# Supplementary material for: Optimizing hierarchical tree dissection parameters using historic epidemiologic data as ‘ground truth’
Source: PLoS One. 2023 Feb 24;18(2):e0282154. doi: 10.1371/journal.pone.0282154 (PMC9955612; doi:10.1371/journal.pone.0282154)
Supplement: S1 File — This excel file contains a full list of calculation and results for accuracy and Simpson’s D at each s-value. (XLSX) [file pone.0282154.s001.xlsx]

## Sheet: Epi_links_&_cluster_membership
Seq_ID	Epi_Links	94% - 21 clus	94.25% - 21 clus	94.5% - 21 clus	94.75% - 23 clus	95% - 24 clus	95.25% - 25 clus	95.5% - 26 clus	95.75% - 27 clus	96% - 27 clus	96.25% - 28 clus	96.5% - 30 clus	96.75% - clus 30	97% - clus 31	97.25% - clus 31	97.5% - clus 31	97.75% - clus 31	89	98.25% - clus 35	98.5% - clus 40	98.75% - clus 48	99% - clus 57	99.25% - clus 63	99.5% - clus 67
CFL10121_21	2021 August Butter lettuce 1	12	12	12	12	12	12	12	12	12	12	12	12	15	15	15	15	16	16	17	18	19	20	20
CFL10181_21	2021 August Butter lettuce 1	12	12	12	12	12	12	12	12	12	12	12	12	15	15	15	15	16	16	17	18	19	20	20
CFL10231_21	2021 August Butter lettuce 1	12	12	12	12	12	12	12	12	12	12	12	12	15	15	15	15	16	16	17	18	19	20	20
CFL10301_21	2021 August Butter lettuce 1	12	12	12	12	12	12	12	12	12	12	12	12	12	12	12	12	13	13	13	13	14	14	14
CFL10311_21	2021 August Butter lettuce 1	12	12	12	12	12	12	12	12	12	12	12	12	12	12	12	12	13	13	13	13	14	14	14
CFL10441_21	2021 August Butter lettuce 1	12	12	12	12	12	12	12	12	12	12	12	12	15	15	15	15	16	16	17	18	19	20	20
CFL10571_21	2021 August Butter lettuce 1	12	12	12	12	12	12	12	12	12	12	12	12	15	15	15	15	16	16	17	18	19	20	20
CFL10881_21	2021 August Butter lettuce 1	12	12	12	12	12	12	12	12	12	12	12	12	15	15	15	15	16	16	17	18	19	20	20
CFL10961_21	2021 August Butter lettuce 1	12	12	12	12	12	12	12	12	12	12	12	12	15	15	15	15	16	16	17	18	19	20	20
CGA10151_21	2021 August Butter lettuce 1	12	12	12	12	12	12	12	12	12	12	12	12	15	15	15	15	16	16	17	18	19	20	20
CGA10251_21	2021 August Butter lettuce 1	12	12	12	12	12	12	12	12	12	12	12	12	15	15	15	15	16	16	17	18	19	20	20
CMN10201_21	2021 August Butter lettuce 1	12	12	12	12	12	12	12	12	12	12	12	12	15	15	15	15	16	16	17	18	19	20	20
CSC10011_21	2021 August Butter lettuce 1	12	12	12	12	12	12	12	12	12	12	12	12	15	15	15	15	16	16	17	18	19	20	20
CCT10221_21	2021 CT Event 1	5	5	5	5	5	5	5	5	5	5	5	5	5	5	5	5	5	5	5	5	5	5	5
CCT10231_21	2021 CT Event 1	5	5	5	5	5	5	5	5	5	5	5	5	5	5	5	5	5	5	5	5	5	5	5
CFL10341_21	2021 FL Italian-style restaurant	3	3	3	3	3	3	3	3	3	3	19	19	20	20	20	20	21	21	22	23	24	25	26
CFL10711_21	2021 FL Italian-style restaurant	3	3	3	3	3	3	3	3	3	3	19	19	20	20	20	20	21	21	22	23	24	25	26
CCT10151_21	2021 July Romaine 1 - Type 1	1	1	1	1	1	1	1	1	1	1	1	1	1	1	1	1	1	1	1	1	1	1	1
SNY10441_21	2021 July Romaine 1 - Type 1	1	1	1	1	1	1	1	1	1	1	1	1	1	1	1	1	1	1	1	1	1	1	1
SNY10611_21	2021 July Romaine 1 - Type 1	1	1	1	1	1	1	1	1	1	1	1	1	1	1	1	1	1	1	1	1	1	1	1
SNY10651_21	2021 July Romaine 1 - Type 1	1	1	1	1	1	1	1	1	1	1	1	1	1	1	1	1	1	1	1	1	1	1	1
SNY10691_21	2021 July Romaine 1 - Type 1	1	1	1	1	1	1	1	1	1	1	1	1	1	1	1	1	1	1	1	1	1	1	1
SNY10701_21	2021 July Romaine 1 - Type 1	1	1	1	1	1	1	1	1	1	1	1	1	1	1	1	1	1	1	1	1	1	1	1
SNY10921_21	2021 July Romaine 1 - Type 1	1	1	1	1	1	1	1	1	1	1	1	1	1	1	1	1	1	1	1	1	1	1	1
SNY10991_21	2021 July Romaine 1 - Type 1	1	1	1	1	1	1	1	1	1	1	1	1	1	1	1	1	1	1	1	1	1	1	1
SNY11001_21	2021 July Romaine 1 - Type 1	1	1	1	1	1	1	1	1	1	1	1	1	1	1	1	1	1	1	1	1	1	1	1
CMN10271_21	2021 July Romaine 1 - Type 5	5	5	5	5	5	5	5	5	5	5	5	5	5	5	5	5	5	5	5	5	5	5	5
CMN10321_21	2021 July Romaine 1 - Type 5	5	5	5	5	5	5	5	5	5	5	5	5	5	5	5	5	5	5	5	5	5	5	5
CMN10482_21	2021 July Romaine 1 - Type 5	5	5	5	5	5	5	5	5	5	5	5	5	5	5	5	5	5	5	5	5	5	5	5
CWI10201_21	2021 July Romaine 1 - Type 5	5	5	5	5	5	5	5	5	5	5	5	5	5	5	5	5	5	5	5	5	5	5	5
CWI10331_21	2021 July Romaine 1 - Type 5	5	5	5	5	5	5	5	5	5	5	5	5	5	5	5	5	5	5	5	5	5	5	5
CIL10091_21	2021 July Romaine 1 - Type 9	9	9	9	9	9	9	9	9	9	9	9	9	9	9	9	9	10	10	10	10	10	10	10
CIL10111_21	2021 July Romaine 1 - Type 9	9	9	9	9	9	9	9	9	9	9	9	9	9	9	9	9	10	10	10	10	10	10	10
CMI10031_21	2021 July Romaine 1 - Type 9	9	9	9	9	9	9	9	9	9	9	9	9	9	9	9	9	10	10	10	10	10	10	10
CMN10111_21	2021 July Romaine 1 - Type 9	9	9	9	9	9	9	9	9	9	9	9	9	9	9	9	9	10	10	10	10	10	10	10
CMN10171_21	2021 July Romaine 1 - Type 9	9	9	9	9	9	9	9	9	9	9	9	9	9	9	9	9	10	10	10	10	10	10	10
CMN10191_21	2021 July Romaine 1 - Type 9	9	9	9	9	9	9	9	9	9	9	9	9	9	9	9	9	10	10	10	10	10	10	10
CMN10241_21	2021 July Romaine 1 - Type 9	9	9	9	9	9	9	9	9	9	9	9	9	9	9	9	9	10	10	10	10	10	10	10
CWI10071_21	2021 July Romaine 1 - Type 9	9	9	9	9	9	9	9	9	9	9	9	9	9	9	9	9	10	10	10	10	10	10	10
CWI10111_21	2021 July Romaine 1 - Type 9	9	9	9	9	9	9	9	9	9	9	9	9	9	9	9	9	10	10	10	10	10	10	10
CWI10171_21	2021 July Romaine 1 - Type 9	9	9	9	9	9	9	9	9	9	9	9	9	9	9	9	9	10	10	10	10	10	10	10
CWI10211_21	2021 July Romaine 1 - Type 9	9	9	9	9	9	9	9	9	9	9	9	9	9	9	9	9	10	10	10	10	10	10	10
CWI10261_21	2021 July Romaine 1 - Type 9	9	9	9	9	9	9	9	9	9	9	9	9	9	9	9	9	10	10	10	10	10	10	10
CWI10441_21	2021 July Romaine 1 - Type 9	9	9	9	9	9	9	9	9	9	9	9	9	9	9	9	9	10	10	10	10	10	10	10
SNY10301_21	2021 July Romaine 1 - Type 9	9	9	9	9	9	9	9	9	9	9	9	9	9	9	9	9	10	10	10	10	10	62	66
SNY10341_21	2021 July Romaine 1 - Type 9	9	9	9	9	9	9	9	9	9	9	9	9	9	9	9	9	10	10	10	10	10	10	10
SNY10491_21	2021 July Romaine 1 - Type 9	9	9	9	9	9	9	9	9	9	9	9	9	9	9	9	9	10	10	10	10	10	10	10
SNY10511_21	2021 July Romaine 1 - Type 9	9	9	9	9	9	9	9	9	9	9	9	9	9	9	9	9	10	10	10	10	10	10	10
SNY10571_21	2021 July Romaine 1 - Type 9	9	9	9	9	9	9	9	9	9	9	9	9	9	9	9	9	10	10	10	10	10	10	10
SNY10711_21	2021 July Romaine 1 - Type 9	9	9	9	9	9	9	9	9	9	9	9	9	9	9	9	9	10	10	10	10	10	10	10
SNY11081_21	2021 July Romaine 1 - Type 9	9	9	9	9	9	9	9	9	9	9	9	9	9	9	9	9	10	10	10	10	10	10	10
SNY11141_21	2021 July Romaine 1 - Type 9	9	9	9	9	9	9	9	9	9	9	9	9	9	9	9	9	10	10	10	10	10	10	10
SNY11371_21	2021 July Romaine 1 - Type 9	9	9	9	9	9	9	9	9	9	9	9	9	9	9	9	9	10	10	10	10	10	10	10
CTN10181_21	2021 TN Restaurant 1 (TN21-022)	5	5	5	5	5	5	5	5	5	5	5	5	5	5	5	5	5	5	5	5	5	5	5
CTN10191_21	2021 TN Restaurant 1 (TN21-022)	5	5	5	5	5	5	5	5	5	5	5	5	5	5	5	5	5	5	5	5	5	5	5
CTN10201_21	2021 TN Restaurant 1 (TN21-022)	5	5	5	5	5	5	5	5	5	5	5	5	5	5	5	5	5	5	5	5	5	5	5
CTN10211_21	2021 TN Restaurant 1 (TN21-022)	5	5	5	5	5	5	5	5	5	5	5	5	5	5	5	5	5	5	5	5	5	5	5
CTN10221_21	2021 TN Restaurant 1 (TN21-022)	5	5	5	5	5	5	5	5	5	5	5	5	5	5	5	5	5	5	5	5	5	5	5
SNY10731_19	Distributor A - Type 1 (2019)	13	13	13	13	13	13	19	19	19	19	20	20	21	21	21	21	22	22	35	39	41	44	46
SNY10761_19	Distributor A - Type 1 (2019)	13	13	13	13	13	13	19	19	19	19	20	20	21	21	21	21	22	22	35	39	41	44	46
SNY11171_19	Distributor A - Type 1 (2019)	13	13	13	13	13	13	19	19	19	19	20	20	21	21	21	21	22	22	35	39	41	44	46
SNY11271_19	Distributor A - Type 1 (2019)	13	13	13	13	13	13	19	19	19	19	20	20	21	21	21	21	22	22	35	39	41	44	46
SNY11461_19	Distributor A - Type 1 (2019)	13	13	13	13	13	13	19	19	19	19	20	20	21	21	21	21	22	22	35	39	41	44	46
SNY11531_19	Distributor A - Type 1 (2019)	13	13	13	13	13	13	19	19	19	19	20	20	21	21	21	21	22	22	35	39	41	44	46
SNY11541_19	Distributor A - Type 1 (2019)	13	13	13	13	13	13	19	19	19	19	20	20	21	21	21	21	22	22	35	39	41	44	46
SNY11571_19	Distributor A - Type 1 (2019)	13	13	13	13	13	13	19	19	19	19	20	20	21	21	21	21	22	22	35	39	41	44	46
SNY11631_19	Distributor A - Type 1 (2019)	13	13	13	13	13	13	19	19	19	19	20	20	21	21	21	21	22	22	35	39	41	44	46
SNY11901_19	Distributor A - Type 1 (2019)	13	13	13	13	13	13	19	19	19	19	20	20	21	21	21	21	22	22	35	39	41	44	46
SNY12241_19	Distributor A - Type 1 (2019)	13	13	13	13	13	13	19	19	19	19	20	20	21	21	21	21	22	22	35	39	41	44	46
SNY12761_19	Distributor A - Type 1 (2019)	13	13	13	13	13	13	19	19	19	19	20	20	21	21	21	21	22	22	35	39	41	44	46
CFL10011_19	Distributor A - Type 17 (2019)	1	1	1	1	1	1	1	1	1	1	1	1	1	1	1	1	1	1	1	1	1	1	1
CFL10021_19	Distributor A - Type 17 (2019)	1	1	1	1	1	1	1	1	1	1	1	1	1	1	1	1	1	1	1	1	1	1	1
CFL10051_19	Distributor A - Type 17 (2019)	1	1	1	1	1	1	1	1	1	1	1	1	1	1	1	1	1	1	1	1	1	1	1
CFL10061_19	Distributor A - Type 17 (2019)	1	1	1	1	1	1	1	1	1	1	1	1	1	1	1	1	1	1	1	1	1	1	1
CFL10091_19	Distributor A - Type 17 (2019)	1	1	1	1	1	1	1	1	1	1	1	1	1	1	1	1	1	1	1	1	1	1	1
CFL10101_19	Distributor A - Type 17 (2019)	1	1	1	1	1	1	1	1	1	1	1	1	1	1	1	1	1	1	1	1	1	1	1
CFL10111_19	Distributor A - Type 17 (2019)	1	1	1	1	1	1	1	1	1	1	1	1	1	1	1	1	1	1	1	1	1	1	1
CFL10121_19	Distributor A - Type 17 (2019)	1	1	1	1	1	1	1	1	1	1	1	1	1	1	1	1	1	1	1	1	1	1	1
CFL10131_19	Distributor A - Type 17 (2019)	1	1	1	1	1	1	1	1	1	1	1	1	1	1	1	1	1	1	1	1	1	1	1
CFL10141_19	Distributor A - Type 17 (2019)	1	1	1	1	1	1	1	1	1	1	1	1	1	1	1	1	1	1	1	1	1	1	1
CGA10101_19	Distributor A - Type 17 (2019)	1	1	1	1	1	1	1	1	1	1	1	1	1	1	1	1	1	1	1	1	1	1	1
CWI10131_19	Distributor A - Type 17 (2019)	1	1	1	1	1	1	1	1	1	1	1	1	1	1	1	1	1	1	1	1	1	1	1
SMN10071_19	Distributor A - Type 17 (2019)	1	1	1	1	1	1	1	1	1	1	1	1	1	1	1	1	1	1	1	1	1	1	1
SMN10101_19	Distributor A - Type 17 (2019)	1	1	1	1	1	1	1	1	1	1	1	1	1	1	1	1	1	1	1	1	1	1	1
SMN10131_19	Distributor A - Type 17 (2019)	1	1	1	1	1	1	1	1	1	1	1	1	1	1	1	1	1	1	1	1	1	1	1
SMN10211_19	Distributor A - Type 17 (2019)	1	1	1	1	1	1	1	1	1	1	1	1	1	1	1	1	1	1	1	1	1	1	1
SMN10251_19	Distributor A - Type 17 (2019)	1	1	1	1	1	1	1	1	1	1	1	1	1	1	1	1	1	1	1	1	1	1	1
SNY10861_19	Distributor A - Type 17 (2019)	1	1	1	1	1	1	1	1	1	1	1	1	1	1	1	1	1	1	1	1	1	1	1
SNY10921_19	Distributor A - Type 17 (2019)	1	1	1	1	1	1	1	1	1	1	1	1	1	1	1	1	1	1	1	1	1	1	1
SNY10931_19	Distributor A - Type 17 (2019)	1	1	1	1	1	1	1	1	1	1	1	1	1	1	1	1	1	1	1	1	1	1	1
SNY11301_19	Distributor A - Type 17 (2019)	1	1	1	1	1	1	1	1	1	1	1	1	1	1	1	1	1	1	1	1	1	1	1
SNY11311_19	Distributor A - Type 17 (2019)	1	1	1	1	1	1	1	1	1	1	1	1	1	1	1	1	1	1	1	1	1	1	1
SNY11441_19	Distributor A - Type 17 (2019)	1	1	1	1	1	1	1	1	1	1	1	1	1	1	1	1	1	1	1	1	1	1	1
SNY11511_19	Distributor A - Type 17 (2019)	1	1	1	1	1	1	1	1	1	1	1	1	1	1	1	1	1	1	1	1	1	1	1
SNY11551_19	Distributor A - Type 17 (2019)	1	1	1	1	1	1	1	1	1	1	1	1	1	1	1	1	1	1	1	1	1	1	1
SNY11641_19	Distributor A - Type 17 (2019)	1	1	1	1	1	1	1	1	1	1	1	1	1	1	1	1	1	1	1	1	1	1	1
SNY11711_19	Distributor A - Type 17 (2019)	1	1	1	1	1	1	1	1	1	1	1	1	1	1	1	1	1	1	1	1	1	1	1
SNY12121_19	Distributor A - Type 17 (2019)	1	1	1	1	1	1	1	1	1	1	1	1	1	1	1	1	1	1	1	1	1	1	1
SNY12221_19	Distributor A - Type 17 (2019)	1	1	1	1	1	1	1	1	1	1	1	1	1	1	1	1	1	1	1	1	1	1	1
SNY12281_19	Distributor A - Type 17 (2019)	1	1	1	1	1	1	1	1	1	1	1	1	1	1	1	1	1	1	1	1	1	1	1
SNY12291_19	Distributor A - Type 17 (2019)	1	1	1	1	1	1	1	1	1	1	1	1	1	1	1	1	1	1	1	1	1	1	1
SNY12301_19	Distributor A - Type 17 (2019)	1	1	1	1	1	1	1	1	1	1	1	1	1	1	1	1	1	1	1	1	1	1	1
SNY12321_19	Distributor A - Type 17 (2019)	1	1	1	1	1	1	1	1	1	1	1	1	1	1	1	1	1	1	1	1	1	1	1
SNY13171_19	Distributor A - Type 17 (2019)	1	1	1	1	1	1	1	1	1	1	1	1	1	1	1	1	1	1	1	1	1	1	1
SNY13351_19	Distributor A - Type 17 (2019)	1	1	1	1	1	1	1	1	1	1	1	1	1	1	1	1	1	1	1	1	1	1	1
SNY13461_19	Distributor A - Type 17 (2019)	1	1	1	1	1	1	1	1	1	1	1	1	1	1	1	1	1	1	1	1	1	1	1
SNY13481_19	Distributor A - Type 17 (2019)	1	1	1	1	1	1	1	1	1	1	1	1	1	1	1	1	1	1	1	1	1	1	1
SNY13521_19	Distributor A - Type 17 (2019)	1	1	1	1	1	1	1	1	1	1	1	1	1	1	1	1	1	1	1	1	1	1	1
SNY13741_19	Distributor A - Type 17 (2019)	1	1	1	1	1	1	1	1	1	1	1	1	1	1	1	1	1	1	1	1	1	1	1
SNY13761_19	Distributor A - Type 17 (2019)	1	1	1	1	1	1	1	1	1	1	1	1	1	1	1	1	1	1	1	1	1	1	1
SNY13841_19	Distributor A - Type 17 (2019)	1	1	1	1	1	1	1	1	1	1	1	1	1	1	1	1	1	1	1	1	1	1	1
CFL10071_19	Distributor A - Type 18 (2019)	15	15	15	15	15	15	15	15	15	15	15	15	16	16	16	16	17	17	18	19	20	21	21
CNJ10081_19	Distributor A - Type 18 (2019)	15	15	15	15	15	15	15	15	15	15	15	15	16	16	16	16	17	17	18	29	30	32	33
COH10041_19	Distributor A - Type 18 (2019)	15	15	15	15	15	15	15	15	15	15	15	15	16	16	16	16	17	17	18	19	20	21	21
COH10061_19	Distributor A - Type 18 (2019)	15	15	15	15	15	15	15	15	15	15	15	15	16	16	16	16	17	17	18	29	30	32	33
COH10151_19	Distributor A - Type 18 (2019)	15	15	15	15	15	15	15	15	15	15	15	15	16	16	16	16	17	17	18	19	20	21	21
CWI10141_19	Distributor A - Type 18 (2019)	15	15	15	15	15	15	15	15	15	15	15	15	16	16	16	16	17	17	18	29	30	32	33
SMN10121_19	Distributor A - Type 18 (2019)	15	15	15	15	15	15	15	15	15	15	15	15	16	16	16	16	17	17	18	29	30	32	33
SMN10221_19	Distributor A - Type 18 (2019)	15	15	15	15	15	15	15	15	15	15	15	15	16	16	16	16	17	17	18	29	30	32	33
SNY11181_19	Distributor A - Type 18 (2019)	15	15	15	15	15	15	15	15	15	15	15	15	16	16	16	16	17	17	18	29	30	32	33
SNY11881_19	Distributor A - Type 18 (2019)	15	15	15	15	15	15	15	15	15	15	15	15	16	16	16	16	17	17	18	19	20	21	21
SNY12141_19	Distributor A - Type 18 (2019)	15	15	15	15	15	15	15	15	15	15	15	15	16	16	16	16	17	17	18	19	20	21	21
SNY12491_19	Distributor A - Type 18 (2019)	15	15	15	15	15	15	15	15	15	15	15	15	16	16	16	16	17	17	18	29	30	32	33
SNY13181_19	Distributor A - Type 18 (2019)	15	15	15	15	15	15	15	15	15	15	15	15	16	16	16	16	17	17	18	19	20	21	21
CMI10011_19	Distributor A - Type 3 (2019)	3	3	3	3	3	3	3	3	3	3	3	3	3	3	3	3	3	3	3	3	3	3	3
CMI10031_19	Distributor A - Type 3 (2019)	3	3	3	3	3	3	3	3	3	3	3	3	3	3	3	3	3	3	3	3	3	3	55
CMI10041_19	Distributor A - Type 3 (2019)	3	3	3	3	3	3	3	3	3	3	3	3	3	3	3	3	3	3	3	3	3	3	3
CMI10051_19	Distributor A - Type 3 (2019)	3	3	3	3	3	3	3	3	3	3	3	3	3	3	3	3	3	3	3	3	3	3	3
CMI10061_19	Distributor A - Type 3 (2019)	3	3	3	3	3	3	3	3	3	3	3	3	3	3	3	3	3	3	3	3	3	3	3
CMI10071_19	Distributor A - Type 3 (2019)	3	3	3	3	3	3	3	3	3	3	3	3	3	3	3	3	3	3	3	3	3	3	3
CMI10081_19	Distributor A - Type 3 (2019)	3	3	3	3	3	3	3	3	3	3	3	3	3	3	3	3	3	3	3	3	3	3	55
CMI10091_19	Distributor A - Type 3 (2019)	3	3	3	3	3	3	3	3	3	3	3	3	3	3	3	3	3	3	3	3	3	3	3
CMI10101_19	Distributor A - Type 3 (2019)	3	3	3	3	3	3	3	3	3	3	3	3	3	3	3	3	3	3	3	3	3	3	3
CMI10111_19	Distributor A - Type 3 (2019)	3	3	3	3	3	3	3	3	3	3	3	3	3	3	3	3	3	3	3	3	3	3	3
CMI10121_19	Distributor A - Type 3 (2019)	3	3	3	3	3	3	3	3	3	3	3	3	3	3	3	3	3	3	3	3	3	3	3
CMI10141_19	Distributor A - Type 3 (2019)	3	3	3	3	3	3	3	3	3	3	3	3	3	3	3	3	3	3	3	3	3	3	55
CMI10341_19	Distributor A - Type 3 (2019)	3	3	3	3	3	3	3	3	3	3	3	3	3	3	3	3	3	3	3	3	3	3	3
CMI10351_19	Distributor A - Type 3 (2019)	3	3	3	3	3	3	3	3	3	3	3	3	3	3	3	3	3	3	3	3	3	3	3
CMI10361_19	Distributor A - Type 3 (2019)	3	3	3	3	3	3	3	3	3	3	3	3	3	3	3	3	3	3	3	3	3	3	3
CMI10391_19	Distributor A - Type 3 (2019)	3	3	3	3	3	3	3	3	3	3	3	3	3	3	3	3	3	3	3	3	3	3	3
CMI10531_19	Distributor A - Type 3 (2019)	3	3	3	3	3	3	3	3	3	3	3	3	3	3	3	3	3	3	3	3	3	3	3
CND10051_21	ND Market Salad Cluster	12	12	12	12	12	12	12	12	12	12	12	12	15	15	15	15	16	16	17	18	19	20	20
CND10071_21	ND Market Salad Cluster	12	12	12	12	12	12	12	12	12	12	12	12	15	15	15	15	16	16	17	18	19	20	20
CIA10011_20	Pre-packaged salad mix 2020_001 (2020)	12	12	12	12	12	12	12	12	12	12	12	12	15	15	15	15	16	16	17	18	19	20	20
CIA10051_20	Pre-packaged salad mix 2020_001 (2020)	12	12	12	12	12	12	12	12	12	12	12	12	15	15	15	15	16	16	17	18	19	20	20
CIA10111_20	Pre-packaged salad mix 2020_001 (2020)	12	12	12	12	12	12	12	12	12	12	12	12	15	15	15	15	16	16	17	18	19	20	20
CIA10141_20	Pre-packaged salad mix 2020_001 (2020)	12	12	12	12	12	12	12	12	12	12	12	12	15	15	15	15	16	16	17	18	19	20	20
CIA10151_20	Pre-packaged salad mix 2020_001 (2020)	12	12	12	12	12	12	12	12	12	12	12	12	12	12	12	12	13	13	13	13	14	14	14
CIA10171_20	Pre-packaged salad mix 2020_001 (2020)	12	12	12	12	12	12	12	12	12	12	12	12	15	15	15	15	16	16	17	18	19	20	20
CIA10222_20	Pre-packaged salad mix 2020_001 (2020)	12	12	12	12	12	12	12	12	12	12	12	12	12	12	12	12	13	13	13	13	14	14	14
CIA10231_20	Pre-packaged salad mix 2020_001 (2020)	12	12	12	12	12	12	12	12	12	12	12	12	15	15	15	15	16	16	17	18	19	20	43
CIA10242_20	Pre-packaged salad mix 2020_001 (2020)	12	12	12	12	12	12	12	12	12	12	12	12	15	15	15	15	16	16	17	18	19	20	20
CIA10261_20	Pre-packaged salad mix 2020_001 (2020)	12	12	12	12	12	12	12	12	12	12	12	12	15	15	15	15	16	16	17	18	19	20	20
CIA10391_20	Pre-packaged salad mix 2020_001 (2020)	12	12	12	12	12	12	12	12	12	12	12	12	15	15	15	15	16	16	17	18	19	20	20
CIA10401_20	Pre-packaged salad mix 2020_001 (2020)	12	12	12	12	12	12	12	12	12	12	12	12	15	15	15	15	16	16	17	18	19	20	20
CIA10411_20	Pre-packaged salad mix 2020_001 (2020)	12	12	12	12	12	12	12	12	12	12	12	12	15	15	15	15	16	16	17	18	19	20	20
CIA10421_20	Pre-packaged salad mix 2020_001 (2020)	12	12	12	12	12	12	12	12	12	12	12	12	15	15	15	15	16	16	17	18	19	20	20
CIA10431_20	Pre-packaged salad mix 2020_001 (2020)	12	12	12	12	12	12	12	12	12	12	12	12	15	15	15	15	16	16	17	18	19	20	20
CIA10481_20	Pre-packaged salad mix 2020_001 (2020)	12	12	12	12	12	12	12	12	12	12	12	12	15	15	15	15	16	16	17	18	19	20	20
CIA10491_20	Pre-packaged salad mix 2020_001 (2020)	12	12	12	12	12	12	12	12	12	12	12	12	15	15	15	15	16	16	17	18	19	20	20
CIA10501_20	Pre-packaged salad mix 2020_001 (2020)	12	12	12	12	12	12	12	12	12	12	12	12	15	15	15	15	16	16	17	18	19	20	20
CIA10511_20	Pre-packaged salad mix 2020_001 (2020)	12	12	12	12	12	12	12	12	12	12	12	12	15	15	15	15	16	16	17	18	19	20	20
CIA10521_20	Pre-packaged salad mix 2020_001 (2020)	12	12	12	12	12	12	12	12	12	12	12	12	15	15	15	15	16	16	17	18	19	20	20
CIA10531_20	Pre-packaged salad mix 2020_001 (2020)	12	12	12	12	12	12	12	12	12	12	12	12	15	15	15	15	16	16	17	18	19	20	20
CIA10541_20	Pre-packaged salad mix 2020_001 (2020)	12	12	12	12	12	12	12	12	12	12	12	12	15	15	15	15	16	16	17	18	19	20	20
CIA10571_20	Pre-packaged salad mix 2020_001 (2020)	12	12	12	12	12	12	12	12	12	12	12	12	15	15	15	15	16	16	17	18	19	20	20
CIA10591_20	Pre-packaged salad mix 2020_001 (2020)	12	12	12	12	12	12	12	12	12	12	12	12	15	15	15	15	16	16	17	18	19	20	20
CIA10601_20	Pre-packaged salad mix 2020_001 (2020)	12	12	12	12	12	12	12	12	12	12	12	12	15	15	15	15	16	16	17	18	19	20	20
CIA10611_20	Pre-packaged salad mix 2020_001 (2020)	12	12	12	12	12	12	12	12	12	12	12	12	15	15	15	15	16	16	17	18	19	20	20
CIA10621_20	Pre-packaged salad mix 2020_001 (2020)	12	12	12	12	12	12	12	12	12	12	12	12	15	15	15	15	16	16	17	18	19	20	20
CIA10641_20	Pre-packaged salad mix 2020_001 (2020)	12	12	12	12	12	12	12	12	12	12	12	12	15	15	15	15	16	16	17	18	19	20	20
CIA10671_20	Pre-packaged salad mix 2020_001 (2020)	12	12	12	12	12	12	12	12	12	12	12	12	15	15	15	15	16	16	17	18	19	20	20
CIA10691_20	Pre-packaged salad mix 2020_001 (2020)	12	12	12	12	12	12	12	12	12	12	12	12	15	15	15	15	16	16	17	18	19	20	20
CIA10701_20	Pre-packaged salad mix 2020_001 (2020)	12	12	12	12	12	12	12	12	12	12	12	12	15	15	15	15	16	16	17	18	19	20	20
CIA10711_20	Pre-packaged salad mix 2020_001 (2020)	12	12	12	12	12	12	12	12	12	12	12	12	15	15	15	15	16	16	17	18	19	20	20
CIA10722_20	Pre-packaged salad mix 2020_001 (2020)	12	12	12	12	12	12	12	12	12	12	12	12	15	15	15	15	16	16	17	18	19	20	20
CIA10741_20	Pre-packaged salad mix 2020_001 (2020)	12	12	12	12	12	12	12	12	12	12	12	12	15	15	15	15	16	16	17	18	19	20	20
CIA10781_20	Pre-packaged salad mix 2020_001 (2020)	12	12	12	12	12	12	12	12	12	12	12	12	12	12	12	12	13	13	13	17	18	19	19
CIA10861_20	Pre-packaged salad mix 2020_001 (2020)	12	12	12	12	12	12	12	12	12	12	12	12	15	15	15	15	16	16	17	18	19	20	20
CIA10891_20	Pre-packaged salad mix 2020_001 (2020)	12	12	12	12	12	12	12	12	12	12	12	12	15	15	15	15	16	16	17	18	19	20	20
CIA10951_20	Pre-packaged salad mix 2020_001 (2020)	12	12	12	12	12	12	12	12	12	12	12	12	15	15	15	15	16	16	17	18	19	20	20
CIL10011_20	Pre-packaged salad mix 2020_001 (2020)	12	12	12	12	12	12	12	12	12	12	12	12	15	15	15	15	16	16	17	18	19	20	20
CIL10021_20	Pre-packaged salad mix 2020_001 (2020)	12	12	12	12	12	12	12	12	12	12	12	12	15	15	15	15	16	16	17	18	19	20	20
CIL10041_20	Pre-packaged salad mix 2020_001 (2020)	12	12	12	12	12	12	12	12	12	12	12	12	15	15	15	15	16	16	17	18	19	20	20
CIL10061_20	Pre-packaged salad mix 2020_001 (2020)	12	12	12	12	12	12	12	12	12	12	12	12	15	15	15	15	16	16	17	18	19	20	20
CIL10071_20	Pre-packaged salad mix 2020_001 (2020)	12	12	12	12	12	12	12	12	12	12	12	12	15	15	15	15	16	16	17	18	19	20	20
CIL10091_20	Pre-packaged salad mix 2020_001 (2020)	12	12	12	12	12	12	12	12	12	12	12	12	15	15	15	15	16	16	17	18	19	20	20
CIL10101_20	Pre-packaged salad mix 2020_001 (2020)	12	12	12	12	12	12	12	12	12	12	12	12	15	15	15	15	16	16	17	18	19	20	20
CIL10121_20	Pre-packaged salad mix 2020_001 (2020)	12	12	12	12	12	12	12	12	12	12	12	12	12	12	12	12	13	13	13	13	14	14	14
CIL10172_20	Pre-packaged salad mix 2020_001 (2020)	12	12	12	12	12	12	12	12	12	12	12	12	15	15	15	15	16	16	17	18	19	20	20
CIL10241_20	Pre-packaged salad mix 2020_001 (2020)	12	12	12	12	12	12	12	12	12	12	12	12	15	15	15	15	16	16	17	18	19	20	20
CIL10281_20	Pre-packaged salad mix 2020_001 (2020)	12	12	12	12	12	12	12	12	12	12	12	12	15	15	15	15	16	16	17	18	19	20	20
CIL10301_20	Pre-packaged salad mix 2020_001 (2020)	12	12	12	12	12	12	12	12	12	12	12	12	15	15	15	15	16	16	17	18	19	20	20
CIL10322_20	Pre-packaged salad mix 2020_001 (2020)	12	12	12	12	12	12	12	12	12	12	12	12	12	12	12	12	13	13	13	17	18	19	19
CIL10341_20	Pre-packaged salad mix 2020_001 (2020)	12	12	12	12	12	12	12	12	12	12	12	12	15	15	15	15	16	16	17	18	19	20	20
CIL10401_20	Pre-packaged salad mix 2020_001 (2020)	12	12	12	12	12	12	12	12	12	12	12	12	15	15	15	15	16	16	17	18	19	20	20
CIL10431_20	Pre-packaged salad mix 2020_001 (2020)	12	12	12	12	12	12	12	12	12	12	12	12	15	15	15	15	16	16	17	18	19	20	20
CIL10441_20	Pre-packaged salad mix 2020_001 (2020)	12	12	12	12	12	12	12	12	12	12	12	12	15	15	15	15	16	16	17	18	19	20	20
CIL10471_20	Pre-packaged salad mix 2020_001 (2020)	12	12	12	12	12	12	12	12	12	12	12	12	15	15	15	15	16	16	17	18	19	20	20
CIL10481_20	Pre-packaged salad mix 2020_001 (2020)	12	12	12	12	12	12	12	12	12	12	12	12	15	15	15	15	16	16	17	18	19	20	20
CIL10492_20	Pre-packaged salad mix 2020_001 (2020)	12	12	12	12	12	12	12	12	12	12	12	12	15	15	15	15	16	16	17	18	19	20	20
CIL10511_20	Pre-packaged salad mix 2020_001 (2020)	12	12	12	12	12	12	12	12	12	12	12	12	15	15	15	15	16	16	17	18	19	20	20
CIL10621_20	Pre-packaged salad mix 2020_001 (2020)	12	12	12	12	12	12	12	12	12	12	12	12	15	15	15	15	16	16	17	18	19	20	20
CIL10631_20	Pre-packaged salad mix 2020_001 (2020)	12	12	12	12	12	12	12	12	12	12	12	12	15	15	15	15	16	16	17	18	19	20	20
CIL10651_20	Pre-packaged salad mix 2020_001 (2020)	12	12	12	12	12	12	12	12	12	12	12	12	15	15	15	15	16	16	17	18	19	20	20
CIL10661_20	Pre-packaged salad mix 2020_001 (2020)	12	12	12	12	12	12	12	12	12	12	12	12	15	15	15	15	16	16	17	18	19	20	20
CIL10711_20	Pre-packaged salad mix 2020_001 (2020)	12	12	12	12	12	12	12	12	12	12	12	12	15	15	15	15	16	16	17	18	19	20	20
CKS10011_20	Pre-packaged salad mix 2020_001 (2020)	12	12	12	12	12	12	12	12	12	12	12	12	15	15	15	15	16	16	17	18	19	20	20
CKS10021_20	Pre-packaged salad mix 2020_001 (2020)	12	12	12	12	12	12	12	12	12	12	12	12	15	15	15	15	16	16	17	18	19	20	20
CMN10061_20	Pre-packaged salad mix 2020_001 (2020)	12	12	12	12	12	12	12	12	12	12	12	12	15	15	15	15	16	16	17	18	19	20	43
CMN10071_20	Pre-packaged salad mix 2020_001 (2020)	12	12	12	12	12	12	12	12	12	12	12	12	15	15	15	15	16	16	17	18	19	20	20
CMN10091_20	Pre-packaged salad mix 2020_001 (2020)	12	12	12	12	12	12	12	12	12	12	12	12	15	15	15	15	16	16	17	18	19	20	20
CMN10111_20	Pre-packaged salad mix 2020_001 (2020)	12	12	12	12	12	12	12	12	12	12	12	12	15	15	15	15	16	16	17	18	19	20	20
CMN10122_20	Pre-packaged salad mix 2020_001 (2020)	12	12	12	12	12	12	12	12	12	12	12	12	15	15	15	15	16	16	17	18	19	20	20
CMN10151_20	Pre-packaged salad mix 2020_001 (2020)	12	12	12	12	12	12	12	12	12	12	12	12	15	15	15	15	16	16	17	18	19	20	20
CMN10161_20	Pre-packaged salad mix 2020_001 (2020)	12	12	12	12	12	12	12	12	12	12	12	12	15	15	15	15	16	16	17	18	19	20	20
CMN10191_20	Pre-packaged salad mix 2020_001 (2020)	12	12	12	12	12	12	12	12	12	12	12	12	15	15	15	15	16	16	17	18	19	20	20
CMN10201_20	Pre-packaged salad mix 2020_001 (2020)	12	12	12	12	12	12	12	12	12	12	12	12	15	15	15	15	16	16	17	18	19	20	20
CMN10221_20	Pre-packaged salad mix 2020_001 (2020)	12	12	12	12	12	12	12	12	12	12	12	12	15	15	15	15	16	16	17	18	19	20	20
CMN10231_20	Pre-packaged salad mix 2020_001 (2020)	12	12	12	12	12	12	12	12	12	12	12	12	12	12	12	12	13	13	13	13	14	14	14
CMN10241_20	Pre-packaged salad mix 2020_001 (2020)	12	12	12	12	12	12	12	12	12	12	12	12	15	15	15	15	16	16	17	18	19	20	20
CMN10251_20	Pre-packaged salad mix 2020_001 (2020)	12	12	12	12	12	12	12	12	12	12	12	12	15	15	15	15	16	16	17	18	19	20	20
CMN10261_20	Pre-packaged salad mix 2020_001 (2020)	12	12	12	12	12	12	12	12	12	12	12	12	15	15	15	15	16	16	17	18	19	20	20
CMN10281_20	Pre-packaged salad mix 2020_001 (2020)	12	12	12	12	12	12	12	12	12	12	12	12	15	15	15	15	16	16	17	18	19	20	20
CMN10301_20	Pre-packaged salad mix 2020_001 (2020)	12	12	12	12	12	12	12	12	12	12	12	12	15	15	15	15	16	16	17	18	19	20	20
CMN10312_20	Pre-packaged salad mix 2020_001 (2020)	12	12	12	12	12	12	12	12	12	12	12	12	15	15	15	15	16	16	17	18	19	20	20
CMN10361_20	Pre-packaged salad mix 2020_001 (2020)	12	12	12	12	12	12	12	12	12	12	12	12	15	15	15	15	16	16	17	18	19	20	20
CMN10371_20	Pre-packaged salad mix 2020_001 (2020)	12	12	12	12	12	12	12	12	12	12	12	12	15	15	15	15	16	16	17	18	19	20	20
CMN10401_20	Pre-packaged salad mix 2020_001 (2020)	12	12	12	12	12	12	12	12	12	12	12	12	15	15	15	15	16	16	17	18	19	20	20
CMN10411_20	Pre-packaged salad mix 2020_001 (2020)	12	12	12	12	12	12	12	12	12	12	12	12	15	15	15	15	16	16	17	18	19	20	20
CMN10421_20	Pre-packaged salad mix 2020_001 (2020)	12	12	12	12	12	12	12	12	12	12	12	12	15	15	15	15	16	16	17	18	19	20	20
CMN10431_20	Pre-packaged salad mix 2020_001 (2020)	12	12	12	12	12	12	12	12	12	12	12	12	15	15	15	15	16	16	17	18	19	20	20
CMN10481_20	Pre-packaged salad mix 2020_001 (2020)	12	12	12	12	12	12	12	12	12	12	12	12	15	15	15	15	16	16	17	18	19	20	20
CMN10502_20	Pre-packaged salad mix 2020_001 (2020)	12	12	12	12	12	12	12	12	12	12	12	12	15	15	15	15	16	16	17	18	19	20	20
CMN10551_20	Pre-packaged salad mix 2020_001 (2020)	12	12	12	12	12	12	12	12	12	12	12	12	15	15	15	15	16	16	17	18	19	20	20
CMN10561_20	Pre-packaged salad mix 2020_001 (2020)	12	12	12	12	12	12	12	12	12	12	12	12	15	15	15	15	16	16	17	18	19	20	20
CMN10571_20	Pre-packaged salad mix 2020_001 (2020)	12	12	12	12	12	12	12	12	12	12	12	12	15	15	15	15	16	16	17	18	19	20	20
CMN10582_20	Pre-packaged salad mix 2020_001 (2020)	12	12	12	12	12	12	12	12	12	12	12	12	12	12	12	12	13	13	13	13	14	14	14
CMN10611_20	Pre-packaged salad mix 2020_001 (2020)	12	12	12	12	12	12	12	12	12	12	12	12	15	15	15	15	16	16	17	18	19	20	20
CMN10671_20	Pre-packaged salad mix 2020_001 (2020)	12	12	12	12	12	12	12	12	12	12	12	12	15	15	15	15	16	16	17	18	19	20	20
CMN10721_20	Pre-packaged salad mix 2020_001 (2020)	12	12	12	12	12	12	12	12	12	12	12	12	15	15	15	15	16	16	17	18	19	20	20
CMN10751_20	Pre-packaged salad mix 2020_001 (2020)	12	12	12	12	12	12	12	12	12	12	12	12	15	15	15	15	16	16	17	18	19	20	20
CMN10761_20	Pre-packaged salad mix 2020_001 (2020)	12	12	12	12	12	12	12	12	12	12	12	12	15	15	15	15	16	16	17	18	19	20	20
CMN10771_20	Pre-packaged salad mix 2020_001 (2020)	12	12	12	12	12	12	12	12	12	12	12	12	15	15	15	15	16	16	17	18	19	20	43
CMN10821_20	Pre-packaged salad mix 2020_001 (2020)	12	12	12	12	12	12	12	12	12	12	12	12	12	12	12	12	13	13	13	13	14	14	14
CMN10891_20	Pre-packaged salad mix 2020_001 (2020)	12	12	12	12	12	12	12	12	12	12	12	12	15	15	15	15	16	16	17	18	19	20	20
CMN10962_20	Pre-packaged salad mix 2020_001 (2020)	12	12	12	12	12	12	12	12	12	12	12	12	15	15	15	15	16	16	17	18	19	20	20
CNE10022_20	Pre-packaged salad mix 2020_001 (2020)	12	12	12	12	12	12	12	12	12	12	12	12	15	15	15	15	16	16	17	18	19	20	20
CNE10031_20	Pre-packaged salad mix 2020_001 (2020)	12	12	12	12	12	12	12	12	12	12	12	12	15	15	15	15	16	16	17	18	19	20	20
CNE10041_20	Pre-packaged salad mix 2020_001 (2020)	12	12	12	12	12	12	12	12	12	12	12	12	15	15	15	15	16	16	17	18	19	20	20
CNE10061_20	Pre-packaged salad mix 2020_001 (2020)	12	12	12	12	12	12	12	12	12	12	12	12	15	15	15	15	16	16	17	18	19	20	20
CNE10081_20	Pre-packaged salad mix 2020_001 (2020)	12	12	12	12	12	12	12	12	12	12	12	12	15	15	15	15	16	16	17	18	19	20	20
CNE10091_20	Pre-packaged salad mix 2020_001 (2020)	12	12	12	12	12	12	12	12	12	12	12	12	15	15	15	15	16	16	17	18	19	20	20
CNE10101_20	Pre-packaged salad mix 2020_001 (2020)	12	12	12	12	12	12	12	12	12	12	12	12	15	15	15	15	16	16	17	18	19	20	20
CNE10131_20	Pre-packaged salad mix 2020_001 (2020)	12	12	12	12	12	12	12	12	12	12	12	12	15	15	15	15	16	16	17	18	19	20	20
CNE10151_20	Pre-packaged salad mix 2020_001 (2020)	12	12	12	12	12	12	12	12	12	12	12	12	15	15	15	15	16	16	17	18	19	20	20
CNE10161_20	Pre-packaged salad mix 2020_001 (2020)	12	12	12	12	12	12	12	12	12	12	12	12	15	15	15	15	16	16	17	18	19	20	20
CNE10171_20	Pre-packaged salad mix 2020_001 (2020)	12	12	12	12	12	12	12	12	12	12	12	12	15	15	15	15	16	16	17	18	19	20	20
CNE10181_20	Pre-packaged salad mix 2020_001 (2020)	12	12	12	12	12	12	12	12	12	12	12	12	15	15	15	15	16	16	17	18	19	20	20
CNE10201_20	Pre-packaged salad mix 2020_001 (2020)	12	12	12	12	12	12	12	12	12	12	12	12	15	15	15	15	16	16	17	18	19	20	20
CNE10231_20	Pre-packaged salad mix 2020_001 (2020)	12	12	12	12	12	12	12	12	12	12	12	12	15	15	15	15	16	16	17	18	19	20	20
CNE10261_20	Pre-packaged salad mix 2020_001 (2020)	12	12	12	12	12	12	12	12	12	12	12	12	15	15	15	15	16	16	17	18	19	20	20
CNE10281_20	Pre-packaged salad mix 2020_001 (2020)	12	12	12	12	12	12	12	12	12	12	12	12	15	15	15	15	16	16	17	18	19	20	20
CNE10291_20	Pre-packaged salad mix 2020_001 (2020)	12	12	12	12	12	12	12	12	12	12	12	12	15	15	15	15	16	16	17	18	19	20	20
CNE10471_20	Pre-packaged salad mix 2020_001 (2020)	12	12	12	12	12	12	12	12	12	12	12	12	15	15	15	15	16	16	17	18	19	20	20
CNE10541_20	Pre-packaged salad mix 2020_001 (2020)	12	12	12	12	12	12	12	12	12	12	12	12	15	15	15	15	16	16	17	18	19	20	20
CWI10022_20	Pre-packaged salad mix 2020_001 (2020)	12	12	12	12	12	12	12	12	12	12	12	12	15	15	15	15	16	16	17	18	19	20	20
CWI10032_20	Pre-packaged salad mix 2020_001 (2020)	12	12	12	12	12	12	12	12	12	12	12	12	15	15	15	15	16	16	17	18	19	20	20
CWI10071_20	Pre-packaged salad mix 2020_001 (2020)	12	12	12	12	12	12	12	12	12	12	12	12	15	15	15	15	16	16	17	18	19	20	20
CWI10081_20	Pre-packaged salad mix 2020_001 (2020)	12	12	12	12	12	12	12	12	12	12	12	12	15	15	15	15	16	16	17	18	19	20	20
CWI10131_20	Pre-packaged salad mix 2020_001 (2020)	12	12	12	12	12	12	12	12	12	12	12	12	15	15	15	15	16	16	17	18	19	20	20
CWI10161_20	Pre-packaged salad mix 2020_001 (2020)	12	12	12	12	12	12	12	12	12	12	12	12	15	15	15	15	16	16	17	18	19	20	20
CWI10171_20	Pre-packaged salad mix 2020_001 (2020)	12	12	12	12	12	12	12	12	12	12	12	12	15	15	15	15	16	16	17	18	19	20	20
CWI10221_20	Pre-packaged salad mix 2020_001 (2020)	12	12	12	12	12	12	12	12	12	12	12	12	15	15	15	15	16	16	17	18	19	20	20
CWI10241_20	Pre-packaged salad mix 2020_001 (2020)	12	12	12	12	12	12	12	12	12	12	12	12	15	15	15	15	16	16	17	18	19	20	20
CIA10062_20	Pre-packaged salad mix 2020_003 (2020)	5	5	5	5	5	5	5	5	5	5	5	5	5	5	5	5	5	5	5	5	5	5	5
CIA10131_20	Pre-packaged salad mix 2020_003 (2020)	5	5	5	5	5	5	5	5	5	5	5	5	5	5	5	5	5	5	5	5	5	5	5
CIA10161_20	Pre-packaged salad mix 2020_003 (2020)	5	5	5	5	5	5	5	5	5	5	5	5	5	5	5	5	5	5	5	5	5	5	5
CIA10191_20	Pre-packaged salad mix 2020_003 (2020)	5	5	5	5	5	5	5	5	5	5	5	5	5	5	5	5	5	5	5	5	5	5	5
CIA10201_20	Pre-packaged salad mix 2020_003 (2020)	5	5	5	5	5	5	5	5	5	5	5	5	5	5	5	5	5	5	5	5	5	5	5
CIA10212_20	Pre-packaged salad mix 2020_003 (2020)	5	5	5	5	5	5	5	5	5	5	5	5	5	5	5	5	5	5	5	5	5	5	5
CIA10271_20	Pre-packaged salad mix 2020_003 (2020)	5	5	5	5	5	5	5	5	5	5	5	5	5	5	5	5	5	5	5	5	5	5	5
CIA10281_20	Pre-packaged salad mix 2020_003 (2020)	5	5	5	5	5	5	5	5	5	5	5	5	5	5	5	5	5	5	5	5	5	5	5
CIA10291_20	Pre-packaged salad mix 2020_003 (2020)	5	5	5	5	5	5	5	5	5	5	5	5	5	5	5	5	5	5	5	5	5	5	5
CIA10311_20	Pre-packaged salad mix 2020_003 (2020)	5	5	5	5	5	5	5	5	5	5	5	5	5	5	5	5	5	5	5	5	5	5	5
CIA10321_20	Pre-packaged salad mix 2020_003 (2020)	5	5	5	5	5	5	5	5	5	5	5	5	5	5	5	5	5	5	5	5	5	5	5
CIA10361_20	Pre-packaged salad mix 2020_003 (2020)	5	5	5	5	5	5	5	5	5	5	5	5	5	5	5	5	5	5	5	5	5	5	5
CIA10371_20	Pre-packaged salad mix 2020_003 (2020)	5	5	5	5	5	5	5	5	5	5	5	5	5	5	5	5	5	5	5	5	5	5	5
CIA10451_20	Pre-packaged salad mix 2020_003 (2020)	5	5	5	5	5	5	5	5	5	5	5	5	5	5	5	5	5	5	5	5	5	5	5
CIA10471_20	Pre-packaged salad mix 2020_003 (2020)	5	5	5	5	5	5	5	5	5	5	5	5	5	5	5	5	5	5	5	5	5	5	5
CIA10561_20	Pre-packaged salad mix 2020_003 (2020)	5	5	5	5	5	5	5	5	5	5	5	5	5	5	5	5	5	5	5	5	5	5	5
CIA10581_20	Pre-packaged salad mix 2020_003 (2020)	5	5	5	5	5	5	5	5	5	5	5	5	5	5	5	5	5	5	5	5	5	5	5
CIA10651_20	Pre-packaged salad mix 2020_003 (2020)	5	5	5	5	5	5	5	5	5	5	5	5	5	5	5	5	5	5	5	5	5	5	5
CIA10661_20	Pre-packaged salad mix 2020_003 (2020)	5	5	5	5	5	5	5	5	5	5	5	5	5	5	5	5	5	5	5	5	5	5	5
CIA10681_20	Pre-packaged salad mix 2020_003 (2020)	5	5	5	5	5	5	5	5	5	5	5	5	5	5	5	5	5	5	5	5	5	5	5
CIA10751_20	Pre-packaged salad mix 2020_003 (2020)	5	5	5	5	5	5	5	5	5	5	5	5	5	5	5	5	5	5	5	5	5	5	5
CIA10791_20	Pre-packaged salad mix 2020_003 (2020)	5	5	5	5	5	5	5	5	5	5	5	5	5	5	5	5	5	5	5	5	5	5	5
CIA10802_20	Pre-packaged salad mix 2020_003 (2020)	5	5	5	5	5	5	5	5	5	5	5	5	5	5	5	5	5	5	5	5	5	5	5
CIA10821_20	Pre-packaged salad mix 2020_003 (2020)	5	5	5	5	5	5	5	5	5	5	5	5	5	5	5	5	5	5	5	5	5	5	5
CIA10851_20	Pre-packaged salad mix 2020_003 (2020)	5	5	5	5	5	5	5	5	5	5	5	5	5	5	5	5	5	5	5	5	5	5	5
CIA10881_20	Pre-packaged salad mix 2020_003 (2020)	5	5	5	5	5	5	5	5	5	5	5	5	5	5	5	5	5	5	5	5	5	5	5
CIA10921_20	Pre-packaged salad mix 2020_003 (2020)	5	5	5	5	5	5	5	5	5	5	5	5	5	5	5	5	5	5	5	5	5	5	5
CIL10031_20	Pre-packaged salad mix 2020_003 (2020)	5	5	5	5	5	5	5	5	5	5	5	5	5	5	5	5	5	5	5	5	5	5	5
CIL10081_20	Pre-packaged salad mix 2020_003 (2020)	5	5	5	5	5	5	5	5	5	5	5	5	5	5	5	5	5	5	5	5	5	5	5
CIL10131_20	Pre-packaged salad mix 2020_003 (2020)	5	5	5	5	5	5	5	5	5	5	5	5	5	5	5	5	5	5	5	5	5	5	5
CIL10151_20	Pre-packaged salad mix 2020_003 (2020)	5	5	5	5	5	5	5	5	5	5	5	5	5	5	5	5	5	5	5	5	5	5	5
CIL10161_20	Pre-packaged salad mix 2020_003 (2020)	5	5	5	5	5	5	5	5	5	5	5	5	5	5	5	5	5	5	5	5	5	5	5
CIL10181_20	Pre-packaged salad mix 2020_003 (2020)	5	5	5	5	5	5	5	5	5	5	5	5	5	5	5	5	5	5	5	5	5	5	5
CIL10191_20	Pre-packaged salad mix 2020_003 (2020)	5	5	5	5	5	5	5	5	5	5	5	5	5	5	5	5	5	5	5	5	5	5	5
CIL10291_20	Pre-packaged salad mix 2020_003 (2020)	5	5	5	5	5	5	5	5	5	5	5	5	5	5	5	5	5	5	5	5	5	5	5
CIL10331_20	Pre-packaged salad mix 2020_003 (2020)	5	5	5	5	5	5	5	5	5	5	5	5	5	5	5	5	5	5	5	5	5	5	5
CIL10381_20	Pre-packaged salad mix 2020_003 (2020)	5	5	5	5	5	5	5	5	5	5	5	5	5	5	5	5	5	5	5	5	5	5	5
CIL10591_20	Pre-packaged salad mix 2020_003 (2020)	5	5	5	5	5	5	5	5	5	5	5	5	5	5	5	5	5	5	5	5	5	5	5
CIL10611_20	Pre-packaged salad mix 2020_003 (2020)	5	5	5	5	5	5	5	5	5	5	5	5	5	5	5	5	5	5	5	5	5	5	5
CIL10771_20	Pre-packaged salad mix 2020_003 (2020)	5	5	5	5	5	5	5	5	5	5	5	5	5	5	5	5	5	5	5	5	5	5	5
CMN10031_20	Pre-packaged salad mix 2020_003 (2020)	5	5	5	5	5	5	5	5	5	5	5	5	5	5	5	5	5	5	5	5	5	5	5
CMN10041_20	Pre-packaged salad mix 2020_003 (2020)	5	5	5	5	5	5	5	5	5	5	5	5	5	5	5	5	5	5	5	5	5	5	5
CMN10082_20	Pre-packaged salad mix 2020_003 (2020)	5	5	5	5	5	5	5	5	5	5	5	5	5	5	5	5	5	5	5	5	5	5	5
CMN10211_20	Pre-packaged salad mix 2020_003 (2020)	5	5	5	5	5	5	5	5	5	5	5	5	5	5	5	5	5	5	5	5	5	5	5
CMN10271_20	Pre-packaged salad mix 2020_003 (2020)	5	5	5	5	5	5	5	5	5	5	5	5	5	5	5	5	5	5	5	5	5	5	5
CMN10341_20	Pre-packaged salad mix 2020_003 (2020)	5	5	5	5	5	5	5	5	5	5	5	5	5	5	5	5	5	5	5	5	5	5	5
CMN10441_20	Pre-packaged salad mix 2020_003 (2020)	5	5	5	5	5	5	5	5	5	5	5	5	5	5	5	5	5	5	5	5	5	5	5
CMN10451_20	Pre-packaged salad mix 2020_003 (2020)	5	5	5	5	5	5	5	5	5	5	5	5	5	5	5	5	5	5	5	5	5	5	5
CMN10461_20	Pre-packaged salad mix 2020_003 (2020)	5	5	5	5	5	5	5	5	5	5	5	5	5	5	5	5	5	5	5	5	5	5	5
CMN10471_20	Pre-packaged salad mix 2020_003 (2020)	5	5	5	5	5	5	5	5	5	5	5	5	5	5	5	5	5	5	5	5	5	5	5
CMN10491_20	Pre-packaged salad mix 2020_003 (2020)	5	5	5	5	5	5	5	5	5	5	5	5	5	5	5	5	5	5	5	5	5	5	5
CMN10511_20	Pre-packaged salad mix 2020_003 (2020)	5	5	5	5	5	5	5	5	5	5	5	5	5	5	5	5	5	5	5	5	5	5	5
CMN10651_20	Pre-packaged salad mix 2020_003 (2020)	5	5	5	5	5	5	5	5	5	5	5	5	5	5	5	5	5	5	5	5	5	5	5
CMN10691_20	Pre-packaged salad mix 2020_003 (2020)	5	5	5	5	5	5	5	5	5	5	5	5	5	5	5	5	5	5	5	5	5	5	5
CMN11121_20	Pre-packaged salad mix 2020_003 (2020)	5	5	5	5	5	5	5	5	5	5	5	5	5	5	5	5	5	5	5	5	5	5	5
CNE10051_20	Pre-packaged salad mix 2020_003 (2020)	5	5	5	5	5	5	5	5	5	5	5	5	5	5	5	5	5	5	5	5	5	5	5
CNE10071_20	Pre-packaged salad mix 2020_003 (2020)	5	5	5	5	5	5	5	5	5	5	5	5	5	5	5	5	5	5	5	5	5	5	5
CNE10111_20	Pre-packaged salad mix 2020_003 (2020)	5	5	5	5	5	5	5	5	5	5	5	5	5	5	5	5	5	5	5	5	5	5	5
CNE10191_20	Pre-packaged salad mix 2020_003 (2020)	5	5	5	5	5	5	5	5	5	5	5	5	5	5	5	5	5	5	5	5	5	5	5
CNE10211_20	Pre-packaged salad mix 2020_003 (2020)	5	5	5	5	5	5	5	5	5	5	5	5	5	5	5	5	5	5	5	5	5	5	5
CNE10271_20	Pre-packaged salad mix 2020_003 (2020)	5	5	5	5	5	5	5	5	5	5	5	5	5	5	5	5	5	5	5	5	5	5	5
CNE10311_20	Pre-packaged salad mix 2020_003 (2020)	5	5	5	5	5	5	5	5	5	5	5	5	5	5	5	5	5	5	5	5	5	5	5
CNE10321_20	Pre-packaged salad mix 2020_003 (2020)	5	5	5	5	5	5	5	5	5	5	5	5	5	5	5	5	5	5	5	5	5	5	5
CNE10331_20	Pre-packaged salad mix 2020_003 (2020)	5	5	5	5	5	5	5	5	5	5	5	5	5	5	5	5	5	5	5	5	5	5	5
CNE10342_20	Pre-packaged salad mix 2020_003 (2020)	5	5	5	5	5	5	5	5	5	5	5	5	5	5	5	5	5	5	5	5	5	5	5
CNE10361_20	Pre-packaged salad mix 2020_003 (2020)	5	5	5	5	5	5	5	5	5	5	5	5	5	5	5	5	5	5	5	5	5	5	5
CNE10431_20	Pre-packaged salad mix 2020_003 (2020)	5	5	5	5	5	5	5	5	5	5	5	5	5	5	5	5	5	5	5	5	5	5	5
CNE10481_20	Pre-packaged salad mix 2020_003 (2020)	13	13	13	13	13	13	13	13	13	13	29	29	30	30	30	30	31	34	38	42	52	55	58
CWI10042_20	Pre-packaged salad mix 2020_003 (2020)	5	5	5	5	5	5	5	5	5	5	5	5	5	5	5	5	5	5	5	5	5	5	5
CWI10061_20	Pre-packaged salad mix 2020_003 (2020)	5	5	5	5	5	5	5	5	5	5	5	5	5	5	5	5	5	5	5	5	5	5	5
CWI10091_20	Pre-packaged salad mix 2020_003 (2020)	5	5	5	5	5	5	5	5	5	5	5	5	5	5	5	5	5	5	5	5	5	5	5
CWI10111_20	Pre-packaged salad mix 2020_003 (2020)	5	5	5	5	5	5	5	5	5	5	5	5	5	5	5	5	5	5	5	5	5	5	5
CWI10121_20	Pre-packaged salad mix 2020_003 (2020)	5	5	5	5	5	5	5	5	5	5	5	5	5	5	5	5	5	5	5	5	5	5	5
CWI10151_20	Pre-packaged salad mix 2020_003 (2020)	5	5	5	5	5	5	5	5	5	5	5	5	5	5	5	5	5	5	5	5	5	5	5
CWI10181_20	Pre-packaged salad mix 2020_003 (2020)	5	5	5	5	5	5	5	5	5	5	5	5	5	5	5	5	5	5	5	5	5	5	5
CWI10191_20	Pre-packaged salad mix 2020_003 (2020)	5	5	5	5	5	5	5	5	5	5	5	5	5	5	5	5	5	5	5	5	5	5	5
CIA11031_20	Prepackaged salad 002 (2020)	11	11	11	11	11	11	11	11	11	11	11	11	11	11	11	11	12	12	12	12	12	12	12
CKS10031_20	Prepackaged salad 002 (2020)	11	11	11	11	11	11	11	11	11	11	11	11	11	11	11	11	12	12	12	12	12	12	12
CKS10071_20	Prepackaged salad 002 (2020)	11	11	11	11	11	11	11	11	11	11	11	11	11	11	11	11	12	12	12	12	12	12	12
CKS10081_20	Prepackaged salad 002 (2020)	11	11	11	11	11	11	11	11	11	11	11	11	11	11	11	11	12	12	12	12	12	12	12
CMO10011_20	Prepackaged salad 002 (2020)	11	11	11	11	11	11	11	11	11	11	11	11	11	11	11	11	12	12	12	12	12	12	12
CNE10691_20	Prepackaged salad 002 (2020)	11	11	11	11	11	11	11	11	11	11	11	11	11	11	11	11	12	12	12	12	12	12	12
CNE10751_20	Prepackaged salad 002 (2020)	11	11	11	11	11	11	11	11	11	11	11	11	11	11	11	11	12	12	12	12	12	12	12
CIA10051_19	Restaurant A (2019)	11	11	11	11	11	11	11	11	11	11	11	11	11	11	11	11	12	12	12	12	12	12	12
CIA10101_19	Restaurant A (2019)	11	11	11	11	11	11	11	11	11	11	11	11	11	11	11	11	12	12	12	12	12	12	12
CIA10111_19	Restaurant A (2019)	11	11	11	11	11	11	11	11	11	11	11	11	11	11	11	11	12	12	12	12	12	12	12
CIA10121_19	Restaurant A (2019)	11	11	11	11	11	11	11	11	11	11	11	11	11	11	11	11	12	12	12	12	12	12	12
CIA10131_19	Restaurant A (2019)	11	11	11	11	11	11	11	11	11	11	11	11	11	11	11	11	12	12	12	12	12	12	12
CIA10161_19	Restaurant A (2019)	11	11	11	11	11	11	11	11	11	11	11	11	11	11	11	11	12	12	12	12	12	12	12
CIA10171_19	Restaurant A (2019)	11	11	11	11	11	11	11	11	11	11	11	11	11	11	11	11	12	12	12	12	12	12	12
CIA10181_19	Restaurant A (2019)	11	11	11	11	11	11	11	11	11	11	11	11	11	11	11	11	12	12	12	12	12	12	12
CIA10221_19	Restaurant A (2019)	11	11	11	11	11	11	11	11	11	11	11	11	11	11	11	11	12	12	12	12	12	12	12
CIA10241_19	Restaurant A (2019)	11	11	11	11	11	11	11	11	11	11	11	11	11	11	11	11	12	12	12	12	12	12	12
CIA10251_19	Restaurant A (2019)	11	11	11	11	11	11	11	11	11	11	11	11	11	11	11	11	12	12	12	12	12	12	12
CIA10281_19	Restaurant A (2019)	11	11	11	11	11	11	11	11	11	11	11	11	11	11	11	11	12	12	12	12	12	12	12
CIA10291_19	Restaurant A (2019)	11	11	11	11	11	11	11	11	11	11	11	11	11	11	11	11	12	12	12	12	12	12	12
CMA10051_19	Restaurant B (2019)	7	7	7	7	7	7	7	7	7	7	7	7	7	7	7	7	8	8	8	8	8	8	8
CMA10481_19	Restaurant B (2019)	7	7	7	7	7	7	7	7	7	7	7	7	7	7	7	7	8	8	8	8	8	8	8
CMA10731_19	Restaurant B (2019)	7	7	7	7	7	7	7	7	7	7	7	7	7	7	7	7	8	8	8	8	8	8	8
CMA10781_19	Restaurant B (2019)	7	7	7	7	7	7	7	7	7	7	7	7	7	7	7	7	8	8	8	8	8	8	8
CMA10791_19	Restaurant B (2019)	7	7	7	7	7	7	7	7	7	7	7	7	7	7	7	7	8	8	8	8	8	8	8
CMA10891_19	Restaurant B (2019)	7	7	7	7	7	7	7	7	7	7	7	7	7	7	7	7	8	8	8	8	8	8	8
CMA10911_19	Restaurant B (2019)	7	7	7	7	7	7	7	7	7	7	7	7	7	7	7	7	8	8	8	8	8	8	8
CMA10921_19	Restaurant B (2019)	7	7	7	7	7	7	7	7	7	7	7	7	7	7	7	7	8	8	8	8	8	8	8
CRI10011_19	Restaurant B (2019)	7	7	7	7	7	7	7	7	7	7	7	7	7	7	7	7	8	8	8	8	8	8	8
CRI10021_19	Restaurant B (2019)	7	7	7	7	7	7	7	7	7	7	7	7	7	7	7	7	8	8	8	8	8	8	8
CRI10031_19	Restaurant B (2019)	7	7	7	7	7	7	7	7	7	7	7	7	7	7	7	7	8	8	8	8	8	8	8
SNY10641_19	Restaurant C (2019)	2	2	2	2	2	2	2	2	2	2	2	2	2	2	2	2	2	2	2	2	2	2	2
SNY11011_19	Restaurant C (2019)	2	2	2	2	2	2	2	2	2	2	2	2	2	2	2	2	2	2	2	2	2	2	2
SNY11071_19	Restaurant C (2019)	2	2	2	2	2	2	2	2	2	2	2	2	2	2	2	2	2	2	2	2	2	2	2
SNY11081_19	Restaurant C (2019)	2	2	2	2	2	2	2	2	2	2	2	2	2	2	2	2	2	2	2	2	2	2	2
SNY11241_19	Restaurant C (2019)	2	2	2	2	2	2	2	2	2	2	2	2	2	2	2	2	2	2	2	2	2	2	2
SNY11251_19	Restaurant C (2019)	2	2	2	2	2	2	2	2	2	2	2	2	2	2	2	2	2	2	2	2	2	2	2
S_MN016_18	Restaurant C (Herb 2) Associated Cluster (2018)	21	21	21	22	23	24	25	25	25	26	27	27	28	28	28	28	29	30	32	34	35	37	38
S_MN018_18	Restaurant C (Herb 2) Associated Cluster (2018)	21	21	21	22	23	24	25	25	25	26	27	27	28	28	28	28	29	30	32	34	35	37	38
CMA10021_19	Restaurant D (2019)	18	18	18	19	20	20	21	21	21	21	22	22	23	23	23	23	24	24	26	27	28	30	31
CMA10081_19	Restaurant D (2019)	18	18	18	19	20	20	21	21	21	21	22	22	23	23	23	23	24	24	26	27	28	30	31
CMA10101_19	Restaurant D (2019)	18	18	18	19	20	20	21	21	21	21	22	22	23	23	23	23	24	24	26	27	28	30	31
CMA10121_19	Restaurant D (2019)	18	18	18	19	20	20	21	21	21	21	22	22	23	23	23	23	24	24	26	27	48	51	53
CMA10141_19	Restaurant D (2019)	18	18	18	19	20	20	21	21	21	21	22	22	23	23	23	23	24	24	26	27	28	30	31
CMA10151_19	Restaurant D (2019)	18	18	18	19	20	20	21	21	21	21	22	22	23	23	23	23	24	24	26	27	28	30	31
CMA10161_19	Restaurant D (2019)	18	18	18	19	20	20	21	21	21	21	22	22	23	23	23	23	24	24	26	27	28	30	31
CMA10171_19	Restaurant D (2019)	18	18	18	19	20	20	21	21	21	21	22	22	23	23	23	23	24	24	26	27	28	30	31
CMA10181_19	Restaurant D (2019)	18	18	18	19	20	20	21	21	21	21	22	22	23	23	23	23	24	24	26	27	28	30	31
CMA10301_19	Restaurant D (2019)	18	18	18	19	20	20	21	21	21	21	22	22	23	23	23	23	24	24	26	27	28	30	31
CMA10591_19	Restaurant D (2019)	18	18	18	19	20	20	21	21	21	21	22	22	23	23	23	23	24	24	26	27	28	30	31
CMA10661_19	Restaurant D (2019)	18	18	18	19	20	20	21	21	21	21	22	22	23	23	23	23	24	24	26	27	28	30	31
SNY11231_20	Salad Chain A - 2020_025 (2020)	3	3	3	3	3	3	3	3	3	3	3	3	3	3	3	3	3	3	3	3	3	3	3
SNY11301_20	Salad Chain A - 2020_025 (2020)	3	3	3	3	3	3	3	3	3	3	3	3	3	3	3	3	3	3	3	3	3	3	3
SNY11421_20	Salad Chain A - 2020_025 (2020)	3	3	3	3	3	3	3	3	3	3	3	3	3	3	3	3	3	3	3	3	3	3	3
SNY11431_20	Salad Chain A - 2020_025 (2020)	3	3	3	3	3	3	3	3	3	3	3	3	3	3	3	3	3	3	3	3	3	3	3
S_MN005_18	Supplier X - Restaurant A (Herb 1) Associated Cluster (2018)	11	11	11	11	11	11	11	11	11	11	11	11	11	11	11	11	12	12	12	12	12	12	12
S_MN006_18	Supplier X - Restaurant A (Herb 1) Associated Cluster (2018)	11	11	11	11	11	11	11	11	11	11	11	11	11	11	11	11	12	12	12	12	12	12	12
S_MN012_18	Supplier X - Restaurant A (Herb 1) Associated Cluster (2018)	11	11	11	11	11	11	11	11	11	11	11	11	11	11	11	11	12	12	12	12	12	12	12
S_MN008_18	Supplier X - Restaurant B (Herb 1) Associated Cluster (2018)	11	11	11	11	11	11	11	11	11	11	11	11	11	11	11	11	12	12	12	12	12	12	12
S_MN010_18	Supplier X - Restaurant B (Herb 1) Associated Cluster (2018)	11	11	11	11	11	11	11	11	11	11	11	11	11	11	11	11	12	12	12	12	12	12	12
S_MN017_18	Supplier X - Restaurant B (Herb 1) Associated Cluster (2018)	11	11	11	11	11	11	11	11	11	11	11	11	11	11	11	11	12	12	12	12	12	12	12
S_TX017_18	Temporospatial Cluster A (2018)	3	3	3	3	3	3	3	27	27	28	30	30	31	31	31	31	32	35	40	48	57	63	67
S_TX018_18	Temporospatial Cluster A (2018)	3	3	3	3	3	3	3	27	27	28	30	30	31	31	31	31	32	35	40	48	57	63	67
S_TX020_18	Temporospatial Cluster A (2018)	3	3	3	3	3	3	3	27	27	28	30	30	31	31	31	31	32	35	40	48	57	63	67
S_TX022_18	Temporospatial Cluster A (2018)	3	3	3	3	3	3	3	27	27	28	30	30	31	31	31	31	32	35	40	48	57	63	67
S_TX023_18	Temporospatial Cluster A (2018)	3	3	3	3	3	3	3	27	27	28	30	30	31	31	31	31	32	35	40	48	57	63	67
S_TX024_18	Temporospatial Cluster A (2018)	3	3	3	3	3	3	3	27	27	28	30	30	31	31	31	31	32	35	40	48	57	63	67
S_TX028_18	Temporospatial Cluster A (2018)	3	3	3	3	3	3	3	27	27	28	30	30	31	31	31	31	32	35	40	48	57	63	67
S_TX029_18	Temporospatial Cluster A (2018)	3	3	3	3	3	3	3	27	27	28	30	30	31	31	31	31	32	35	40	48	57	63	67
CGA10071_20	TN/GA/VA Mexican-style restaurant / cilantro sub-cluster (2020)	16	16	16	16	16	16	16	16	16	16	16	16	17	17	17	17	18	18	19	20	21	22	22
CGA10141_20	TN/GA/VA Mexican-style restaurant / cilantro sub-cluster (2020)	16	16	16	16	16	16	16	16	16	16	16	16	17	17	17	17	18	18	19	20	21	22	22
CTN10031_20	TN/GA/VA Mexican-style restaurant / cilantro sub-cluster (2020)	16	16	16	16	16	16	16	16	16	16	16	16	17	17	17	17	18	18	19	20	21	22	22
CTN10051_20	TN/GA/VA Mexican-style restaurant / cilantro sub-cluster (2020)	16	16	16	16	16	16	16	16	16	16	16	16	17	17	17	17	18	18	19	20	21	22	22
CTN10061_20	TN/GA/VA Mexican-style restaurant / cilantro sub-cluster (2020)	16	16	16	16	16	16	16	16	16	16	16	16	17	17	17	17	18	18	19	20	21	22	22
CTN10071_20	TN/GA/VA Mexican-style restaurant / cilantro sub-cluster (2020)	16	16	16	16	16	16	16	16	16	16	16	16	17	17	17	17	18	18	19	20	21	22	22
CTN10101_20	TN/GA/VA Mexican-style restaurant / cilantro sub-cluster (2020)	16	16	16	16	16	16	16	16	16	16	16	16	17	17	17	17	18	18	19	20	21	22	22
CTN10111_20	TN/GA/VA Mexican-style restaurant / cilantro sub-cluster (2020)	16	16	16	16	16	16	16	16	16	16	16	16	17	17	17	17	18	18	19	20	21	22	22
CVA10031_20	TN/GA/VA Mexican-style restaurant / cilantro sub-cluster (2020)	16	16	16	16	16	16	16	16	16	16	16	16	17	17	17	17	18	18	19	20	21	22	22
CVA10041_20	TN/GA/VA Mexican-style restaurant / cilantro sub-cluster (2020)	16	16	16	16	16	16	16	16	16	16	16	16	17	17	17	17	18	18	19	20	21	22	22
C_IA031_18	Vendor A (2018)	19	19	19	20	21	21	22	22	22	22	23	23	24	24	24	24	25	25	27	28	29	31	32
C_IA034_18	Vendor A (2018)	19	19	19	20	21	21	22	22	22	22	23	23	24	24	24	24	25	25	27	38	39	42	44
C_IA039_18	Vendor A (2018)	19	19	19	20	21	21	22	22	22	22	23	23	24	24	24	24	25	25	27	38	39	42	44
C_IA040_18	Vendor A (2018)	19	19	19	20	21	21	22	22	22	22	23	23	24	24	24	24	25	25	27	38	39	42	44
C_IA045_18	Vendor A (2018)	19	19	19	20	21	21	22	22	22	22	23	23	24	24	24	24	25	25	27	38	39	42	44
C_IA048_18	Vendor A (2018)	19	19	19	20	21	21	22	22	22	22	23	23	24	24	24	24	25	25	27	38	39	42	44
C_IA052_18	Vendor A (2018)	19	19	19	20	21	21	22	22	22	22	23	23	24	24	24	24	25	25	27	38	39	42	44
C_IA058_18	Vendor A (2018)	19	19	19	20	21	21	22	22	22	22	23	23	24	24	24	24	25	25	27	38	39	42	44
C_IA062_18	Vendor A (2018)	19	19	19	20	21	21	22	22	22	22	23	23	24	24	24	24	25	25	27	38	39	42	44
C_IA064_18	Vendor A (2018)	19	19	19	20	21	21	22	22	22	22	23	23	24	24	24	24	25	25	27	38	39	42	44
C_IA068_18	Vendor A (2018)	19	19	19	20	21	21	22	22	22	22	23	23	24	24	24	24	25	25	27	38	39	42	44
C_IA069_18	Vendor A (2018)	19	19	19	20	21	21	22	22	22	22	23	23	24	24	24	24	25	25	27	38	39	42	44
C_IA075_18	Vendor A (2018)	19	19	19	20	21	21	22	22	22	22	23	23	24	24	24	24	25	25	27	38	39	42	44
C_IA076_18	Vendor A (2018)	19	19	19	20	21	21	22	22	22	22	23	23	24	24	24	24	25	25	27	38	39	42	44
C_IA077_18	Vendor A (2018)	19	19	19	20	21	21	22	22	22	22	23	23	24	24	24	24	25	25	27	38	39	42	44
C_IA078_18	Vendor A (2018)	19	19	19	20	21	21	22	22	22	22	23	23	24	24	24	24	25	25	27	38	39	42	44
C_IA082_18	Vendor A (2018)	19	19	19	20	21	21	22	22	22	22	23	23	24	24	24	24	25	25	27	38	39	42	44
C_IA083_18	Vendor A (2018)	19	19	19	20	21	21	22	22	22	22	23	23	24	24	24	24	25	25	27	38	39	42	44
C_IA085_18	Vendor A (2018)	19	19	19	20	21	21	22	22	22	22	23	23	24	24	24	24	25	25	27	38	39	42	44
C_IA086_18	Vendor A (2018)	19	19	19	20	21	21	22	22	22	22	23	23	24	24	24	24	25	25	27	38	39	42	44
C_IA087_18	Vendor A (2018)	19	19	19	20	21	21	22	22	22	22	23	23	24	24	24	24	25	25	27	38	39	42	44
C_IA091_18	Vendor A (2018)	19	19	19	20	21	21	22	22	22	22	23	23	24	24	24	24	25	25	27	38	39	42	44
C_IA092_18	Vendor A (2018)	19	19	19	20	21	21	22	22	22	22	23	23	24	24	24	24	25	25	27	38	39	42	44
C_IA093_18	Vendor A (2018)	19	19	19	20	21	21	22	22	22	22	23	23	24	24	24	24	25	25	27	38	39	42	44
C_IA094_18	Vendor A (2018)	19	19	19	20	21	21	22	22	22	22	23	23	24	24	24	24	25	25	27	38	39	42	44
C_IA102_18	Vendor A (2018)	19	19	19	20	21	21	22	22	22	22	23	23	24	24	24	24	25	25	27	38	39	42	44
C_IA104_18	Vendor A (2018)	19	19	19	20	21	21	22	22	22	22	23	23	24	24	24	24	25	25	27	38	39	42	44
C_IA107_18	Vendor A (2018)	19	19	19	20	21	21	22	22	22	22	23	23	24	24	24	24	25	25	27	38	39	42	44
C_IA110_18	Vendor A (2018)	19	19	19	20	21	21	22	22	22	22	23	23	24	24	24	24	25	25	27	38	39	42	44
C_IA111_18	Vendor A (2018)	19	19	19	20	21	21	22	22	22	22	23	23	24	24	24	24	25	25	27	38	39	42	44
C_IL004_18	Vendor A (2018)	19	19	19	20	21	21	22	22	22	22	23	23	24	24	24	24	25	25	27	28	29	61	65
C_IL007_18	Vendor A (2018)	19	19	19	20	21	21	22	22	22	22	23	23	24	24	24	24	25	25	27	38	39	42	44
C_IL012_18	Vendor A (2018)	19	19	19	20	21	21	22	22	22	22	23	23	24	24	24	24	25	25	27	38	39	42	44
C_IL013_18	Vendor A (2018)	19	19	19	20	21	21	22	22	22	22	23	23	24	24	24	24	25	25	27	38	39	42	44
C_IL018_18	Vendor A (2018)	19	19	19	20	21	21	22	22	22	22	23	23	24	24	24	24	25	25	27	38	39	42	44
C_IL019_18	Vendor A (2018)	19	19	19	20	21	21	22	22	22	22	23	23	24	24	24	24	25	25	27	38	39	42	44
C_IL020_18	Vendor A (2018)	19	19	19	20	21	21	22	22	22	22	23	23	24	24	24	24	25	25	27	38	39	42	44
C_IL022_18	Vendor A (2018)	19	19	19	20	21	21	22	22	22	22	23	23	24	24	24	24	25	25	27	38	39	42	44
C_IL023_18	Vendor A (2018)	19	19	19	20	21	21	22	22	22	22	23	23	24	24	24	24	25	25	27	38	39	42	44
C_IL024_18	Vendor A (2018)	19	19	19	20	21	21	22	22	22	22	23	23	24	24	24	24	25	25	27	38	39	42	44
C_IL025_18	Vendor A (2018)	19	19	19	20	21	21	22	22	22	22	23	23	24	24	24	24	25	25	27	38	39	42	44
C_IL031_18	Vendor A (2018)	19	19	19	20	21	21	22	22	22	22	23	23	24	24	24	24	25	25	27	38	39	42	44
C_IL032_18	Vendor A (2018)	19	19	19	20	21	21	22	22	22	22	23	23	24	24	24	24	25	25	27	38	39	42	44
C_IL033_18	Vendor A (2018)	19	19	19	20	21	21	22	22	22	22	23	23	24	24	24	24	25	25	27	38	39	42	44
C_IL034_18	Vendor A (2018)	19	19	19	20	21	21	22	22	22	22	23	23	24	24	24	24	25	25	27	38	39	42	44
C_IL036_18	Vendor A (2018)	19	19	19	20	21	21	22	22	22	22	23	23	24	24	24	24	25	25	27	38	39	42	44
C_IL037_18	Vendor A (2018)	19	19	19	20	21	21	22	22	22	22	23	23	24	24	24	24	25	25	27	38	39	42	44
C_IL039_18	Vendor A (2018)	19	19	19	20	21	21	22	22	22	22	23	23	24	24	24	24	25	25	27	38	39	42	44
C_IL040_18	Vendor A (2018)	19	19	19	20	21	21	22	22	22	22	23	23	24	24	24	24	25	25	27	38	39	42	44
C_IL042_18	Vendor A (2018)	19	19	19	20	21	21	22	22	22	22	23	23	24	24	24	24	25	25	27	38	39	42	44
C_IL046_18	Vendor A (2018)	19	19	19	20	21	21	22	22	22	22	23	23	24	24	24	24	25	25	27	38	39	42	44
C_IL047_18	Vendor A (2018)	19	19	19	20	21	21	22	22	22	22	23	23	24	24	24	24	25	25	27	38	39	42	44
C_IL048_18	Vendor A (2018)	19	19	19	20	21	21	22	22	22	22	23	23	24	24	24	24	25	25	27	38	39	42	44
C_IL049_18	Vendor A (2018)	19	19	19	20	21	21	22	22	22	22	23	23	24	24	24	24	25	25	27	38	39	42	44
C_IL050_18	Vendor A (2018)	19	19	19	20	21	21	22	22	22	22	23	23	24	24	24	24	25	25	27	38	39	42	44
C_IL054_18	Vendor A (2018)	19	19	19	20	21	21	22	22	22	22	23	23	24	24	24	24	25	25	27	38	39	42	44
C_IL055_18	Vendor A (2018)	19	19	19	20	21	21	22	22	22	22	23	23	24	24	24	24	25	25	27	38	39	42	44
C_IL056_18	Vendor A (2018)	19	19	19	20	21	21	22	22	22	22	23	23	24	24	24	24	25	25	27	38	39	42	44
C_IL058_18	Vendor A (2018)	19	19	19	20	21	21	22	22	22	22	23	23	24	24	24	24	25	25	27	38	39	42	44
C_IL059_18	Vendor A (2018)	19	19	19	20	21	21	22	22	22	22	23	23	24	24	24	24	25	25	27	28	29	61	65
C_IL060_18	Vendor A (2018)	19	19	19	20	21	21	22	22	22	22	23	23	24	24	24	24	25	25	27	38	39	42	44
C_IL062_18	Vendor A (2018)	19	19	19	20	21	21	22	22	22	22	23	23	24	24	24	24	25	25	27	38	39	42	44
C_IL065_18	Vendor A (2018)	19	19	19	20	21	21	22	22	22	22	23	23	24	24	24	24	25	25	27	38	39	42	44
C_IL066_18	Vendor A (2018)	19	19	19	20	21	21	22	22	22	22	23	23	24	24	24	24	25	25	27	38	39	42	44
C_IL067_18	Vendor A (2018)	19	19	19	20	21	21	22	22	22	22	23	23	24	24	24	24	25	25	27	28	29	61	65
C_IL068_18	Vendor A (2018)	19	19	19	20	21	21	22	22	22	22	23	23	24	24	24	24	25	25	27	28	29	31	32
C_IL071_18	Vendor A (2018)	19	19	19	20	21	21	22	22	22	22	23	23	24	24	24	24	25	25	27	38	39	42	44
C_IL072_18	Vendor A (2018)	19	19	19	20	21	21	22	22	22	22	23	23	24	24	24	24	25	25	27	38	39	42	44
C_IL074_18	Vendor A (2018)	19	19	19	20	21	21	22	22	22	22	23	23	24	24	24	24	25	25	27	28	29	31	32
C_IL076_18	Vendor A (2018)	19	19	19	20	21	21	22	22	22	22	23	23	24	24	24	24	25	25	27	38	39	42	44
C_IL077_18	Vendor A (2018)	19	19	19	20	21	21	22	22	22	22	23	23	24	24	24	24	25	25	27	38	39	42	44
C_IL079_18	Vendor A (2018)	19	19	19	20	21	21	22	22	22	22	23	23	24	24	24	24	25	25	27	38	39	42	44
C_IL080_18	Vendor A (2018)	19	19	19	20	21	21	22	22	22	22	23	23	24	24	24	24	25	25	27	38	39	42	44
C_IL085_18	Vendor A (2018)	19	19	19	20	21	21	22	22	22	22	23	23	24	24	24	24	25	25	27	38	39	42	44
C_IL086_18	Vendor A (2018)	19	19	19	20	21	21	22	22	22	22	23	23	24	24	24	24	25	25	27	38	39	42	44
C_IL087_18	Vendor A (2018)	19	19	19	20	21	21	22	22	22	22	23	23	24	24	24	24	25	25	27	38	39	42	44
C_IL097_18	Vendor A (2018)	19	19	19	20	21	21	22	22	22	22	23	23	24	24	24	24	25	25	27	38	39	42	44
C_IL099_18	Vendor A (2018)	19	19	19	20	21	21	22	22	22	22	23	23	24	24	24	24	25	25	27	38	39	42	44
C_IL113_18	Vendor A (2018)	19	19	19	20	21	21	22	22	22	22	23	23	24	24	24	24	25	25	27	38	39	42	44
C_IL119_18	Vendor A (2018)	19	19	19	20	21	21	22	22	22	22	23	23	24	24	24	24	25	25	27	38	39	42	44
C_IL120_18	Vendor A (2018)	19	19	19	20	21	21	22	22	22	22	23	23	24	24	24	24	25	25	27	38	39	42	44
C_IL126_18	Vendor A (2018)	19	19	19	20	21	21	22	22	22	22	23	23	24	24	24	24	25	25	27	38	39	42	44
C_MO003_18	Vendor A (2018)	19	19	19	20	21	21	22	22	22	22	23	23	24	24	24	24	25	25	27	38	39	42	44
C_OH003_18	Vendor A (2018)	19	19	19	20	21	21	22	22	22	22	23	23	24	24	24	24	25	25	27	38	39	42	44
C_OH006_18	Vendor A (2018)	19	19	19	20	21	21	22	22	22	22	23	23	24	24	24	24	25	25	27	38	39	42	44
C_OH014_18	Vendor A (2018)	19	19	19	20	21	21	22	22	22	22	23	23	24	24	24	24	25	25	27	38	39	42	44
C_WI187_18	Vendor A (2018)	19	19	19	20	21	21	22	22	22	22	23	23	24	24	24	24	25	25	27	38	39	42	44
C_WI194_18	Vendor A (2018)	19	19	19	20	21	21	22	22	22	22	23	23	24	24	24	24	25	25	27	38	39	42	44
C_WI197_18	Vendor A (2018)	19	19	19	20	21	21	22	22	22	22	23	23	24	24	24	24	25	25	27	38	39	42	44
C_WI198_18	Vendor A (2018)	19	19	19	20	21	21	22	22	22	22	23	23	24	24	24	24	25	25	27	38	39	42	44
C_WI200_18	Vendor A (2018)	19	19	19	20	21	21	22	22	22	22	23	23	24	24	24	24	25	25	27	38	39	42	44
C_WI208_18	Vendor A (2018)	19	19	19	20	21	21	22	22	22	22	23	23	24	24	24	24	25	25	27	38	39	42	44
S_MN020_18	Vendor A (2018)	19	19	19	20	21	21	22	22	22	22	23	23	24	24	24	24	25	25	27	38	39	42	44
S_MN023_18	Vendor A (2018)	19	19	19	20	21	21	22	22	22	22	23	23	24	24	24	24	25	25	27	38	39	42	44
C_IA013_18	Vendor B (2018)	4	4	4	4	4	4	4	4	4	4	4	4	4	4	4	4	7	7	7	7	7	7	7
C_IA018_18	Vendor B (2018)	4	4	4	4	4	4	4	4	4	4	4	4	4	4	4	4	7	7	7	7	7	7	7
C_IA029_18	Vendor B (2018)	4	4	4	4	4	4	4	4	4	4	4	4	4	4	4	4	4	4	4	36	37	40	41
C_IA059_18	Vendor B (2018)	4	4	4	4	4	4	4	4	4	4	4	4	4	4	4	4	4	4	4	4	4	4	4
C_WI008_18	Vendor B (2018)	4	4	4	4	4	4	4	4	4	4	4	4	4	4	4	4	7	7	7	7	7	7	7
C_WI011_18	Vendor B (2018)	4	4	4	4	4	4	4	4	4	4	4	4	4	4	4	4	7	7	7	7	7	7	7
C_WI020_18	Vendor B (2018)	4	4	4	4	4	4	4	4	4	4	4	4	4	4	4	4	7	7	7	7	7	7	7
C_WI024_18	Vendor B (2018)	4	4	4	4	4	4	4	4	4	4	4	4	4	4	4	4	7	7	7	7	7	7	7
C_WI026_18	Vendor B (2018)	4	4	4	4	4	4	4	4	4	4	4	4	4	4	4	4	7	7	7	7	7	7	7
C_WI031_18	Vendor B (2018)	4	4	4	4	4	4	4	4	4	4	4	4	4	4	4	4	7	7	7	7	7	7	7
C_WI033_18	Vendor B (2018)	4	4	4	4	4	4	4	4	4	4	4	4	4	4	4	4	7	7	7	7	7	7	7
C_WI036_18	Vendor B (2018)	4	4	4	4	4	4	4	4	4	4	4	4	4	4	4	4	7	7	7	7	7	7	7
C_WI037_18	Vendor B (2018)	4	4	4	4	4	4	4	4	4	4	4	4	4	4	4	4	7	7	7	7	7	7	7
C_WI038_18	Vendor B (2018)	4	4	4	4	4	4	4	4	4	4	4	4	4	4	4	4	7	7	7	7	7	7	7
C_WI039_18	Vendor B (2018)	4	4	4	4	4	4	4	4	4	4	4	4	4	4	4	4	7	7	7	7	7	7	7
C_WI040_18	Vendor B (2018)	4	4	4	4	4	4	4	4	4	4	4	4	4	4	4	4	7	7	7	7	7	7	7
C_WI041_18	Vendor B (2018)	4	4	4	4	4	4	4	4	4	4	4	4	4	4	4	4	7	7	7	7	7	7	7
C_WI092_18	Vendor B (2018)	6	6	6	6	6	6	6	6	6	6	6	6	6	6	6	6	6	33	37	41	45	48	50
C_WI093_18	Vendor B (2018)	4	4	4	4	4	4	4	4	4	4	4	4	4	4	4	4	7	7	7	7	7	7	7
C_WI094_18	Vendor B (2018)	4	4	4	4	4	4	4	4	4	4	4	4	4	4	4	4	7	7	7	7	7	7	7
C_WI095_18	Vendor B (2018)	4	4	4	4	4	4	4	4	4	4	4	4	4	4	4	4	7	7	7	7	7	7	7
C_WI096_18	Vendor B (2018)	4	4	4	4	4	4	4	4	4	4	4	4	4	4	4	4	7	7	7	7	7	7	7
C_WI097_18	Vendor B (2018)	4	4	4	4	4	4	4	4	4	4	4	4	4	4	4	4	7	7	7	7	7	7	7
C_WI098_18	Vendor B (2018)	4	4	4	4	4	4	4	4	4	4	4	4	4	4	4	4	7	7	7	7	7	7	7
C_WI099_18	Vendor B (2018)	4	4	4	4	4	4	4	4	4	4	4	4	4	4	4	4	7	7	7	7	7	7	7
C_WI100_18	Vendor B (2018)	4	4	4	4	4	4	4	4	4	4	4	4	4	4	4	4	7	7	7	7	7	7	7
C_WI101_18	Vendor B (2018)	6	6	6	6	6	6	6	6	6	6	6	6	6	6	6	6	6	33	37	41	45	48	50
C_WI102_18	Vendor B (2018)	4	4	4	4	4	4	4	4	4	4	4	4	4	4	4	4	7	7	7	7	7	7	7
C_WI103_18	Vendor B (2018)	4	4	4	4	4	4	4	4	4	4	4	4	4	4	4	4	7	7	7	7	7	7	7
C_WI107_18	Vendor B (2018)	4	4	4	4	4	4	4	4	4	4	4	4	4	4	4	4	7	7	7	7	7	7	7
C_WI109_18	Vendor B (2018)	4	4	4	4	4	4	4	4	4	4	4	4	4	4	4	4	7	7	7	7	7	7	7
C_WI111_18	Vendor B (2018)	4	4	4	4	4	4	4	4	4	4	4	4	4	4	4	4	7	7	7	7	7	7	7
C_WI114_18	Vendor B (2018)	4	4	4	4	4	4	4	4	4	4	4	4	4	4	4	4	7	7	7	7	7	7	7
C_WI118_18	Vendor B (2018)	4	4	4	4	4	4	4	4	4	4	4	4	4	4	4	4	7	7	7	7	7	7	7
C_WI121_18	Vendor B (2018)	4	4	4	4	4	4	4	4	4	4	4	4	4	4	4	4	7	7	7	7	7	7	7
C_WI122_18	Vendor B (2018)	4	4	4	4	4	4	4	4	4	4	4	4	4	4	4	4	7	7	7	7	7	7	7
C_WI123_18	Vendor B (2018)	4	4	4	4	4	4	4	4	4	4	4	4	4	4	4	4	7	7	7	7	7	7	7
C_WI125_18	Vendor B (2018)	4	4	4	4	4	4	4	4	4	4	4	4	4	4	4	4	7	7	7	7	7	7	7
C_WI128_18	Vendor B (2018)	4	4	4	4	4	4	4	4	4	4	4	4	4	4	4	4	7	7	7	7	7	7	7
C_WI129_18	Vendor B (2018)	4	4	4	4	4	4	4	4	4	4	4	4	4	4	4	4	7	7	7	7	7	7	7
C_WI130_18	Vendor B (2018)	6	6	6	6	6	6	6	6	6	6	6	6	6	6	6	6	6	33	37	41	45	48	50
C_WI131_18	Vendor B (2018)	4	4	4	4	4	4	4	4	4	4	4	4	4	4	4	4	7	7	7	7	7	7	7
C_WI133_18	Vendor B (2018)	4	4	4	4	4	4	4	4	4	4	4	4	4	4	4	4	7	7	7	7	7	7	7
C_WI134_18	Vendor B (2018)	4	4	4	4	4	4	4	4	4	4	4	4	4	4	4	4	7	7	7	7	7	7	7
C_WI135_18	Vendor B (2018)	4	4	4	4	4	4	4	4	4	4	4	4	4	4	4	4	7	7	7	7	7	7	7
C_WI138_18	Vendor B (2018)	4	4	4	4	4	4	4	4	4	4	4	4	4	4	4	4	7	7	7	7	7	7	7
C_WI139_18	Vendor B (2018)	6	6	6	6	6	6	6	6	6	6	6	6	6	6	6	6	6	33	37	41	45	48	50
C_WI145_18	Vendor B (2018)	4	4	4	4	4	4	4	4	4	4	4	4	4	4	4	4	7	7	7	7	7	7	7
C_WI150_18	Vendor B (2018)	4	4	4	4	4	4	4	4	4	4	4	4	4	4	4	4	7	7	7	7	7	7	7
C_WI159_18	Vendor B (2018)	4	4	4	4	4	4	4	4	4	4	4	4	4	4	4	4	7	7	7	7	7	7	7
C_WI172_18	Vendor B (2018)	4	4	4	4	4	4	4	4	4	4	4	4	4	4	4	4	7	7	7	7	7	7	7
C_WI173_18	Vendor B (2018)	4	4	4	4	4	4	4	4	4	4	4	4	4	4	4	4	7	7	7	7	7	7	7
C_WI176_18	Vendor B (2018)	4	4	4	4	4	4	4	4	4	4	4	4	4	4	4	4	7	7	7	7	7	7	7
C_WI177_18	Vendor B (2018)	4	4	4	4	4	4	4	4	4	4	4	4	4	4	4	4	7	7	7	7	7	7	7
C_WI178_18	Vendor B (2018)	4	4	4	4	4	4	4	4	4	4	4	4	4	4	4	4	7	7	7	7	7	7	7
C_WI202_18	Vendor B (2018)	4	4	4	4	4	4	4	4	4	4	4	4	4	4	4	4	7	7	7	7	7	7	7
C_WI209_18	Vendor B (2018)	4	4	4	4	4	4	4	4	4	4	4	4	4	4	4	4	4	4	4	36	37	40	41
S_MN002_18	Vendor B (2018)	4	4	4	4	4	4	4	4	4	4	4	4	4	4	4	4	7	7	7	7	7	7	7
S_MN003_18	Vendor B (2018)	4	4	4	4	4	4	4	4	4	4	4	4	4	4	4	4	7	7	7	7	7	7	7
S_MN013_18	Vendor B (2018)	6	6	6	6	6	6	6	6	6	6	6	6	6	6	6	6	6	33	37	41	45	48	50
S_MN015_18	Vendor B (2018)	4	4	4	4	4	4	4	4	4	4	4	4	4	4	4	4	7	7	7	7	7	7	7
S_MN024_18	Vendor B (2018)	4	4	4	4	4	4	4	4	4	4	4	4	4	4	4	4	7	7	7	7	7	7	7
S_MN026_18	Vendor B (2018)	4	4	4	4	4	4	4	4	4	4	4	4	4	4	4	4	7	7	7	7	7	7	7
C_CA003_18	Unknown epi-linkage	15	15	15	15	15	15	15	15	15	15	15	15	16	16	16	16	17	17	18	29	30	32	33
C_CA015_18	Unknown epi-linkage	15	15	15	18	19	19	20	20	20	20	21	21	22	22	22	22	23	23	25	26	27	28	29
C_CA017_18	Unknown epi-linkage	1	1	1	1	1	1	1	1	1	1	1	1	1	1	1	1	1	1	1	1	1	1	1
C_CA018_18	Unknown epi-linkage	10	10	10	10	10	10	10	10	10	10	10	10	10	10	10	10	11	11	11	11	11	11	11
C_CA023_18	Unknown epi-linkage	10	10	10	10	10	10	10	10	10	10	10	10	10	10	10	10	11	11	11	11	11	38	39
C_IA016_18	Unknown epi-linkage	3	3	3	3	3	3	3	3	3	3	3	3	3	3	3	3	3	3	3	3	3	3	3
C_IA017_18	Unknown epi-linkage	10	10	10	10	10	22	23	23	23	23	24	24	25	25	25	25	26	26	28	45	50	53	56
C_IA042_18	Unknown epi-linkage	4	4	4	4	4	4	4	4	4	4	4	4	4	4	4	4	7	7	7	7	7	7	7
C_IA065_18	Unknown epi-linkage	14	14	14	23	24	25	26	26	26	27	28	28	29	29	29	29	30	32	36	40	56	60	64
C_IA070_18	Unknown epi-linkage	19	19	19	20	21	21	22	22	22	22	23	23	24	24	24	24	25	25	27	38	39	42	44
C_IA176_18	Unknown epi-linkage	3	3	3	3	3	3	3	3	3	3	19	19	20	20	20	20	21	21	22	23	24	25	26
C_IL001_18	Unknown epi-linkage	11	11	11	11	11	11	11	11	11	11	11	11	11	11	11	11	12	12	12	12	12	12	12
C_IL014_18	Unknown epi-linkage	19	19	19	20	21	21	22	22	22	22	23	23	24	24	24	24	25	25	27	38	39	42	44
C_IL041_18	Unknown epi-linkage	11	11	11	11	11	11	11	11	11	11	11	11	11	11	11	11	12	12	12	12	12	12	12
C_IL043_18	Unknown epi-linkage	19	19	19	20	21	21	22	22	22	22	23	23	24	24	24	24	25	25	27	38	39	42	44
C_IL053_18	Unknown epi-linkage	3	3	3	3	3	3	3	3	3	3	3	3	3	3	3	3	3	3	3	3	3	3	3
C_IL063_18	Unknown epi-linkage	3	3	3	3	3	3	3	3	3	3	3	3	3	3	3	3	3	3	3	3	3	3	3
C_IL075_18	Unknown epi-linkage	11	11	11	11	11	11	11	11	11	11	11	11	11	11	11	11	12	12	12	12	12	12	12
C_IL078_18	Unknown epi-linkage	19	19	19	20	21	21	22	22	22	22	23	23	24	24	24	24	25	25	27	38	39	42	44
C_IL168_18	Unknown epi-linkage	19	19	19	20	21	21	22	22	22	22	23	23	24	24	24	24	25	25	27	38	39	42	44
C_IL170_18	Unknown epi-linkage	19	19	19	20	21	21	22	22	22	22	23	23	24	24	24	24	25	25	27	38	39	42	44
C_IL189_18	Unknown epi-linkage	19	19	19	20	21	21	22	22	22	22	23	23	24	24	24	24	25	25	27	38	39	42	44
C_IL199_18	Unknown epi-linkage	19	19	19	20	21	21	22	22	22	22	23	23	24	24	24	24	25	25	27	38	39	42	44
C_IL219_18	Unknown epi-linkage	11	11	11	11	11	11	11	11	11	11	11	11	11	11	11	11	12	12	12	12	12	12	12
C_MA001_14	Unknown epi-linkage	6	6	6	6	6	6	6	6	6	6	6	6	6	6	6	6	6	33	37	41	45	48	50
C_MX001_17	Unknown epi-linkage	20	20	20	21	22	23	24	24	24	25	26	26	27	27	27	27	28	28	30	32	42	45	47
C_OH001_18	Unknown epi-linkage	19	19	19	20	21	21	22	22	22	22	23	23	24	24	24	24	25	25	27	38	39	42	44
C_OH004_18	Unknown epi-linkage	19	19	19	20	21	21	22	22	22	22	23	23	24	24	24	24	25	25	27	38	39	42	44
C_SD001_18	Unknown epi-linkage	21	21	21	22	23	24	25	25	25	26	27	27	28	28	28	28	29	30	32	34	35	37	38
C_WI112_18	Unknown epi-linkage	4	4	4	4	4	4	4	4	4	4	4	4	4	4	4	4	7	7	7	7	7	7	7
C_WI113_18	Unknown epi-linkage	10	10	10	10	10	10	10	10	10	10	10	10	10	10	10	10	11	11	11	11	11	38	39
C_WI144_18	Unknown epi-linkage	11	11	11	11	11	11	11	11	11	11	11	11	11	11	11	11	12	12	12	12	12	12	12
C_WI182_18	Unknown epi-linkage	3	3	3	3	3	3	3	3	3	3	19	19	20	20	20	20	21	21	22	23	24	25	26
C_WI185_18	Unknown epi-linkage	11	11	11	11	11	11	11	11	11	11	11	11	11	11	11	11	12	12	12	12	12	12	12
C_WI186_18	Unknown epi-linkage	4	4	4	4	4	4	4	4	4	4	4	4	4	4	4	4	4	4	4	4	4	4	4
C_WI199_18	Unknown epi-linkage	11	11	11	11	11	11	11	11	11	11	11	11	11	11	11	11	12	12	12	12	12	12	12
C_WI205_18	Unknown epi-linkage	11	11	11	11	11	11	11	11	11	11	11	11	11	11	11	11	12	12	12	12	12	12	12
C_WI206_18	Unknown epi-linkage	12	12	12	12	12	12	12	12	12	12	12	12	15	15	15	15	16	16	17	18	19	20	20
C_WI257_18	Unknown epi-linkage	19	19	19	20	21	21	22	22	22	22	23	23	24	24	24	24	25	25	27	38	39	42	44
C_WI259_18	Unknown epi-linkage	11	11	11	11	11	11	11	11	11	11	11	11	11	11	11	11	12	12	12	12	12	12	12
CAZ10012_18	Unknown epi-linkage	1	1	1	1	1	1	1	1	1	1	1	1	1	1	1	1	1	1	1	1	1	1	1
CAZ10013_19	Unknown epi-linkage	2	2	2	2	2	2	2	2	2	2	2	2	2	2	2	2	2	2	2	2	2	2	2
CAZ10021_21	Unknown epi-linkage	3	3	3	3	3	3	3	3	3	3	3	3	3	3	3	3	3	3	3	3	3	3	3
CAZ10031_21	Unknown epi-linkage	4	4	4	4	4	4	4	4	4	4	4	4	4	4	4	4	4	4	4	4	4	4	4
CAZ10041_21	Unknown epi-linkage	4	4	4	4	4	4	4	4	4	4	4	4	4	4	4	4	4	4	4	4	4	4	4
CAZ10043_18	Unknown epi-linkage	5	5	5	5	5	5	5	5	5	5	5	5	5	5	5	5	5	5	5	5	5	5	5
CAZ10061_21	Unknown epi-linkage	6	6	6	6	6	6	6	6	6	6	6	6	6	6	6	6	6	6	6	6	6	6	6
CAZ10071_21	Unknown epi-linkage	5	5	5	5	5	5	5	5	5	5	5	5	5	5	5	5	5	5	5	5	5	5	5
CAZ10081_21	Unknown epi-linkage	4	4	4	4	4	4	4	4	4	4	4	4	4	4	4	4	7	7	7	7	7	7	7
CAZ10101_21	Unknown epi-linkage	7	7	7	7	7	7	7	7	7	7	7	7	7	7	7	7	8	8	8	8	8	8	8
CAZ10112_21	Unknown epi-linkage	8	8	8	8	8	8	8	8	8	8	8	8	8	8	8	8	9	9	9	9	9	9	9
CAZ10122_21	Unknown epi-linkage	5	5	5	5	5	5	5	5	5	5	5	5	5	5	5	5	5	5	5	5	5	5	5
CAZ10141_21	Unknown epi-linkage	9	9	9	9	9	9	9	9	9	9	9	9	9	9	9	9	10	10	10	10	10	10	10
CAZ10151_21	Unknown epi-linkage	10	10	10	10	10	10	10	10	10	10	10	10	10	10	10	10	11	11	11	11	11	11	11
CCA10011_21	Unknown epi-linkage	11	11	11	11	11	11	11	11	11	11	11	11	11	11	11	11	12	12	12	12	12	12	12
CCA10021_21	Unknown epi-linkage	3	3	3	3	3	3	3	3	3	3	3	3	3	3	3	3	3	3	3	3	3	3	3
CCT10021_21	Unknown epi-linkage	9	9	9	9	9	9	9	9	9	9	9	9	9	9	9	9	10	10	10	10	10	10	10
CCT10051_21	Unknown epi-linkage	2	2	2	2	2	2	2	2	2	2	2	2	2	2	2	2	2	2	2	2	13	13	13
CCT10071_21	Unknown epi-linkage	10	10	10	10	10	10	10	10	10	10	10	10	10	10	10	10	11	11	11	11	11	11	11
CCT10081_21	Unknown epi-linkage	11	11	11	11	11	11	11	11	11	11	11	11	11	11	11	11	12	12	12	12	12	12	12
CCT10101_21	Unknown epi-linkage	12	12	12	12	12	12	12	12	12	12	12	12	12	12	12	12	13	13	13	13	14	14	14
CCT10111_21	Unknown epi-linkage	11	11	11	11	11	11	11	11	11	11	11	11	11	11	11	11	12	12	12	12	12	12	12
CCT10121_21	Unknown epi-linkage	1	1	1	1	1	1	1	1	1	1	1	1	1	1	1	1	1	1	1	1	1	1	1
CCT10131_21	Unknown epi-linkage	1	1	1	1	1	1	1	1	1	1	1	1	1	1	1	1	1	1	14	14	15	15	15
CCT10141_21	Unknown epi-linkage	13	13	13	13	13	13	13	13	13	13	13	13	13	13	13	13	14	14	15	15	16	16	16
CCT10161_21	Unknown epi-linkage	1	1	1	1	1	1	1	1	1	1	1	1	1	1	1	1	1	1	1	1	1	1	1
CCT10171_21	Unknown epi-linkage	14	14	14	14	14	14	14	14	14	14	14	14	14	14	14	14	15	15	16	16	17	17	17
CCT10181_21	Unknown epi-linkage	1	1	1	1	1	1	1	1	1	1	1	1	1	1	1	1	1	1	1	1	1	1	1
CCT10191_21	Unknown epi-linkage	11	11	11	11	11	11	11	11	11	11	11	11	11	11	11	11	12	12	12	12	12	12	12
CCT10201_21	Unknown epi-linkage	11	11	11	11	11	11	11	11	11	11	11	11	11	11	11	11	12	12	12	12	12	12	12
CCT10211_21	Unknown epi-linkage	11	11	11	11	11	11	11	11	11	11	11	11	11	11	11	11	12	12	12	12	12	12	12
CCT10241_21	Unknown epi-linkage	11	11	11	11	11	11	11	11	11	11	11	11	11	11	11	11	12	12	12	12	12	12	12
CCT10251_21	Unknown epi-linkage	5	5	5	5	5	5	5	5	5	5	5	5	5	5	5	5	5	5	5	5	5	18	18
CCT10261_21	Unknown epi-linkage	12	12	12	12	12	12	12	12	12	12	12	12	12	12	12	12	13	13	13	17	18	19	19
CFL10011_21	Unknown epi-linkage	11	11	11	11	11	11	11	11	11	11	11	11	11	11	11	11	12	12	12	12	12	12	12
CFL10031_21	Unknown epi-linkage	11	11	11	11	11	11	11	11	11	11	11	11	11	11	11	11	12	12	12	12	12	12	12
CFL10041_21	Unknown epi-linkage	12	12	12	12	12	12	12	12	12	12	12	12	15	15	15	15	16	16	17	18	19	20	20
CFL10051_21	Unknown epi-linkage	12	12	12	12	12	12	12	12	12	12	12	12	15	15	15	15	16	16	17	18	19	20	20
CFL10061_21	Unknown epi-linkage	12	12	12	12	12	12	12	12	12	12	12	12	15	15	15	15	16	16	17	18	19	20	20
CFL10071_21	Unknown epi-linkage	11	11	11	11	11	11	11	11	11	11	11	11	11	11	11	11	12	12	12	12	12	12	12
CFL10081_20	Unknown epi-linkage	16	16	16	16	16	16	16	16	16	16	16	16	17	17	17	17	18	18	19	20	21	22	22
CFL10081_21	Unknown epi-linkage	17	17	17	17	17	17	17	17	17	17	17	17	18	18	18	18	19	19	20	21	22	23	23
CFL10091_21	Unknown epi-linkage	12	12	12	12	12	12	12	12	12	12	12	12	15	15	15	15	16	16	17	18	19	20	20
CFL10101_20	Unknown epi-linkage	11	11	11	11	11	11	11	11	11	11	11	11	11	11	11	11	12	12	12	12	12	12	12
CFL10101_21	Unknown epi-linkage	12	12	12	12	12	12	12	12	12	12	12	12	15	15	15	15	16	16	17	18	19	20	20
CFL10111_20	Unknown epi-linkage	11	11	11	11	11	11	11	11	11	11	11	11	11	11	11	11	12	12	12	12	12	12	12
CFL10131_21	Unknown epi-linkage	12	12	12	12	12	12	12	12	12	12	12	12	15	15	15	15	16	16	17	18	19	20	20
CFL10133_19	Unknown epi-linkage	12	12	12	12	12	12	12	12	12	12	12	12	15	15	15	15	16	16	17	18	19	20	20
CFL10141_20	Unknown epi-linkage	2	2	2	2	2	2	2	2	2	2	2	2	2	2	2	2	2	2	2	2	2	2	24
CFL10141_21	Unknown epi-linkage	10	10	10	10	10	10	10	10	10	10	10	10	10	10	10	10	11	11	11	11	11	11	11
CFL10145_19	Unknown epi-linkage	13	13	13	13	13	13	13	13	13	13	13	13	13	13	13	13	14	14	15	15	16	16	16
CFL10151_21	Unknown epi-linkage	17	17	17	17	18	18	18	18	18	18	18	18	19	19	19	19	20	20	21	22	23	24	25
CFL10161_20	Unknown epi-linkage	2	2	2	2	2	2	2	2	2	2	2	2	2	2	2	2	2	2	2	2	2	2	24
CFL10161_21	Unknown epi-linkage	12	12	12	12	12	12	12	12	12	12	12	12	15	15	15	15	16	16	17	18	19	20	20
CFL10171_20	Unknown epi-linkage	12	12	12	12	12	12	12	12	12	12	12	12	15	15	15	15	16	16	17	18	19	20	20
CFL10171_21	Unknown epi-linkage	12	12	12	12	12	12	12	12	12	12	12	12	15	15	15	15	16	16	17	18	19	20	20
CFL10181_20	Unknown epi-linkage	2	2	2	2	2	2	2	2	2	2	2	2	2	2	2	2	2	2	2	2	2	2	24
CFL10191_20	Unknown epi-linkage	12	12	12	12	12	12	12	12	12	12	12	12	15	15	15	15	16	16	17	18	19	20	20
CFL10191_21	Unknown epi-linkage	12	12	12	12	12	12	12	12	12	12	12	12	15	15	15	15	16	16	17	18	19	20	20
CFL10201_20	Unknown epi-linkage	2	2	2	2	2	2	2	2	2	2	2	2	2	2	2	2	2	2	2	2	2	2	24
CFL10201_21	Unknown epi-linkage	11	11	11	11	11	11	11	11	11	11	11	11	11	11	11	11	12	12	12	12	12	12	12
CFL10211_20	Unknown epi-linkage	1	1	1	1	1	1	1	1	1	1	1	1	1	1	1	1	1	1	1	1	1	1	1
CFL10221_20	Unknown epi-linkage	2	2	2	2	2	2	2	2	2	2	2	2	2	2	2	2	2	2	2	2	2	2	24
CFL10221_21	Unknown epi-linkage	12	12	12	12	12	12	12	12	12	12	12	12	15	15	15	15	16	16	17	18	19	20	20
CFL10231_20	Unknown epi-linkage	3	3	3	3	3	3	3	3	3	3	3	3	3	3	3	3	3	3	3	3	3	3	3
CFL10241_20	Unknown epi-linkage	2	2	2	2	2	2	2	2	2	2	2	2	2	2	2	2	2	2	2	2	2	2	24
CFL10241_21	Unknown epi-linkage	12	12	12	12	12	12	12	12	12	12	12	12	15	15	15	15	16	16	17	18	19	20	20
CFL10251_20	Unknown epi-linkage	2	2	2	2	2	2	2	2	2	2	2	2	2	2	2	2	2	2	2	2	2	2	24
CFL10251_21	Unknown epi-linkage	3	3	3	3	3	3	3	3	3	3	19	19	20	20	20	20	21	21	22	23	24	25	26
CFL10271_20	Unknown epi-linkage	2	2	2	2	2	2	2	2	2	2	2	2	2	2	2	2	2	2	2	2	2	2	24
CFL10271_21	Unknown epi-linkage	12	12	12	12	12	12	12	12	12	12	12	12	15	15	15	15	16	16	17	18	19	20	20
CFL10281_21	Unknown epi-linkage	3	3	3	3	3	3	3	3	3	3	19	19	20	20	20	20	21	21	22	23	24	25	26
CFL10311_20	Unknown epi-linkage	11	11	11	11	11	11	11	11	11	11	11	11	11	11	11	11	12	12	12	12	12	12	12
CFL10312_20	Unknown epi-linkage	11	11	11	11	11	11	11	11	11	11	11	11	11	11	11	11	12	12	12	12	12	12	12
CFL10313_20	Unknown epi-linkage	11	11	11	11	11	11	11	11	11	11	11	11	11	11	11	11	12	12	12	12	12	12	12
CFL10314_20	Unknown epi-linkage	11	11	11	11	11	11	11	11	11	11	11	11	11	11	11	11	12	12	12	12	12	12	12
CFL10315_20	Unknown epi-linkage	11	11	11	11	11	11	11	11	11	11	11	11	11	11	11	11	12	12	12	12	12	12	12
CFL10321_21	Unknown epi-linkage	12	12	12	12	12	12	12	12	12	12	12	12	12	12	12	12	13	13	13	13	14	14	14
CFL10331_20	Unknown epi-linkage	2	2	2	2	2	2	2	2	2	2	2	2	2	2	2	2	2	2	2	2	2	2	24
CFL10331_21	Unknown epi-linkage	12	12	12	12	12	12	12	12	12	12	12	12	12	12	12	12	13	13	13	13	14	14	14
CFL10341_20	Unknown epi-linkage	2	2	2	2	2	2	2	2	2	2	2	2	2	2	2	2	2	2	2	2	2	2	24
CFL10351_20	Unknown epi-linkage	3	3	3	3	3	3	3	3	3	3	3	3	3	3	3	3	3	3	3	3	3	3	3
CFL10351_21	Unknown epi-linkage	12	12	12	12	12	12	12	12	12	12	12	12	15	15	15	15	16	16	17	18	19	20	20
CFL10361_20	Unknown epi-linkage	2	2	2	2	2	2	2	2	2	2	2	2	2	2	2	2	2	2	2	2	2	2	24
CFL10361_21	Unknown epi-linkage	13	13	13	13	13	13	13	13	13	13	13	13	13	13	13	13	14	14	23	24	25	26	27
CFL10371_20	Unknown epi-linkage	3	3	3	3	3	3	3	3	3	3	3	3	3	3	3	3	3	3	3	3	3	3	3
CFL10371_21	Unknown epi-linkage	12	12	12	12	12	12	12	12	12	12	12	12	15	15	15	15	16	16	17	18	19	20	20
CFL10381_20	Unknown epi-linkage	2	2	2	2	2	2	2	2	2	2	2	2	2	2	2	2	2	2	2	2	2	2	24
CFL10381_21	Unknown epi-linkage	12	12	12	12	12	12	12	12	12	12	12	12	15	15	15	15	16	16	17	18	19	20	20
CFL10391_20	Unknown epi-linkage	2	2	2	2	2	2	2	2	2	2	2	2	2	2	2	2	2	2	2	2	2	2	24
CFL10391_21	Unknown epi-linkage	12	12	12	12	12	12	12	12	12	12	12	12	15	15	15	15	16	16	17	18	19	20	20
CFL10401_21	Unknown epi-linkage	3	3	3	3	3	3	3	3	3	3	19	19	20	20	20	20	21	21	22	23	24	25	26
CFL10411_20	Unknown epi-linkage	3	3	3	3	3	3	3	3	3	3	3	3	3	3	3	3	3	3	3	3	3	3	3
CFL10411_21	Unknown epi-linkage	3	3	3	3	3	3	3	3	3	3	3	3	3	3	3	3	3	3	3	3	3	3	3
CFL10421_20	Unknown epi-linkage	3	3	3	3	3	3	3	3	3	3	3	3	3	3	3	3	3	3	3	3	3	3	3
CFL10421_21	Unknown epi-linkage	13	13	13	13	13	13	19	19	19	19	20	20	21	21	21	21	22	22	24	25	26	27	28
CFL10431_20	Unknown epi-linkage	15	15	15	18	19	19	20	20	20	20	21	21	22	22	22	22	23	23	25	26	27	28	29
CFL10431_21	Unknown epi-linkage	12	12	12	12	12	12	12	12	12	12	12	12	15	15	15	15	16	16	17	18	19	20	20
CFL10441_20	Unknown epi-linkage	1	1	1	1	1	1	1	1	1	1	1	1	1	1	1	1	1	1	14	14	15	15	15
CFL10451_20	Unknown epi-linkage	3	3	3	3	3	3	3	3	3	3	3	3	3	3	3	3	3	3	3	3	3	29	30
CFL10451_21	Unknown epi-linkage	12	12	12	12	12	12	12	12	12	12	12	12	15	15	15	15	16	16	17	18	19	20	20
CFL10461_20	Unknown epi-linkage	18	18	18	19	20	20	21	21	21	21	22	22	23	23	23	23	24	24	26	27	28	30	31
CFL10461_21	Unknown epi-linkage	3	3	3	3	3	3	3	3	3	3	19	19	20	20	20	20	21	21	22	23	24	25	26
CFL10462_20	Unknown epi-linkage	18	18	18	19	20	20	21	21	21	21	22	22	23	23	23	23	24	24	26	27	28	30	31
CFL10463_20	Unknown epi-linkage	18	18	18	19	20	20	21	21	21	21	22	22	23	23	23	23	24	24	26	27	28	30	31
CFL10464_20	Unknown epi-linkage	9	9	9	9	9	9	9	9	9	9	9	9	9	9	9	9	10	10	10	10	10	10	10
CFL10465_20	Unknown epi-linkage	18	18	18	19	20	20	21	21	21	21	22	22	23	23	23	23	24	24	26	27	28	30	31
CFL10471_20	Unknown epi-linkage	3	3	3	3	3	3	3	3	3	3	3	3	3	3	3	3	3	3	3	3	3	3	3
CFL10471_21	Unknown epi-linkage	4	4	4	4	4	4	4	4	4	4	4	4	4	4	4	4	7	7	7	7	7	7	7
CFL10481_20	Unknown epi-linkage	3	3	3	3	3	3	3	3	3	3	3	3	3	3	3	3	3	3	3	3	3	29	30
CFL10481_21	Unknown epi-linkage	3	3	3	3	3	3	3	3	3	3	3	3	3	3	3	3	3	3	3	3	3	3	3
CFL10491_20	Unknown epi-linkage	2	2	2	2	2	2	2	2	2	2	2	2	2	2	2	2	2	2	2	2	2	2	24
CFL10491_21	Unknown epi-linkage	12	12	12	12	12	12	12	12	12	12	12	12	15	15	15	15	16	16	17	18	19	20	20
CFL10501_21	Unknown epi-linkage	3	3	3	3	3	3	3	3	3	3	3	3	3	3	3	3	3	3	3	3	3	3	3
CFL10511_21	Unknown epi-linkage	12	12	12	12	12	12	12	12	12	12	12	12	15	15	15	15	16	16	17	18	19	20	20
CFL10521_21	Unknown epi-linkage	12	12	12	12	12	12	12	12	12	12	12	12	15	15	15	15	16	16	17	18	19	20	20
CFL10531_21	Unknown epi-linkage	12	12	12	12	12	12	12	12	12	12	12	12	15	15	15	15	16	16	17	18	19	20	20
CFL10541_21	Unknown epi-linkage	12	12	12	12	12	12	12	12	12	12	12	12	15	15	15	15	16	16	17	18	19	20	20
CFL10551_21	Unknown epi-linkage	12	12	12	12	12	12	12	12	12	12	12	12	12	12	12	12	13	13	13	13	14	14	14
CFL10561_21	Unknown epi-linkage	3	3	3	3	3	3	3	3	3	3	19	19	20	20	20	20	21	21	22	23	24	25	26
CFL10581_21	Unknown epi-linkage	12	12	12	12	12	12	12	12	12	12	12	12	15	15	15	15	16	16	17	18	19	20	20
CFL10582_20	Unknown epi-linkage	2	2	2	2	2	2	2	2	2	2	2	2	2	2	2	2	2	2	2	2	2	2	24
CFL10601_21	Unknown epi-linkage	7	7	7	7	7	7	7	7	7	7	7	7	7	7	7	7	8	8	8	8	8	8	8
CFL10611_21	Unknown epi-linkage	19	19	19	20	21	21	22	22	22	22	23	23	24	24	24	24	25	25	27	28	29	31	32
CFL10621_21	Unknown epi-linkage	3	3	3	3	3	3	3	3	3	3	3	3	3	3	3	3	3	3	3	3	3	3	3
CFL10631_21	Unknown epi-linkage	3	3	3	3	3	3	3	3	3	3	19	19	20	20	20	20	21	21	22	23	24	25	26
CFL10641_21	Unknown epi-linkage	3	3	3	3	3	3	3	3	3	3	19	19	20	20	20	20	21	21	22	23	24	25	26
CFL10651_21	Unknown epi-linkage	3	3	3	3	3	3	3	3	3	3	19	19	20	20	20	20	21	21	22	23	24	25	26
CFL10661_21	Unknown epi-linkage	3	3	3	3	3	3	3	3	3	3	19	19	20	20	20	20	21	21	22	23	24	25	26
CFL10671_20	Unknown epi-linkage	3	3	3	3	3	3	3	3	3	3	3	3	3	3	3	3	3	3	3	3	3	3	3
CFL10671_21	Unknown epi-linkage	12	12	12	12	12	12	12	12	12	12	12	12	15	15	15	15	16	16	17	18	19	20	20
CFL10691_21	Unknown epi-linkage	3	3	3	3	3	3	3	3	3	3	19	19	20	20	20	20	21	21	22	23	24	25	26
CFL10701_20	Unknown epi-linkage	2	2	2	2	2	2	2	2	2	2	2	2	2	2	2	2	2	2	2	2	2	2	24
CFL10701_21	Unknown epi-linkage	3	3	3	3	3	3	3	3	3	3	19	19	20	20	20	20	21	21	22	23	24	25	26
CFL10721_20	Unknown epi-linkage	3	3	3	3	3	3	3	3	3	3	3	3	3	3	3	3	3	3	3	3	3	3	3
CFL10731_20	Unknown epi-linkage	2	2	2	2	2	2	2	2	2	2	2	2	2	2	2	2	2	2	2	2	2	2	24
CFL10731_21	Unknown epi-linkage	12	12	12	12	12	12	12	12	12	12	12	12	15	15	15	15	16	16	17	18	19	20	20
CFL10741_20	Unknown epi-linkage	3	3	3	3	3	3	3	3	3	3	3	3	3	3	3	3	3	3	3	3	3	29	30
CFL10741_21	Unknown epi-linkage	15	15	15	15	15	15	15	15	15	15	15	15	16	16	16	16	17	17	18	29	30	32	33
CFL10751_20	Unknown epi-linkage	2	2	2	2	2	2	2	2	2	2	2	2	2	2	2	2	2	2	2	2	2	2	24
CFL10761_21	Unknown epi-linkage	12	12	12	12	12	12	12	12	12	12	12	12	15	15	15	15	16	16	17	18	19	20	20
CFL10771_21	Unknown epi-linkage	3	3	3	3	3	3	3	3	3	3	19	19	20	20	20	20	21	21	22	23	24	25	26
CFL10781_21	Unknown epi-linkage	12	12	12	12	12	12	12	12	12	12	12	12	15	15	15	15	16	16	17	18	19	20	20
CFL10791_20	Unknown epi-linkage	3	3	3	3	3	3	3	3	3	3	3	3	3	3	3	3	3	3	3	3	3	3	3
CFL10791_21	Unknown epi-linkage	3	3	3	3	3	3	3	3	3	3	19	19	20	20	20	20	21	21	22	23	24	25	26
CFL10801_20	Unknown epi-linkage	3	3	3	3	3	3	3	3	3	3	3	3	3	3	3	3	3	3	3	3	3	3	3
CFL10801_21	Unknown epi-linkage	3	3	3	3	3	3	3	3	3	3	3	3	3	3	3	3	3	3	3	3	3	3	3
CFL10811_20	Unknown epi-linkage	3	3	3	3	3	3	3	3	3	3	3	3	3	3	3	3	3	3	3	3	3	3	3
CFL10811_21	Unknown epi-linkage	3	3	3	3	3	3	3	3	3	3	3	3	3	3	3	3	3	3	3	3	3	3	3
CFL10821_20	Unknown epi-linkage	3	3	3	3	3	3	3	3	3	3	3	3	3	3	3	3	3	3	3	3	3	3	3
CFL10821_21	Unknown epi-linkage	3	3	3	3	3	3	3	3	3	3	3	3	3	3	3	3	3	3	3	3	3	3	3
CFL10831_20	Unknown epi-linkage	3	3	3	3	3	3	3	3	3	3	3	3	3	3	3	3	3	3	3	3	3	29	30
CFL10831_21	Unknown epi-linkage	3	3	3	3	3	3	3	3	3	3	19	19	20	20	20	20	21	21	22	23	24	25	26
CFL10841_20	Unknown epi-linkage	3	3	3	3	3	3	3	3	3	3	3	3	3	3	3	3	3	3	3	3	3	3	3
CFL10841_21	Unknown epi-linkage	3	3	3	3	3	3	3	3	3	3	3	3	3	3	3	3	3	3	3	3	3	3	3
CFL10851_21	Unknown epi-linkage	3	3	3	3	3	3	3	3	3	3	19	19	20	20	20	20	21	21	22	23	24	25	26
CFL10861_21	Unknown epi-linkage	3	3	3	3	3	3	3	3	3	3	19	19	20	20	20	20	21	21	22	23	24	25	26
CFL10871_20	Unknown epi-linkage	3	3	3	3	3	3	3	3	3	3	3	3	3	3	3	3	3	3	3	3	3	3	3
CFL10871_21	Unknown epi-linkage	1	1	1	1	1	1	1	1	1	1	1	1	1	1	1	1	1	1	1	1	1	1	1
CFL10881_20	Unknown epi-linkage	3	3	3	3	3	3	3	3	3	3	3	3	3	3	3	3	3	3	3	3	3	3	3
CFL10891_20	Unknown epi-linkage	3	3	3	3	3	3	3	3	3	3	3	3	3	3	3	3	3	3	3	3	3	3	3
CFL10891_21	Unknown epi-linkage	3	3	3	3	3	3	3	3	3	3	3	3	3	3	3	3	3	3	3	3	3	3	3
CFL10901_21	Unknown epi-linkage	3	3	3	3	3	3	3	3	3	3	19	19	20	20	20	20	21	21	22	23	24	25	26
CFL10911_21	Unknown epi-linkage	3	3	3	3	3	3	3	3	3	3	19	19	20	20	20	20	21	21	22	23	24	25	26
CFL10921_20	Unknown epi-linkage	3	3	3	3	3	3	3	3	3	3	3	3	3	3	3	3	3	3	3	3	3	3	3
CFL10921_21	Unknown epi-linkage	3	3	3	3	3	3	3	3	3	3	3	3	3	3	3	3	3	3	3	3	3	3	3
CFL10922_20	Unknown epi-linkage	3	3	3	3	3	3	3	3	3	3	3	3	3	3	3	3	3	3	3	3	3	3	3
CFL10931_21	Unknown epi-linkage	3	3	3	3	3	3	3	3	3	3	19	19	20	20	20	20	21	21	22	23	24	25	26
CFL10941_20	Unknown epi-linkage	10	10	10	10	10	22	23	23	23	23	24	24	25	25	25	25	26	26	28	30	31	33	34
CFL10941_21	Unknown epi-linkage	12	12	12	12	12	12	12	12	12	12	12	12	15	15	15	15	16	16	17	18	19	20	20
CFL10942_20	Unknown epi-linkage	10	10	10	10	10	22	23	23	23	23	24	24	25	25	25	25	26	26	28	30	31	33	34
CFL10951_21	Unknown epi-linkage	9	9	9	9	9	9	9	9	9	9	9	9	9	9	9	9	10	10	10	10	10	10	10
CFL10952_20	Unknown epi-linkage	3	3	3	3	3	3	3	3	3	3	3	3	3	3	3	3	3	3	3	3	3	3	3
CFL10962_20	Unknown epi-linkage	3	3	3	3	3	3	3	3	3	3	3	3	3	3	3	3	3	3	3	3	3	3	3
CFL10971_20	Unknown epi-linkage	3	3	3	3	3	3	3	3	3	3	3	3	3	3	3	3	3	3	3	3	3	3	3
CFL10971_21	Unknown epi-linkage	3	3	3	3	3	3	3	3	3	3	3	3	3	3	3	3	3	3	3	3	3	3	3
CFL10972_20	Unknown epi-linkage	3	3	3	3	3	3	3	3	3	3	3	3	3	3	3	3	3	3	3	3	3	3	3
CFL10991_21	Unknown epi-linkage	11	11	11	11	11	11	11	11	11	11	11	11	11	11	11	11	12	12	12	12	12	12	12
CFL11001_21	Unknown epi-linkage	3	3	3	3	3	3	3	3	3	3	19	19	20	20	20	20	21	21	22	23	24	25	26
CFL11011_21	Unknown epi-linkage	3	3	3	3	3	3	3	3	3	3	3	3	3	3	3	3	3	3	3	3	3	3	3
CFL11021_21	Unknown epi-linkage	3	3	3	3	3	3	3	3	3	3	19	19	20	20	20	20	21	21	22	23	24	25	26
CFL11031_21	Unknown epi-linkage	3	3	3	3	3	3	3	3	3	3	19	19	20	20	20	20	21	21	22	23	24	25	26
CFL11041_21	Unknown epi-linkage	17	17	17	17	18	18	18	18	18	18	18	18	19	19	19	19	20	20	21	22	23	24	25
CFL11051_21	Unknown epi-linkage	3	3	3	3	3	3	3	3	3	3	19	19	20	20	20	20	21	21	22	23	24	25	26
CFL11061_21	Unknown epi-linkage	12	12	12	12	12	12	12	12	12	12	12	12	15	15	15	15	16	16	17	18	19	20	20
CFL11071_21	Unknown epi-linkage	3	3	3	3	3	3	3	3	3	3	19	19	20	20	20	20	21	21	22	23	24	25	26
CFL11081_21	Unknown epi-linkage	3	3	3	3	3	3	3	3	3	3	3	3	3	3	3	3	3	3	3	3	3	3	3
CFL11091_21	Unknown epi-linkage	3	3	3	3	3	3	3	3	3	3	19	19	20	20	20	20	21	21	22	23	24	25	26
CFL11101_21	Unknown epi-linkage	12	12	12	12	12	12	12	12	12	12	12	12	15	15	15	15	16	16	17	18	19	20	20
CFL11111_21	Unknown epi-linkage	3	3	3	3	3	3	3	3	3	3	19	19	20	20	20	20	21	21	22	23	24	25	26
CFL11141_21	Unknown epi-linkage	17	17	17	17	18	18	18	18	18	18	18	18	19	19	19	19	20	20	21	22	23	24	25
CFL11151_21	Unknown epi-linkage	3	3	3	3	3	3	3	3	3	3	3	3	3	3	3	3	3	3	3	3	3	3	3
CFL11161_21	Unknown epi-linkage	3	3	3	3	3	3	3	3	3	3	19	19	20	20	20	20	21	21	22	23	24	25	26
CFL11171_21	Unknown epi-linkage	3	3	3	3	3	3	3	3	3	3	19	19	20	20	20	20	21	21	22	23	24	25	26
CFL11201_21	Unknown epi-linkage	17	17	17	17	18	18	18	18	18	18	18	18	19	19	19	19	20	20	21	22	23	24	25
CFL11211_21	Unknown epi-linkage	7	7	7	7	7	7	7	7	7	24	25	25	26	26	26	26	27	27	29	31	32	34	35
CFL11221_21	Unknown epi-linkage	12	12	12	12	12	12	12	12	12	12	12	12	15	15	15	15	16	16	17	18	19	20	20
CFL11241_21	Unknown epi-linkage	11	11	11	11	11	11	11	11	11	11	11	11	11	11	11	11	12	12	12	12	12	12	12
CFL11251_21	Unknown epi-linkage	7	7	7	7	7	7	7	7	7	24	25	25	26	26	26	26	27	27	29	31	32	34	35
CFL11271_21	Unknown epi-linkage	7	7	7	7	7	7	7	7	7	24	25	25	26	26	26	26	27	27	29	31	32	34	35
CFL11291_21	Unknown epi-linkage	20	20	20	21	22	23	24	24	24	25	26	26	27	27	27	27	28	28	30	32	33	35	36
CFL11301_21	Unknown epi-linkage	18	18	18	19	20	20	21	21	21	21	22	22	23	23	23	23	24	24	26	27	28	30	31
CFL11311_21	Unknown epi-linkage	3	3	3	3	3	3	3	3	3	3	3	3	3	3	3	3	3	3	3	3	3	3	3
CFL11321_21	Unknown epi-linkage	7	7	7	7	7	7	7	7	7	24	25	25	26	26	26	26	27	27	29	31	32	34	35
CFL11331_21	Unknown epi-linkage	2	2	2	2	2	2	2	2	2	2	2	2	2	2	2	2	2	2	2	2	2	2	24
CGA10011_21	Unknown epi-linkage	1	1	1	1	1	1	1	1	1	1	1	1	1	1	1	1	1	1	1	1	1	1	1
CGA10021_21	Unknown epi-linkage	11	11	11	11	11	11	11	11	11	11	11	11	11	11	11	11	12	12	12	12	12	12	12
CGA10031_21	Unknown epi-linkage	12	12	12	12	12	12	12	12	12	12	12	12	15	15	15	15	16	16	17	18	19	20	20
CGA10041_21	Unknown epi-linkage	3	3	3	3	3	3	3	3	3	3	3	3	3	3	3	3	3	3	3	3	3	3	3
CGA10051_20	Unknown epi-linkage	11	11	11	11	11	11	11	11	11	11	11	11	11	11	11	11	12	12	12	12	12	12	12
CGA10051_21	Unknown epi-linkage	11	11	11	11	11	11	11	11	11	11	11	11	11	11	11	11	12	12	12	12	12	12	12
CGA10071_21	Unknown epi-linkage	13	13	13	13	13	13	19	19	19	19	20	20	21	21	21	21	22	22	24	25	26	27	28
CGA10081_21	Unknown epi-linkage	15	15	15	15	15	15	15	15	15	15	15	15	16	16	16	16	17	29	31	33	34	36	37
CGA10101_20	Unknown epi-linkage	16	16	16	16	16	16	16	16	16	16	16	16	17	17	17	17	18	18	19	20	21	22	22
CGA10104_19	Unknown epi-linkage	21	21	21	22	23	24	25	25	25	26	27	27	28	28	28	28	29	30	32	34	35	37	38
CGA10111_21	Unknown epi-linkage	12	12	12	12	12	12	12	12	12	12	12	12	15	15	15	15	16	16	17	18	19	20	20
CGA10114_19	Unknown epi-linkage	12	12	12	12	12	12	12	12	12	12	12	12	15	15	15	15	16	16	17	18	19	20	20
CGA10121_21	Unknown epi-linkage	12	12	12	12	12	12	12	12	12	12	12	12	15	15	15	15	16	16	17	18	19	20	20
CGA10131_21	Unknown epi-linkage	12	12	12	12	12	12	12	12	12	12	12	12	15	15	15	15	16	16	17	18	19	20	20
CGA10151_20	Unknown epi-linkage	16	16	16	16	16	16	16	16	16	16	16	16	17	17	17	17	18	18	19	20	21	22	22
CGA10164_19	Unknown epi-linkage	1	1	1	1	1	1	1	1	1	1	1	1	1	1	1	1	1	1	1	1	1	1	1
CGA10171_20	Unknown epi-linkage	16	16	16	16	16	16	16	16	16	16	16	16	17	17	17	17	18	18	19	20	21	22	22
CGA10171_21	Unknown epi-linkage	12	12	12	12	12	12	12	12	12	12	12	12	15	15	15	15	16	16	17	18	19	20	20
CGA10191_21	Unknown epi-linkage	12	12	12	12	12	12	12	12	12	12	12	12	15	15	15	15	16	16	17	18	19	20	20
CGA10201_20	Unknown epi-linkage	2	2	2	2	2	2	2	2	2	2	2	2	2	2	2	2	2	2	2	2	2	2	2
CGA10211_21	Unknown epi-linkage	2	2	2	2	2	2	2	2	2	2	2	2	2	2	2	2	2	2	2	2	2	2	24
CGA10221_21	Unknown epi-linkage	17	17	17	17	17	17	17	17	17	17	17	17	18	18	18	18	19	19	20	21	22	23	23
CGA10231_20	Unknown epi-linkage	3	3	3	3	3	3	3	3	3	3	3	3	3	3	3	3	3	3	3	3	3	29	30
CGA10231_21	Unknown epi-linkage	12	12	12	12	12	12	12	12	12	12	12	12	15	15	15	15	16	16	17	18	19	20	20
CGA10261_21	Unknown epi-linkage	12	12	12	12	12	12	12	12	12	12	12	12	15	15	15	15	16	16	17	18	19	20	20
CGA10271_21	Unknown epi-linkage	10	10	10	10	10	10	10	10	10	10	10	10	10	10	10	10	11	11	11	11	11	38	39
CGA10281_20	Unknown epi-linkage	16	16	16	16	16	16	16	16	16	16	16	16	17	17	17	17	18	18	19	20	21	22	22
CGA10281_21	Unknown epi-linkage	11	11	11	11	11	11	11	11	11	11	11	11	11	11	11	11	12	12	12	12	12	12	12
CGA10291_21	Unknown epi-linkage	12	12	12	12	12	12	12	12	12	12	12	12	15	15	15	15	16	16	17	18	19	20	20
CGA10301_21	Unknown epi-linkage	3	3	3	3	3	3	3	3	3	3	19	19	20	20	20	20	21	21	22	23	24	25	26
CGA10311_20	Unknown epi-linkage	16	16	16	16	16	16	16	16	16	16	16	16	17	17	17	17	18	18	19	20	21	22	22
CGA10311_21	Unknown epi-linkage	12	12	12	12	12	12	12	12	12	12	12	12	15	15	15	15	16	16	17	18	19	20	20
CGA10331_21	Unknown epi-linkage	11	11	11	11	11	11	11	11	11	11	11	11	11	11	11	11	12	12	12	12	12	12	12
CGA10341_21	Unknown epi-linkage	12	12	12	12	12	12	12	12	12	12	12	12	15	15	15	15	16	16	17	18	19	20	20
CGA10351_20	Unknown epi-linkage	16	16	16	16	16	16	16	16	16	16	16	16	17	17	17	17	18	18	19	20	21	22	22
CGA10371_21	Unknown epi-linkage	20	20	20	21	22	23	24	24	24	25	26	26	27	27	27	27	28	31	33	35	36	39	40
CGA10385_19	Unknown epi-linkage	4	4	4	4	4	4	4	4	4	4	4	4	4	4	4	4	4	4	4	36	37	40	41
CGA10441_21	Unknown epi-linkage	11	11	11	11	11	11	11	11	11	11	11	11	11	11	11	11	12	12	12	12	12	12	12
CGA10451_20	Unknown epi-linkage	3	3	3	3	3	3	3	3	3	3	3	3	3	3	3	3	3	3	3	3	3	3	3
CGA10461_21	Unknown epi-linkage	7	7	7	7	7	7	7	7	7	24	25	25	26	26	26	26	27	27	29	31	32	34	35
CGA10481_21	Unknown epi-linkage	8	8	8	8	8	8	8	8	8	8	8	8	8	8	8	8	9	9	34	37	38	41	42
CGA10491_21	Unknown epi-linkage	12	12	12	12	12	12	12	12	12	12	12	12	15	15	15	15	16	16	17	18	19	20	20
CGA10501_19	Unknown epi-linkage	7	7	7	7	7	7	7	7	7	7	7	7	7	7	7	7	8	8	8	8	8	8	8
CGA10501_21	Unknown epi-linkage	2	2	2	2	2	2	2	2	2	2	2	2	2	2	2	2	2	2	2	2	13	13	13
CGA10511_21	Unknown epi-linkage	7	7	7	7	7	7	7	7	7	24	25	25	26	26	26	26	27	27	29	31	32	34	35
CIA10054_19	Unknown epi-linkage	9	9	9	9	9	9	9	9	9	9	9	9	9	9	9	9	10	10	10	10	10	10	10
CIA10093_18	Unknown epi-linkage	1	1	1	1	1	1	1	1	1	1	1	1	1	1	1	1	1	1	1	1	1	1	1
CIA10112_20	Unknown epi-linkage	12	12	12	12	12	12	12	12	12	12	12	12	15	15	15	15	16	16	17	18	19	20	20
CIA10113_20	Unknown epi-linkage	12	12	12	12	12	12	12	12	12	12	12	12	15	15	15	15	16	16	17	18	19	20	20
CIA10114_20	Unknown epi-linkage	12	12	12	12	12	12	12	12	12	12	12	12	15	15	15	15	16	16	17	18	19	20	20
CIA10115_20	Unknown epi-linkage	12	12	12	12	12	12	12	12	12	12	12	12	15	15	15	15	16	16	17	18	19	20	20
CIA10143_19	Unknown epi-linkage	13	13	13	13	13	13	19	19	19	19	20	20	21	21	21	21	22	22	24	25	26	27	28
CIA10173_19	Unknown epi-linkage	18	18	18	19	20	20	21	21	21	21	22	22	23	23	23	23	24	24	26	27	28	30	31
CIA10243_18	Unknown epi-linkage	3	3	3	3	3	3	3	3	3	3	3	3	3	3	3	3	3	3	3	3	3	3	3
CIA10293_19	Unknown epi-linkage	3	3	3	3	3	3	3	3	3	3	3	3	3	3	3	3	3	3	3	3	3	29	30
CIA10302_18	Unknown epi-linkage	19	19	19	20	21	21	22	22	22	22	23	23	24	24	24	24	25	25	27	38	39	42	44
CIA10433_18	Unknown epi-linkage	15	15	15	15	15	15	15	15	15	15	15	15	16	16	16	16	17	29	31	33	34	36	37
CIA10463_18	Unknown epi-linkage	6	6	6	6	6	6	6	6	6	6	6	6	6	6	6	6	6	6	6	6	40	43	45
CIA10473_18	Unknown epi-linkage	13	13	13	13	13	13	19	19	19	19	20	20	21	21	21	21	22	22	24	25	26	27	28
CIA10583_18	Unknown epi-linkage	19	19	19	20	21	21	22	22	22	22	23	23	24	24	24	24	25	25	27	38	39	42	44
CIA10631_20	Unknown epi-linkage	12	12	12	12	12	12	12	12	12	12	12	12	15	15	15	15	16	16	17	18	19	20	20
CIA10771_20	Unknown epi-linkage	12	12	12	12	12	12	12	12	12	12	12	12	15	15	15	15	16	16	17	18	19	20	20
CIA10831_20	Unknown epi-linkage	3	3	3	3	3	3	3	3	3	3	3	3	3	3	3	3	3	3	3	3	3	3	3
CIA11091_20	Unknown epi-linkage	11	11	11	11	11	11	11	11	11	11	11	11	11	11	11	11	12	12	12	12	12	12	12
CIA11092_18	Unknown epi-linkage	15	15	15	15	15	15	15	15	15	15	15	15	16	16	16	16	17	17	18	29	30	32	33
CIA11563_18	Unknown epi-linkage	3	3	3	3	3	3	3	3	3	3	3	3	3	3	3	3	3	3	3	3	3	3	3
CIL10033_19	Unknown epi-linkage	13	13	13	13	13	13	19	19	19	19	20	20	21	21	21	21	22	22	35	39	41	44	46
CIL10041_21	Unknown epi-linkage	9	9	9	9	9	9	9	9	9	9	9	9	9	9	9	9	10	10	10	10	10	10	10
CIL10052_20	Unknown epi-linkage	12	12	12	12	12	12	12	12	12	12	12	12	15	15	15	15	16	16	17	18	19	20	20
CIL10061_19	Unknown epi-linkage	17	17	17	17	18	18	18	18	18	18	18	18	19	19	19	19	20	20	21	22	23	24	25
CIL10061_21	Unknown epi-linkage	15	15	15	15	15	15	15	15	15	15	15	15	16	16	16	16	17	29	31	33	34	36	37
CIL10073_18	Unknown epi-linkage	7	7	7	7	7	7	7	7	7	7	7	7	7	7	7	7	8	8	8	8	8	8	8
CIL10101_19	Unknown epi-linkage	21	21	21	22	23	24	25	25	25	26	27	27	28	28	28	28	29	30	32	34	35	37	38
CIL10101_21	Unknown epi-linkage	1	1	1	1	1	1	1	1	1	1	1	1	1	1	1	1	1	1	1	1	1	1	1
CIL10111_19	Unknown epi-linkage	3	3	3	3	3	3	3	3	3	3	3	3	3	3	3	3	3	3	3	3	3	3	3
CIL10121_19	Unknown epi-linkage	3	3	3	3	3	3	3	3	3	3	3	3	3	3	3	3	3	3	3	3	3	3	3
CIL10125_19	Unknown epi-linkage	18	18	18	19	20	20	21	21	21	21	22	22	23	23	23	23	24	24	26	27	28	30	31
CIL10131_21	Unknown epi-linkage	11	11	11	11	11	11	11	11	11	11	11	11	11	11	11	11	12	12	12	12	12	12	12
CIL10141_21	Unknown epi-linkage	3	3	3	3	3	3	3	3	3	3	3	3	3	3	3	3	3	3	3	3	3	3	3
CIL10151_21	Unknown epi-linkage	20	20	20	21	22	23	24	24	24	25	26	26	27	27	27	27	28	28	30	32	42	45	47
CIL10161_21	Unknown epi-linkage	12	12	12	12	12	12	12	12	12	12	12	12	15	15	15	15	16	16	17	18	19	20	20
CIL10171_21	Unknown epi-linkage	3	3	3	3	3	3	3	3	3	3	19	19	20	20	20	20	21	21	22	23	24	25	26
CIL10181_21	Unknown epi-linkage	14	14	14	23	24	25	26	26	26	27	28	28	29	29	29	29	30	32	36	40	43	46	48
CIL10191_21	Unknown epi-linkage	18	18	18	19	20	20	21	21	21	21	22	22	23	23	23	23	24	24	26	27	28	30	31
CIL10212_21	Unknown epi-linkage	12	12	12	12	12	12	12	12	12	12	12	12	15	15	15	15	16	16	17	18	19	20	43
CIL10221_21	Unknown epi-linkage	11	11	11	11	11	11	11	11	11	11	11	11	11	11	11	11	12	12	12	12	12	12	12
CIL10222_21	Unknown epi-linkage	11	11	11	11	11	11	11	11	11	11	11	11	11	11	11	11	12	12	12	12	12	12	12
CIL10231_21	Unknown epi-linkage	17	17	17	17	18	18	18	18	18	18	18	18	19	19	19	19	20	20	21	22	23	24	25
CIL10232_21	Unknown epi-linkage	17	17	17	17	18	18	18	18	18	18	18	18	19	19	19	19	20	20	21	22	23	24	25
CIL10241_21	Unknown epi-linkage	9	9	9	9	9	9	9	9	9	9	9	9	9	9	9	9	10	10	10	10	10	10	10
CIL10303_18	Unknown epi-linkage	3	3	3	3	3	3	3	3	3	3	3	3	3	3	3	3	3	3	3	3	3	29	30
CIL10461_20	Unknown epi-linkage	3	3	3	3	3	3	3	3	3	3	3	3	3	3	3	3	3	3	3	3	3	3	3
CIL10571_20	Unknown epi-linkage	12	12	12	12	12	12	12	12	12	12	12	12	15	15	15	15	16	16	17	18	19	20	20
CIL10652_20	Unknown epi-linkage	12	12	12	12	12	12	12	12	12	12	12	12	15	15	15	15	16	16	17	18	19	20	20
CIL10653_20	Unknown epi-linkage	12	12	12	12	12	12	12	12	12	12	12	12	15	15	15	15	16	16	17	18	19	20	20
CIL10654_20	Unknown epi-linkage	12	12	12	12	12	12	12	12	12	12	12	12	15	15	15	15	16	16	17	18	19	20	20
CIL10655_20	Unknown epi-linkage	12	12	12	12	12	12	12	12	12	12	12	12	15	15	15	15	16	16	17	18	19	20	20
CIL10671_20	Unknown epi-linkage	3	3	3	3	3	3	3	3	3	3	3	3	3	3	3	3	3	3	3	3	3	3	3
CIL10673_18	Unknown epi-linkage	15	15	15	15	15	15	15	15	15	15	15	15	16	16	16	16	17	17	18	19	20	21	21
CIL10691_20	Unknown epi-linkage	3	3	3	3	3	3	3	3	3	3	3	3	3	3	3	3	3	3	3	3	3	3	3
CIL10703_18	Unknown epi-linkage	1	1	1	1	1	1	1	1	1	1	1	1	1	1	1	1	1	1	14	14	15	15	15
CIL10741_20	Unknown epi-linkage	5	5	5	5	5	5	5	5	5	5	5	5	5	5	5	5	5	5	5	5	5	5	5
CIL10751_20	Unknown epi-linkage	3	3	3	3	3	3	3	3	3	3	3	3	3	3	3	3	3	3	3	3	3	3	3
CIL10781_20	Unknown epi-linkage	15	15	15	18	19	19	20	20	20	20	21	21	22	22	22	22	23	23	25	26	44	47	49
CIL10801_20	Unknown epi-linkage	10	10	10	10	10	10	10	10	10	10	10	10	10	10	10	10	11	11	11	11	11	38	39
CIL10841_20	Unknown epi-linkage	3	3	3	3	3	3	3	3	3	3	3	3	3	3	3	3	3	3	3	3	3	3	3
CIL10973_18	Unknown epi-linkage	15	15	15	18	19	19	20	20	20	20	21	21	22	22	22	22	23	23	25	26	27	28	29
CIL10982_20	Unknown epi-linkage	3	3	3	3	3	3	3	3	3	3	3	3	3	3	3	3	3	3	3	3	3	3	3
CIL11081_20	Unknown epi-linkage	3	3	3	3	3	3	3	3	3	3	3	3	3	3	3	3	3	3	3	3	3	3	3
CIL11091_20	Unknown epi-linkage	13	13	13	13	13	13	19	19	19	19	20	20	21	21	21	21	22	22	24	25	26	27	28
CIL11151_20	Unknown epi-linkage	11	11	11	11	11	11	11	11	11	11	11	11	11	11	11	11	12	12	12	12	12	12	12
CIL11161_20	Unknown epi-linkage	11	11	11	11	11	11	11	11	11	11	11	11	11	11	11	11	12	12	12	12	12	12	12
CIL11363_18	Unknown epi-linkage	11	11	11	11	11	11	11	11	11	11	11	11	11	11	11	11	12	12	12	12	12	12	12
CIL11433_18	Unknown epi-linkage	18	18	18	19	20	20	21	21	21	21	22	22	23	23	23	23	24	24	26	27	28	30	31
CIL11443_18	Unknown epi-linkage	1	1	1	1	1	1	1	1	1	1	1	1	1	1	1	1	1	1	1	1	1	1	1
CIL11493_18	Unknown epi-linkage	3	3	3	3	3	3	3	3	3	3	3	3	3	3	3	3	3	3	3	3	3	3	3
CIL11533_18	Unknown epi-linkage	12	12	12	12	12	12	12	12	12	12	12	12	15	15	15	15	16	16	17	18	19	20	20
CIL11543_18	Unknown epi-linkage	15	15	15	15	15	15	15	15	15	15	15	15	16	16	16	16	17	17	18	19	20	21	21
CIL11573_18	Unknown epi-linkage	6	6	6	6	6	6	6	6	6	6	6	6	6	6	6	6	6	33	37	41	45	48	50
CIL11593_18	Unknown epi-linkage	15	15	15	15	15	15	15	15	15	15	15	15	16	16	16	16	17	17	18	19	20	21	21
CIN10021_21	Unknown epi-linkage	12	12	12	12	12	12	12	12	12	12	12	12	15	15	15	15	16	16	17	18	19	20	20
CIN10031_21	Unknown epi-linkage	12	12	12	12	12	12	12	12	12	12	12	12	15	15	15	15	16	16	17	18	19	20	20
CIN10042_21	Unknown epi-linkage	13	13	13	13	13	13	13	13	13	13	13	13	13	13	13	13	14	14	15	15	16	16	16
CIN10052_21	Unknown epi-linkage	12	12	12	12	12	12	12	12	12	12	12	12	15	15	15	15	16	16	17	18	19	20	20
CIN10071_21	Unknown epi-linkage	12	12	12	12	12	12	12	12	12	12	12	12	15	15	15	15	16	16	17	18	19	20	20
CIN10072_21	Unknown epi-linkage	17	17	17	17	18	18	18	18	18	18	18	18	19	19	19	19	20	20	21	22	23	24	25
CIN10081_21	Unknown epi-linkage	11	11	11	11	11	11	11	11	11	11	11	11	11	11	11	11	12	12	12	12	12	12	12
CIN10082_21	Unknown epi-linkage	13	13	13	13	13	13	19	19	19	19	20	20	21	21	21	21	22	22	24	25	26	27	28
CIN10091_21	Unknown epi-linkage	3	3	3	3	3	3	3	3	3	3	3	3	3	3	3	3	3	3	3	3	3	3	3
CIN10111_21	Unknown epi-linkage	14	14	14	23	24	25	26	26	26	27	28	28	29	29	29	29	30	32	36	40	43	46	48
CJK10011_21	Unknown epi-linkage	20	20	20	21	22	23	24	24	24	25	26	26	27	27	27	27	28	28	30	32	33	35	36
CJK10012_21	Unknown epi-linkage	20	20	20	21	22	23	24	24	24	25	26	26	27	27	27	27	28	28	30	32	33	35	36
CJK10013_21	Unknown epi-linkage	20	20	20	21	22	23	24	24	24	25	26	26	27	27	27	27	28	28	30	32	33	35	36
CJK10014_21	Unknown epi-linkage	20	20	20	21	22	23	24	24	24	25	26	26	27	27	27	27	28	28	30	32	33	35	36
CJK10021_21	Unknown epi-linkage	13	13	13	13	13	13	13	13	13	13	29	29	30	30	30	30	31	34	38	42	46	49	51
CJK10022_21	Unknown epi-linkage	13	13	13	13	13	13	13	13	13	13	29	29	30	30	30	30	31	34	38	42	46	49	51
CJK10023_21	Unknown epi-linkage	13	13	13	13	13	13	13	13	13	13	29	29	30	30	30	30	31	34	38	42	46	49	51
CJK10024_21	Unknown epi-linkage	13	13	13	13	13	13	13	13	13	13	29	29	30	30	30	30	31	34	38	42	46	49	51
CJK10043_21	Unknown epi-linkage	10	10	10	10	10	22	23	23	23	23	24	24	25	25	25	25	26	26	39	43	47	50	52
CJK10044_21	Unknown epi-linkage	10	10	10	10	10	22	23	23	23	23	24	24	25	25	25	25	26	26	39	43	47	50	52
CJK10051_21	Unknown epi-linkage	20	20	20	21	22	23	24	24	24	25	26	26	27	27	27	27	28	28	30	32	42	45	47
CJK10052_21	Unknown epi-linkage	20	20	20	21	22	23	24	24	24	25	26	26	27	27	27	27	28	28	30	32	42	45	47
CJK10053_21	Unknown epi-linkage	20	20	20	21	22	23	24	24	24	25	26	26	27	27	27	27	28	28	30	32	42	45	47
CJK10054_21	Unknown epi-linkage	20	20	20	21	22	23	24	24	24	25	26	26	27	27	27	27	28	28	30	32	42	45	47
CJK10071_21	Unknown epi-linkage	20	20	20	21	22	23	24	24	24	25	26	26	27	27	27	27	28	31	33	35	36	39	40
CJK10072_21	Unknown epi-linkage	20	20	20	21	22	23	24	24	24	25	26	26	27	27	27	27	28	31	33	35	36	39	40
CJK10073_21	Unknown epi-linkage	20	20	20	21	22	23	24	24	24	25	26	26	27	27	27	27	28	31	33	35	36	39	40
CJK10074_21	Unknown epi-linkage	20	20	20	21	22	23	24	24	24	25	26	26	27	27	27	27	28	31	33	35	36	39	40
CKS10032_20	Unknown epi-linkage	11	11	11	11	11	11	11	11	11	11	11	11	11	11	11	11	12	12	12	12	12	12	12
CKS10033_20	Unknown epi-linkage	11	11	11	11	11	11	11	11	11	11	11	11	11	11	11	11	12	12	12	12	12	12	12
CKS10034_20	Unknown epi-linkage	11	11	11	11	11	11	11	11	11	11	11	11	11	11	11	11	12	12	12	12	12	12	12
CKS10035_20	Unknown epi-linkage	11	11	11	11	11	11	11	11	11	11	11	11	11	11	11	11	12	12	12	12	12	12	12
CKS10051_20	Unknown epi-linkage	11	11	11	11	11	11	11	11	11	11	11	11	11	11	11	11	12	12	12	12	12	12	12
CKS10061_20	Unknown epi-linkage	2	2	2	2	2	2	2	2	2	2	2	2	2	2	2	2	2	2	2	2	2	2	24
CMA10073_19	Unknown epi-linkage	11	11	11	11	11	11	11	11	11	11	11	11	11	11	11	11	12	12	12	12	12	12	12
CMA10093_19	Unknown epi-linkage	18	18	18	19	20	20	21	21	21	21	22	22	23	23	23	23	24	24	26	27	28	30	31
CMA10143_19	Unknown epi-linkage	15	15	15	18	19	19	20	20	20	20	21	21	22	22	22	22	23	23	25	26	44	47	49
CMA10221_19	Unknown epi-linkage	7	7	7	7	7	7	7	7	7	7	7	7	7	7	7	7	8	8	8	44	49	52	54
CMA10263_19	Unknown epi-linkage	15	15	15	15	15	15	15	15	15	15	15	15	16	16	16	16	17	17	18	19	20	21	21
CMA10314_19	Unknown epi-linkage	18	18	18	19	20	20	21	21	21	21	22	22	23	23	23	23	24	24	26	27	28	30	31
CMA10364_19	Unknown epi-linkage	7	7	7	7	7	7	7	7	7	7	7	7	7	7	7	7	8	8	8	8	8	8	8
CMA10373_19	Unknown epi-linkage	15	15	15	15	15	15	15	15	15	15	15	15	16	16	16	16	17	17	18	19	20	21	21
CMA10383_19	Unknown epi-linkage	1	1	1	1	1	1	1	1	1	1	1	1	1	1	1	1	1	1	1	1	1	1	1
CMA10443_19	Unknown epi-linkage	1	1	1	1	1	1	1	1	1	1	1	1	1	1	1	1	1	1	1	1	1	1	1
CMA10473_19	Unknown epi-linkage	11	11	11	11	11	11	11	11	11	11	11	11	11	11	11	11	12	12	12	12	12	12	12
CMA10483_19	Unknown epi-linkage	3	3	3	3	3	3	3	3	3	3	3	3	3	3	3	3	3	3	3	3	3	3	3
CMA10541_19	Unknown epi-linkage	7	7	7	7	7	7	7	7	7	7	7	7	7	7	7	7	8	8	8	8	8	8	8
CMA10544_19	Unknown epi-linkage	3	3	3	3	3	3	3	3	3	3	3	3	3	3	3	3	3	3	3	3	3	29	30
CMA10574_19	Unknown epi-linkage	15	15	15	15	15	15	15	15	15	15	15	15	16	16	16	16	17	17	18	29	30	32	33
CMA10584_19	Unknown epi-linkage	11	11	11	11	11	11	11	11	11	11	11	11	11	11	11	11	12	12	12	12	12	12	12
CMA10611_19	Unknown epi-linkage	7	7	7	7	7	7	7	7	7	7	7	7	7	7	7	7	8	8	8	8	8	8	8
CMA10621_19	Unknown epi-linkage	7	7	7	7	7	7	7	7	7	7	7	7	7	7	7	7	8	8	8	8	8	8	8
CMA10673_19	Unknown epi-linkage	19	19	19	20	21	21	22	22	22	22	23	23	24	24	24	24	25	25	27	38	39	42	44
CMA10713_19	Unknown epi-linkage	1	1	1	1	1	1	1	1	1	1	1	1	1	1	1	1	1	1	1	1	1	1	1
CMA10721_19	Unknown epi-linkage	7	7	7	7	7	7	7	7	7	7	7	7	7	7	7	7	8	8	8	8	8	8	8
CMA10741_19	Unknown epi-linkage	7	7	7	7	7	7	7	7	7	7	7	7	7	7	7	7	8	8	8	8	8	8	8
CMA10751_19	Unknown epi-linkage	7	7	7	7	7	7	7	7	7	7	7	7	7	7	7	7	8	8	8	8	8	8	8
CMA10763_19	Unknown epi-linkage	11	11	11	11	11	11	11	11	11	11	11	11	11	11	11	11	12	12	12	12	12	12	12
CMA10811_19	Unknown epi-linkage	7	7	7	7	7	7	7	7	7	7	7	7	7	7	7	7	8	8	8	8	8	8	8
CMA10821_19	Unknown epi-linkage	7	7	7	7	7	7	7	7	7	7	7	7	7	7	7	7	8	8	8	8	8	8	8
CMA10831_19	Unknown epi-linkage	7	7	7	7	7	7	7	7	7	7	7	7	7	7	7	7	8	8	8	8	8	8	8
CMA10871_19	Unknown epi-linkage	7	7	7	7	7	7	7	7	7	7	7	7	7	7	7	7	8	8	8	8	8	8	8
CMA10931_19	Unknown epi-linkage	3	3	3	3	3	3	3	3	3	3	3	3	3	3	3	3	3	3	3	3	3	3	3
CMD10013_19	Unknown epi-linkage	17	17	17	17	18	18	18	18	18	18	18	18	19	19	19	19	20	20	21	22	23	24	25
CME35521_14	Unknown epi-linkage	17	17	17	17	17	17	17	17	17	17	17	17	18	18	18	18	19	19	20	21	22	23	23
CMI10021_21	Unknown epi-linkage	12	12	12	12	12	12	12	12	12	12	12	12	15	15	15	15	16	16	17	18	19	20	20
CMI10061_21	Unknown epi-linkage	9	9	9	9	9	9	9	9	9	9	9	9	9	9	9	9	10	10	10	10	10	10	10
CMI10071_21	Unknown epi-linkage	21	21	21	22	23	24	25	25	25	26	27	27	28	28	28	28	29	30	32	34	35	37	38
CMI10081_21	Unknown epi-linkage	11	11	11	11	11	11	11	11	11	11	11	11	11	11	11	11	12	12	12	12	12	12	12
CMI10091_21	Unknown epi-linkage	1	1	1	1	1	1	1	1	1	1	1	1	1	1	1	1	1	1	1	1	1	1	1
CMI10101_21	Unknown epi-linkage	10	10	10	10	10	22	23	23	23	23	24	24	25	25	25	25	26	26	28	30	31	33	34
CMI10111_21	Unknown epi-linkage	1	1	1	1	1	1	1	1	1	1	1	1	1	1	1	1	1	1	1	1	1	1	1
CMI10121_21	Unknown epi-linkage	9	9	9	9	9	9	9	9	9	9	9	9	9	9	9	9	10	10	10	10	10	10	10
CMI10151_21	Unknown epi-linkage	15	15	15	18	19	19	20	20	20	20	21	21	22	22	22	22	23	23	25	26	44	47	49
CMI10161_21	Unknown epi-linkage	5	5	5	5	5	5	5	5	5	5	5	5	5	5	5	5	5	5	5	5	5	5	5
CMI10181_21	Unknown epi-linkage	1	1	1	1	1	1	1	1	1	1	1	1	1	1	1	1	1	1	1	1	1	1	1
CMI10191_21	Unknown epi-linkage	10	10	10	10	10	22	23	23	23	23	24	24	25	25	25	25	26	26	28	45	50	53	56
CMI10201_21	Unknown epi-linkage	3	3	3	3	3	3	3	3	3	3	3	3	3	3	3	3	3	3	3	3	3	3	3
CMI10211_19	Unknown epi-linkage	3	3	3	3	3	3	3	3	3	3	3	3	3	3	3	3	3	3	3	3	3	3	3
CMI10221_19	Unknown epi-linkage	3	3	3	3	3	3	3	3	3	3	3	3	3	3	3	3	3	3	3	3	3	3	3
CMI10231_21	Unknown epi-linkage	5	5	5	5	5	5	5	5	5	5	5	5	5	5	5	5	5	5	5	5	5	5	5
CMI10241_21	Unknown epi-linkage	1	1	1	1	1	1	1	1	1	1	1	1	1	1	1	1	1	1	1	1	1	1	1
CMI10251_21	Unknown epi-linkage	12	12	12	12	12	12	12	12	12	12	12	12	15	15	15	15	16	16	17	18	19	20	20
CMI10261_21	Unknown epi-linkage	17	17	17	17	18	18	18	18	18	18	18	18	19	19	19	19	20	20	21	22	23	24	25
CMI10281_21	Unknown epi-linkage	3	3	3	3	3	3	3	3	3	3	19	19	20	20	20	20	21	21	22	23	24	25	26
CMI10291_21	Unknown epi-linkage	11	11	11	11	11	11	11	11	11	11	11	11	11	11	11	11	12	12	12	12	12	12	12
CMI10301_21	Unknown epi-linkage	3	3	3	3	3	3	3	3	3	3	3	3	3	3	3	3	3	3	3	3	3	3	3
CMI10311_21	Unknown epi-linkage	9	9	9	9	9	9	9	9	9	9	9	9	9	9	9	9	10	10	10	10	10	10	10
CMI10321_21	Unknown epi-linkage	12	12	12	12	12	12	12	12	12	12	12	12	15	15	15	15	16	16	17	18	19	20	20
CMI10334_19	Unknown epi-linkage	3	3	3	3	3	3	3	3	3	3	3	3	3	3	3	3	3	3	3	3	3	3	3
CMI10521_19	Unknown epi-linkage	8	8	8	8	8	8	8	8	8	8	8	8	8	8	8	8	9	9	34	37	38	41	42
CMN10031_21	Unknown epi-linkage	5	5	5	5	5	5	5	5	5	5	5	5	5	5	5	5	5	5	5	5	5	5	5
CMN10041_21	Unknown epi-linkage	3	3	3	3	3	3	3	3	3	3	3	3	3	3	3	3	3	3	3	3	3	3	3
CMN10051_21	Unknown epi-linkage	9	9	9	9	9	9	9	9	9	9	9	9	9	9	9	9	10	10	10	10	10	10	10
CMN10081_21	Unknown epi-linkage	9	9	9	9	9	9	9	9	9	9	9	9	9	9	9	9	10	10	10	10	10	10	10
CMN10091_21	Unknown epi-linkage	1	1	1	1	1	1	1	1	1	1	1	1	1	1	1	1	1	1	1	1	1	1	1
CMN10121_21	Unknown epi-linkage	9	9	9	9	9	9	9	9	9	9	9	9	9	9	9	9	10	10	10	10	10	10	10
CMN10141_21	Unknown epi-linkage	9	9	9	9	9	9	9	9	9	9	9	9	9	9	9	9	10	10	10	10	10	10	10
CMN10151_21	Unknown epi-linkage	6	6	6	6	6	6	6	6	6	6	6	6	6	6	6	6	6	6	6	6	40	43	45
CMN10161_21	Unknown epi-linkage	9	9	9	9	9	9	9	9	9	9	9	9	9	9	9	9	10	10	10	10	10	10	10
CMN10171_20	Unknown epi-linkage	17	17	17	17	18	18	18	18	18	18	18	18	19	19	19	19	20	20	21	22	51	54	57
CMN10181_21	Unknown epi-linkage	1	1	1	1	1	1	1	1	1	1	1	1	1	1	1	1	1	1	1	1	1	1	1
CMN10211_21	Unknown epi-linkage	1	1	1	1	1	1	1	1	1	1	1	1	1	1	1	1	1	1	1	1	1	1	1
CMN10231_21	Unknown epi-linkage	12	12	12	12	12	12	12	12	12	12	12	12	15	15	15	15	16	16	17	18	19	20	20
CMN10251_21	Unknown epi-linkage	1	1	1	1	1	1	1	1	1	1	1	1	1	1	1	1	1	1	1	1	1	1	1
CMN10281_21	Unknown epi-linkage	12	12	12	12	12	12	12	12	12	12	12	12	15	15	15	15	16	16	17	18	19	20	43
CMN10291_21	Unknown epi-linkage	14	14	14	14	14	14	14	14	14	14	14	14	14	14	14	14	15	15	16	16	17	17	17
CMN10311_21	Unknown epi-linkage	1	1	1	1	1	1	1	1	1	1	1	1	1	1	1	1	1	1	1	1	1	1	1
CMN10341_21	Unknown epi-linkage	3	3	3	3	3	3	3	3	3	3	3	3	3	3	3	3	3	3	3	3	3	3	3
CMN10361_21	Unknown epi-linkage	3	3	3	3	3	3	3	3	3	3	19	19	20	20	20	20	21	21	22	23	24	25	26
CMN10391_21	Unknown epi-linkage	9	9	9	9	9	9	9	9	9	9	9	9	9	9	9	9	10	10	10	10	10	10	10
CMN10401_21	Unknown epi-linkage	17	17	17	17	18	18	18	18	18	18	18	18	19	19	19	19	20	20	21	22	23	24	25
CMN10412_21	Unknown epi-linkage	5	5	5	5	5	5	5	5	5	5	5	5	5	5	5	5	5	5	5	5	5	5	5
CMN10422_21	Unknown epi-linkage	13	13	13	13	13	13	19	19	19	19	20	20	21	21	21	21	22	22	24	25	26	27	28
CMN10442_21	Unknown epi-linkage	9	9	9	9	9	9	9	9	9	9	9	9	9	9	9	9	10	10	10	10	10	10	10
CMN10452_21	Unknown epi-linkage	1	1	1	1	1	1	1	1	1	1	1	1	1	1	1	1	1	1	1	1	1	1	1
CMN10462_21	Unknown epi-linkage	18	18	18	19	20	20	21	21	21	21	22	22	23	23	23	23	24	24	26	27	48	51	53
CMN10472_21	Unknown epi-linkage	1	1	1	1	1	1	1	1	1	1	1	1	1	1	1	1	1	1	1	1	1	1	1
CMN10491_21	Unknown epi-linkage	14	14	14	14	14	14	14	14	14	14	14	14	14	14	14	14	15	15	16	16	17	17	17
CMN10492_21	Unknown epi-linkage	1	1	1	1	1	1	1	1	1	1	1	1	1	1	1	1	1	1	1	1	1	1	1
CMN10502_21	Unknown epi-linkage	17	17	17	17	18	18	18	18	18	18	18	18	19	19	19	19	20	20	21	22	51	54	57
CMN10512_21	Unknown epi-linkage	4	4	4	4	4	4	4	4	4	4	4	4	4	4	4	4	7	7	7	7	7	7	7
CMN10522_21	Unknown epi-linkage	7	7	7	7	7	7	7	7	7	7	7	7	7	7	7	7	8	8	8	8	8	8	8
CMN10542_21	Unknown epi-linkage	17	17	17	17	18	18	18	18	18	18	18	18	19	19	19	19	20	20	21	22	23	24	25
CMN10551_21	Unknown epi-linkage	12	12	12	12	12	12	12	12	12	12	12	12	15	15	15	15	16	16	17	18	19	20	20
CMN10552_21	Unknown epi-linkage	12	12	12	12	12	12	12	12	12	12	12	12	15	15	15	15	16	16	17	18	19	20	20
CMN10562_21	Unknown epi-linkage	12	12	12	12	12	12	12	12	12	12	12	12	15	15	15	15	16	16	17	18	19	20	20
CMN10601_20	Unknown epi-linkage	12	12	12	12	12	12	12	12	12	12	12	12	15	15	15	15	16	16	17	18	19	20	20
CMN10611_21	Unknown epi-linkage	11	11	11	11	11	11	11	11	11	11	11	11	11	11	11	11	12	12	12	12	12	12	12
CMN10621_21	Unknown epi-linkage	3	3	3	3	3	3	3	3	3	3	19	19	20	20	20	20	21	21	22	23	24	25	26
CMN10801_20	Unknown epi-linkage	12	12	12	12	12	12	12	12	12	12	12	12	15	15	15	15	16	16	17	18	19	20	20
CMN10861_20	Unknown epi-linkage	3	3	3	3	3	3	3	3	3	3	3	3	3	3	3	3	3	3	3	3	3	3	3
CMN11261_20	Unknown epi-linkage	13	13	13	13	13	13	19	19	19	19	20	20	21	21	21	21	22	22	24	25	26	27	28
CMO10013_20	Unknown epi-linkage	11	11	11	11	11	11	11	11	11	11	11	11	11	11	11	11	12	12	12	12	12	12	12
CMO10014_20	Unknown epi-linkage	11	11	11	11	11	11	11	11	11	11	11	11	11	11	11	11	12	12	12	12	12	12	12
CMO10015_20	Unknown epi-linkage	11	11	11	11	11	11	11	11	11	11	11	11	11	11	11	11	12	12	12	12	12	12	12
CND10011_21	Unknown epi-linkage	1	1	1	1	1	1	1	1	1	1	1	1	1	1	1	1	1	1	1	1	1	1	1
CND10031_21	Unknown epi-linkage	1	1	1	1	1	1	1	1	1	1	1	1	1	1	1	1	1	1	1	1	1	1	1
CND10041_21	Unknown epi-linkage	12	12	12	12	12	12	12	12	12	12	12	12	15	15	15	15	16	16	17	18	19	20	20
CND10061_21	Unknown epi-linkage	12	12	12	12	12	12	12	12	12	12	12	12	15	15	15	15	16	16	17	18	19	20	20
CND10081_21	Unknown epi-linkage	1	1	1	1	1	1	1	1	1	1	1	1	1	1	1	1	1	1	1	1	1	1	1
CNE10011_21	Unknown epi-linkage	12	12	12	12	12	12	12	12	12	12	12	12	15	15	15	15	16	16	17	18	19	20	20
CNE10012_21	Unknown epi-linkage	12	12	12	12	12	12	12	12	12	12	12	12	15	15	15	15	16	16	17	18	19	20	43
CNE10021_21	Unknown epi-linkage	12	12	12	12	12	12	12	12	12	12	12	12	15	15	15	15	16	16	17	18	19	20	20
CNE10022_21	Unknown epi-linkage	12	12	12	12	12	12	12	12	12	12	12	12	15	15	15	15	16	16	17	18	19	20	43
CNE10031_21	Unknown epi-linkage	11	11	11	11	11	11	11	11	11	11	11	11	11	11	11	11	12	12	12	12	12	12	12
CNE10032_21	Unknown epi-linkage	11	11	11	11	11	11	11	11	11	11	11	11	11	11	11	11	12	12	12	12	12	12	12
CNE10042_21	Unknown epi-linkage	3	3	3	3	3	3	3	3	3	3	3	3	3	3	3	3	3	3	3	3	3	29	30
CNE10061_21	Unknown epi-linkage	17	17	17	17	18	18	18	18	18	18	18	18	19	19	19	19	20	20	21	22	51	54	57
CNE10062_21	Unknown epi-linkage	8	8	8	8	8	8	8	8	8	8	8	8	8	8	8	8	9	9	34	37	38	41	42
CNE10082_21	Unknown epi-linkage	3	3	3	3	3	3	3	3	3	3	19	19	20	20	20	20	21	21	22	23	24	25	26
CNE10091_21	Unknown epi-linkage	12	12	12	12	12	12	12	12	12	12	12	12	15	15	15	15	16	16	17	18	19	20	20
CNE10092_21	Unknown epi-linkage	12	12	12	12	12	12	12	12	12	12	12	12	15	15	15	15	16	16	17	18	19	20	20
CNE10101_21	Unknown epi-linkage	12	12	12	12	12	12	12	12	12	12	12	12	15	15	15	15	16	16	17	18	19	20	20
CNE10102_21	Unknown epi-linkage	12	12	12	12	12	12	12	12	12	12	12	12	15	15	15	15	16	16	17	18	19	20	20
CNE10111_21	Unknown epi-linkage	12	12	12	12	12	12	12	12	12	12	12	12	15	15	15	15	16	16	17	18	19	20	20
CNE10112_21	Unknown epi-linkage	12	12	12	12	12	12	12	12	12	12	12	12	15	15	15	15	16	16	17	18	19	20	20
CNE10121_21	Unknown epi-linkage	12	12	12	12	12	12	12	12	12	12	12	12	15	15	15	15	16	16	17	18	19	20	20
CNE10122_21	Unknown epi-linkage	12	12	12	12	12	12	12	12	12	12	12	12	15	15	15	15	16	16	17	18	19	20	20
CNE10131_21	Unknown epi-linkage	12	12	12	12	12	12	12	12	12	12	12	12	15	15	15	15	16	16	17	18	19	20	20
CNE10132_21	Unknown epi-linkage	12	12	12	12	12	12	12	12	12	12	12	12	15	15	15	15	16	16	17	18	19	20	20
CNE10141_21	Unknown epi-linkage	12	12	12	12	12	12	12	12	12	12	12	12	15	15	15	15	16	16	17	18	19	20	20
CNE10142_21	Unknown epi-linkage	12	12	12	12	12	12	12	12	12	12	12	12	15	15	15	15	16	16	17	18	19	20	20
CNE10151_21	Unknown epi-linkage	12	12	12	12	12	12	12	12	12	12	12	12	12	12	12	12	13	13	13	17	18	19	19
CNE10152_21	Unknown epi-linkage	12	12	12	12	12	12	12	12	12	12	12	12	15	15	15	15	16	16	17	18	19	20	20
CNE10161_21	Unknown epi-linkage	5	5	5	5	5	5	5	5	5	5	5	5	5	5	5	5	5	5	5	5	5	18	18
CNE10162_21	Unknown epi-linkage	14	14	14	23	24	25	26	26	26	27	28	28	29	29	29	29	30	32	36	40	43	46	48
CNE10171_21	Unknown epi-linkage	12	12	12	12	12	12	12	12	12	12	12	12	15	15	15	15	16	16	17	18	19	20	20
CNE10172_21	Unknown epi-linkage	12	12	12	12	12	12	12	12	12	12	12	12	15	15	15	15	16	16	17	18	19	20	20
CNE10211_21	Unknown epi-linkage	12	12	12	12	12	12	12	12	12	12	12	12	15	15	15	15	16	16	17	18	19	20	20
CNE10231_21	Unknown epi-linkage	12	12	12	12	12	12	12	12	12	12	12	12	15	15	15	15	16	16	17	18	19	20	20
CNE10241_21	Unknown epi-linkage	11	11	11	11	11	11	11	11	11	11	11	11	11	11	11	11	12	12	12	12	12	12	12
CNE10371_20	Unknown epi-linkage	12	12	12	12	12	12	12	12	12	12	12	12	15	15	15	15	16	16	17	18	19	20	20
CNE10601_20	Unknown epi-linkage	11	11	11	11	11	11	11	11	11	11	11	11	11	11	11	11	12	12	12	12	12	12	12
CNE10631_20	Unknown epi-linkage	11	11	11	11	11	11	11	11	11	11	11	11	11	11	11	11	12	12	12	12	12	12	12
CNE10661_20	Unknown epi-linkage	3	3	3	3	3	3	3	3	3	3	3	3	3	3	3	3	3	3	3	3	3	3	3
CNE51831_16	Unknown epi-linkage	19	19	19	20	21	21	22	22	22	22	23	23	24	24	24	24	25	25	27	38	39	42	44
CNE51861_16	Unknown epi-linkage	8	8	8	8	8	8	8	8	8	8	8	8	8	8	8	8	9	9	9	9	9	9	9
CNH10021_19	Unknown epi-linkage	18	18	18	19	20	20	21	21	21	21	22	22	23	23	23	23	24	24	26	27	28	30	31
CNH10023_18	Unknown epi-linkage	19	19	19	20	21	21	22	22	22	22	23	23	24	24	24	24	25	25	27	28	29	31	32
CNH10031_19	Unknown epi-linkage	7	7	7	7	7	7	7	7	7	7	7	7	7	7	7	7	8	8	8	8	8	8	8
CNJ10104_19	Unknown epi-linkage	10	10	10	10	10	10	10	10	10	10	10	10	10	10	10	10	11	11	11	11	11	11	11
COH07221_14	Unknown epi-linkage	1	1	1	1	1	1	1	1	1	1	1	1	1	1	1	1	1	1	14	14	15	15	15
COH10043_19	Unknown epi-linkage	17	17	17	17	17	17	17	17	17	17	17	17	18	18	18	18	19	19	20	21	22	23	23
COH10093_19	Unknown epi-linkage	19	19	19	20	21	21	22	22	22	22	23	23	24	24	24	24	25	25	27	38	39	42	44
COH10153_18	Unknown epi-linkage	17	17	17	17	18	18	18	18	18	18	18	18	19	19	19	19	20	20	21	22	23	24	25
CPA10011_21	Unknown epi-linkage	12	12	12	12	12	12	12	12	12	12	12	12	15	15	15	15	16	16	17	18	19	20	20
CPA10021_21	Unknown epi-linkage	21	21	21	22	23	24	25	25	25	26	27	27	28	28	28	28	29	30	32	34	35	37	38
CPA10031_21	Unknown epi-linkage	5	5	5	5	5	5	5	5	5	5	5	5	5	5	5	5	5	5	5	5	5	5	5
CPA10041_21	Unknown epi-linkage	12	12	12	12	12	12	12	12	12	12	12	12	15	15	15	15	16	16	17	18	19	20	20
CPA10051_21	Unknown epi-linkage	4	4	4	4	4	4	4	4	4	4	4	4	4	4	4	4	7	7	7	7	7	7	7
CRI10011_21	Unknown epi-linkage	3	3	3	3	3	3	3	3	3	3	3	3	3	3	3	3	3	3	3	3	3	3	3
CRI10022_21	Unknown epi-linkage	7	7	7	7	7	7	7	7	7	24	25	25	26	26	26	26	27	27	29	31	32	34	35
CSC10021_21	Unknown epi-linkage	12	12	12	12	12	12	12	12	12	12	12	12	15	15	15	15	16	16	17	18	19	20	20
CSC10031_21	Unknown epi-linkage	12	12	12	12	12	12	12	12	12	12	12	12	15	15	15	15	16	16	17	18	19	20	20
CSC10061_21	Unknown epi-linkage	11	11	11	11	11	11	11	11	11	11	11	11	11	11	11	11	12	12	12	12	12	12	12
CSC10072_21	Unknown epi-linkage	12	12	12	12	12	12	12	12	12	12	12	12	12	12	12	12	13	13	13	17	18	19	19
CSD10013_18	Unknown epi-linkage	9	9	9	9	9	9	9	9	9	9	9	9	9	9	9	9	10	10	10	10	10	10	10
CSD10023_18	Unknown epi-linkage	7	7	7	7	7	7	7	7	7	7	7	7	7	7	7	7	8	8	8	8	8	8	8
CTN10031_21	Unknown epi-linkage	12	12	12	12	12	12	12	12	12	12	12	12	15	15	15	15	16	16	17	18	19	20	20
CTN10041_20	Unknown epi-linkage	16	16	16	16	16	16	16	16	16	16	16	16	17	17	17	17	18	18	19	20	21	22	22
CTN10041_21	Unknown epi-linkage	17	17	17	17	18	18	18	18	18	18	18	18	19	19	19	19	20	20	21	22	23	24	25
CTN10051_21	Unknown epi-linkage	14	14	14	23	24	25	26	26	26	27	28	28	29	29	29	29	30	32	36	40	43	46	48
CTN10061_21	Unknown epi-linkage	16	16	16	16	16	16	16	16	16	16	16	16	17	17	17	17	18	18	19	20	21	22	22
CTN10081_20	Unknown epi-linkage	13	13	13	13	13	13	19	19	19	19	20	20	21	21	21	21	22	22	35	39	41	44	46
CTN10081_21	Unknown epi-linkage	16	16	16	16	16	16	16	16	16	16	16	16	17	17	17	17	18	18	19	20	21	22	22
CTN10091_21	Unknown epi-linkage	3	3	3	3	3	3	3	3	3	3	19	19	20	20	20	20	21	21	22	23	24	25	26
CTN10101_21	Unknown epi-linkage	20	20	20	21	22	23	24	24	24	25	26	26	27	27	27	27	28	28	30	32	33	35	36
CTN10111_21	Unknown epi-linkage	12	12	12	12	12	12	12	12	12	12	12	12	15	15	15	15	16	16	17	18	19	20	20
CTN10121_20	Unknown epi-linkage	16	16	16	16	16	16	16	16	16	16	16	16	17	17	17	17	18	18	19	20	21	22	22
CTN10121_21	Unknown epi-linkage	12	12	12	12	12	12	12	12	12	12	12	12	15	15	15	15	16	16	17	18	19	20	20
CTN10131_21	Unknown epi-linkage	7	7	7	7	7	7	7	7	7	7	7	7	7	7	7	7	8	8	8	8	8	8	8
CTN10161_21	Unknown epi-linkage	13	13	13	13	13	13	19	19	19	19	20	20	21	21	21	21	22	22	24	25	26	27	28
CTN10171_21	Unknown epi-linkage	5	5	5	5	5	5	5	5	5	5	5	5	5	5	5	5	5	5	5	5	5	5	5
CTN10231_21	Unknown epi-linkage	5	5	5	5	5	5	5	5	5	5	5	5	5	5	5	5	5	5	5	5	5	18	18
CTN10241_21	Unknown epi-linkage	5	5	5	5	5	5	5	5	5	5	5	5	5	5	5	5	5	5	5	5	5	18	18
CTN10271_21	Unknown epi-linkage	12	12	12	12	12	12	12	12	12	12	12	12	15	15	15	15	16	16	17	18	19	20	20
CTX04741_16	Unknown epi-linkage	3	3	3	3	3	3	3	3	3	3	3	3	3	3	3	3	3	3	3	3	3	3	3
CTX05031_16	Unknown epi-linkage	20	20	20	21	22	23	24	24	24	25	26	26	27	27	27	27	28	28	30	32	42	45	47
CTX29661_17	Unknown epi-linkage	12	12	12	12	12	12	12	12	12	12	12	12	12	12	12	12	13	13	13	13	14	14	14
CTX55381_15	Unknown epi-linkage	10	10	10	10	10	10	10	10	10	10	10	10	10	10	10	10	11	11	11	11	11	11	11
CTX55442_15	Unknown epi-linkage	3	3	3	3	3	3	3	3	3	3	19	19	20	20	20	20	21	21	22	23	24	25	26
CTX55551_15	Unknown epi-linkage	17	17	17	17	17	17	17	17	17	17	17	17	18	18	18	18	19	19	20	21	22	56	59
CTX55562_15	Unknown epi-linkage	8	8	8	8	8	8	8	8	8	8	8	8	8	8	8	8	9	9	34	37	38	41	42
CTX63541_15	Unknown epi-linkage	3	3	3	3	3	3	3	3	3	3	3	3	3	3	3	3	3	3	3	3	3	3	3
CUK10011_15	Unknown epi-linkage	11	11	11	11	11	11	11	11	11	11	11	11	11	11	11	11	12	12	12	12	12	12	12
CUK10011_16	Unknown epi-linkage	17	17	17	17	17	17	17	17	17	17	17	17	18	18	18	18	19	19	20	21	22	23	23
CUK10011_17	Unknown epi-linkage	15	15	15	18	19	19	20	20	20	20	21	21	22	22	22	22	23	23	25	46	53	57	60
CUK10021_16	Unknown epi-linkage	11	11	11	11	11	11	11	11	11	11	11	11	11	11	11	11	12	12	12	12	12	12	12
CUK10021_18	Unknown epi-linkage	17	17	17	17	17	17	17	17	17	17	17	17	18	18	18	18	19	19	20	47	54	58	61
CUK10031_15	Unknown epi-linkage	10	10	10	10	10	22	23	23	23	23	24	24	25	25	25	25	26	26	28	30	31	33	34
CUK10031_18	Unknown epi-linkage	11	11	11	11	11	11	11	11	11	11	11	11	11	11	11	11	12	12	12	12	12	12	12
CUK10051_16	Unknown epi-linkage	3	3	3	3	3	3	3	3	3	3	19	19	20	20	20	20	21	21	22	23	24	25	26
CUK10051_17	Unknown epi-linkage	10	10	10	10	10	22	23	23	23	23	24	24	25	25	25	25	26	26	39	43	47	50	52
CUK10051_18	Unknown epi-linkage	11	11	11	11	11	11	11	11	11	11	11	11	11	11	11	11	12	12	12	12	12	12	12
CUK10061_16	Unknown epi-linkage	3	3	3	3	3	3	3	3	3	3	3	3	3	3	3	3	3	3	3	3	3	3	3
CUK10061_XX	Unknown epi-linkage	11	11	11	11	11	11	11	11	11	11	11	11	11	11	11	11	12	12	12	12	12	12	12
CUK10071_17	Unknown epi-linkage	2	2	2	2	2	2	2	2	2	2	2	2	2	2	2	2	2	2	2	2	2	2	2
CUK10071_XX	Unknown epi-linkage	11	11	11	11	11	11	11	11	11	11	11	11	11	11	11	11	12	12	12	12	12	12	12
CUK10081_17	Unknown epi-linkage	3	3	3	3	3	3	3	3	3	3	3	3	3	3	3	3	3	3	3	3	3	3	3
CUK10081_19	Unknown epi-linkage	11	11	11	11	11	11	11	11	11	11	11	11	11	11	11	11	12	12	12	12	12	12	12
CUK10091_16	Unknown epi-linkage	10	10	10	10	10	10	10	10	10	10	10	10	10	10	10	10	11	11	11	11	11	38	39
CUK10101_16	Unknown epi-linkage	12	12	12	12	12	12	12	12	12	12	12	12	12	12	12	12	13	13	13	13	14	14	14
CUK10111_18	Unknown epi-linkage	1	1	1	1	1	1	1	1	1	1	1	1	1	1	1	1	1	1	14	14	15	15	15
CUK10131_16	Unknown epi-linkage	3	3	3	3	3	3	3	3	3	3	3	3	3	3	3	3	3	3	3	3	3	3	3
CUK10141_16	Unknown epi-linkage	3	3	3	3	3	3	3	3	3	3	3	3	3	3	3	3	3	3	3	3	3	3	3
CUK10151_16	Unknown epi-linkage	11	11	11	11	11	11	11	11	11	11	11	11	11	11	11	11	12	12	12	12	12	12	12
CUK10161_16	Unknown epi-linkage	11	11	11	11	11	11	11	11	11	11	11	11	11	11	11	11	12	12	12	12	12	12	12
CUK10171_16	Unknown epi-linkage	17	17	17	17	18	18	18	18	18	18	18	18	19	19	19	19	20	20	21	22	23	24	25
CUK10191_16	Unknown epi-linkage	3	3	3	3	3	3	3	3	3	3	3	3	3	3	3	3	3	3	3	3	3	29	30
CUK10241_16	Unknown epi-linkage	17	17	17	17	18	18	18	18	18	18	18	18	19	19	19	19	20	20	21	22	51	54	57
CUT10011_21	Unknown epi-linkage	17	17	17	17	18	18	18	18	18	18	18	18	19	19	19	19	20	20	21	22	51	54	57
CUT10021_21	Unknown epi-linkage	14	14	14	23	24	25	26	26	26	27	28	28	29	29	29	29	30	32	36	40	43	46	48
CUT10031_21	Unknown epi-linkage	14	14	14	23	24	25	26	26	26	27	28	28	29	29	29	29	30	32	36	40	43	46	48
CUT10041_21	Unknown epi-linkage	3	3	3	3	3	3	3	3	3	3	19	19	20	20	20	20	21	21	22	23	24	25	26
CUT10051_21	Unknown epi-linkage	1	1	1	1	1	1	1	1	1	1	1	1	1	1	1	1	1	1	1	1	1	1	1
CVA10031_19	Unknown epi-linkage	1	1	1	1	1	1	1	1	1	1	1	1	1	1	1	1	1	1	1	1	1	1	1
CVA10041_19	Unknown epi-linkage	1	1	1	1	1	1	1	1	1	1	1	1	1	1	1	1	1	1	1	1	1	1	1
CVA10075_19	Unknown epi-linkage	7	7	7	7	7	7	7	7	7	7	7	7	7	7	7	7	8	8	8	8	8	8	8
CVA10101_19	Unknown epi-linkage	3	3	3	3	3	3	3	3	3	3	3	3	3	3	3	3	3	3	3	3	3	29	30
CVA10145_19	Unknown epi-linkage	13	13	13	13	13	13	19	19	19	19	20	20	21	21	21	21	22	22	24	25	26	27	28
CWG10011_21	Unknown epi-linkage	20	20	20	21	22	23	24	24	24	25	26	26	27	27	27	27	28	31	33	35	36	39	40
CWI10041_19	Unknown epi-linkage	15	15	15	15	15	15	15	15	15	15	15	15	16	16	16	16	17	17	18	29	30	32	33
CWI10051_21	Unknown epi-linkage	9	9	9	9	9	9	9	9	9	9	9	9	9	9	9	9	10	10	10	10	10	10	10
CWI10061_21	Unknown epi-linkage	10	10	10	10	10	22	23	23	23	23	24	24	25	25	25	25	26	26	39	43	47	50	52
CWI10081_21	Unknown epi-linkage	1	1	1	1	1	1	1	1	1	1	1	1	1	1	1	1	1	1	1	1	1	1	1
CWI10091_21	Unknown epi-linkage	13	13	13	13	13	13	13	13	13	13	13	13	13	13	13	13	14	14	15	15	16	16	16
CWI10101_19	Unknown epi-linkage	3	3	3	3	3	3	3	3	3	3	3	3	3	3	3	3	3	3	3	3	3	3	3
CWI10101_20	Unknown epi-linkage	5	5	5	5	5	5	5	5	5	5	5	5	5	5	5	5	5	5	5	5	5	5	5
CWI10121_21	Unknown epi-linkage	5	5	5	5	5	5	5	5	5	5	5	5	5	5	5	5	5	5	5	5	5	5	5
CWI10131_21	Unknown epi-linkage	9	9	9	9	9	9	9	9	9	9	9	9	9	9	9	9	10	10	10	10	10	10	10
CWI10141_21	Unknown epi-linkage	9	9	9	9	9	9	9	9	9	9	9	9	9	9	9	9	10	10	10	10	10	10	10
CWI10151_19	Unknown epi-linkage	11	11	11	11	11	11	11	11	11	11	11	11	11	11	11	11	12	12	12	12	12	12	12
CWI10151_21	Unknown epi-linkage	9	9	9	9	9	9	9	9	9	9	9	9	9	9	9	9	10	10	10	10	10	10	10
CWI10181_21	Unknown epi-linkage	1	1	1	1	1	1	1	1	1	1	1	1	1	1	1	1	1	1	1	1	1	1	1
CWI10191_21	Unknown epi-linkage	7	7	7	7	7	7	7	7	7	7	7	7	7	7	7	7	8	8	8	44	49	52	54
CWI10221_21	Unknown epi-linkage	9	9	9	9	9	9	9	9	9	9	9	9	9	9	9	9	10	10	10	10	10	10	10
CWI10241_21	Unknown epi-linkage	9	9	9	9	9	9	9	9	9	9	9	9	9	9	9	9	10	10	10	10	10	10	10
CWI10251_21	Unknown epi-linkage	9	9	9	9	9	9	9	9	9	9	9	9	9	9	9	9	10	10	10	10	10	10	10
CWI10271_20	Unknown epi-linkage	3	3	3	3	3	3	3	3	3	3	3	3	3	3	3	3	3	3	3	3	3	3	3
CWI10281_20	Unknown epi-linkage	3	3	3	3	3	3	3	3	3	3	3	3	3	3	3	3	3	3	3	3	3	3	3
CWI10291_21	Unknown epi-linkage	5	5	5	5	5	5	5	5	5	5	5	5	5	5	5	5	5	5	5	5	5	5	5
CWI10301_21	Unknown epi-linkage	9	9	9	9	9	9	9	9	9	9	9	9	9	9	9	9	10	10	10	10	10	10	10
CWI10311_20	Unknown epi-linkage	21	21	21	22	23	24	25	25	25	26	27	27	28	28	28	28	29	30	32	34	35	37	38
CWI10321_21	Unknown epi-linkage	1	1	1	1	1	1	1	1	1	1	1	1	1	1	1	1	1	1	1	1	1	1	1
CWI10341_20	Unknown epi-linkage	3	3	3	3	3	3	3	3	3	3	3	3	3	3	3	3	3	3	3	3	3	3	3
CWI10361_21	Unknown epi-linkage	5	5	5	5	5	5	5	5	5	5	5	5	5	5	5	5	5	5	5	5	5	5	5
CWI10371_20	Unknown epi-linkage	11	11	11	11	11	11	11	11	11	11	11	11	11	11	11	11	12	12	12	12	12	12	12
CWI10391_21	Unknown epi-linkage	1	1	1	1	1	1	1	1	1	1	1	1	1	1	1	1	1	1	1	1	1	1	1
CWI10411_21	Unknown epi-linkage	3	3	3	3	3	3	3	3	3	3	19	19	20	20	20	20	21	21	22	23	24	25	62
CWI10421_19	Unknown epi-linkage	8	8	8	8	8	8	8	8	8	8	8	8	8	8	8	8	9	9	34	37	38	41	42
CWI10461_21	Unknown epi-linkage	1	1	1	1	1	1	1	1	1	1	1	1	1	1	1	1	1	1	1	1	1	1	1
CWI10481_21	Unknown epi-linkage	9	9	9	9	9	9	9	9	9	9	9	9	9	9	9	9	10	10	10	10	10	10	10
CWI10491_21	Unknown epi-linkage	12	12	12	12	12	12	12	12	12	12	12	12	15	15	15	15	16	16	17	18	19	20	43
CWI10501_21	Unknown epi-linkage	9	9	9	9	9	9	9	9	9	9	9	9	9	9	9	9	10	10	10	10	10	10	10
CWI10511_21	Unknown epi-linkage	5	5	5	5	5	5	5	5	5	5	5	5	5	5	5	5	5	5	5	5	5	5	5
CWI10541_21	Unknown epi-linkage	6	6	6	6	6	6	6	6	6	6	6	6	6	6	6	6	6	33	37	41	45	48	50
CWI10551_21	Unknown epi-linkage	11	11	11	11	11	11	11	11	11	11	11	11	11	11	11	11	12	12	12	12	12	12	12
CWI10561_21	Unknown epi-linkage	17	17	17	17	18	18	18	18	18	18	18	18	19	19	19	19	20	20	21	22	23	24	25
CWI10571_21	Unknown epi-linkage	21	21	21	22	23	24	25	25	25	26	27	27	28	28	28	28	29	30	32	34	35	37	38
CWI10591_21	Unknown epi-linkage	12	12	12	12	12	12	12	12	12	12	12	12	15	15	15	15	16	16	17	18	19	20	20
CWI10621_21	Unknown epi-linkage	3	3	3	3	3	3	3	3	3	3	3	3	3	3	3	3	3	3	3	3	3	29	30
HCJK015_15	Unknown epi-linkage	20	20	20	21	22	23	24	24	24	25	26	26	27	27	27	27	28	31	33	35	36	39	40
INF10011_21	Unknown epi-linkage	3	3	3	3	3	3	3	3	3	3	3	3	3	3	3	3	3	3	3	3	3	3	3
INF10021_21	Unknown epi-linkage	12	12	12	12	12	12	12	12	12	12	12	12	15	15	15	15	16	16	17	18	19	20	20
ION10011_21	Unknown epi-linkage	11	11	11	11	11	11	11	11	11	11	11	11	11	11	11	11	12	12	12	12	12	12	12
ION10021_21	Unknown epi-linkage	11	11	11	11	11	11	11	11	11	11	11	11	11	11	11	11	12	12	12	12	12	12	12
ION10031_19	Unknown epi-linkage	17	17	17	17	18	18	18	18	18	18	18	18	19	19	19	19	20	20	21	22	23	24	25
ION10032_21	Unknown epi-linkage	7	7	7	7	7	7	7	7	7	7	7	7	7	7	7	7	8	8	8	44	49	52	54
ION10041_21	Unknown epi-linkage	13	13	13	13	13	13	19	19	19	19	20	20	21	21	21	21	22	22	24	25	26	27	28
ION10051_18	Unknown epi-linkage	3	3	3	3	3	3	3	3	3	3	3	3	3	3	3	3	3	3	3	3	3	3	3
ION10051_21	Unknown epi-linkage	6	6	6	6	6	6	6	6	6	6	6	6	6	6	6	6	6	6	6	6	6	6	6
ION10061_21	Unknown epi-linkage	13	13	13	13	13	13	19	19	19	19	20	20	21	21	21	21	22	22	24	25	26	27	28
ION10071_21	Unknown epi-linkage	3	3	3	3	3	3	3	3	3	3	3	3	3	3	3	3	3	3	3	3	3	29	30
ION10081_21	Unknown epi-linkage	11	11	11	11	11	11	11	11	11	11	11	11	11	11	11	11	12	12	12	12	12	12	12
ION10091_21	Unknown epi-linkage	3	3	3	3	3	3	3	3	3	3	3	3	3	3	3	3	3	3	3	3	3	3	3
ION10111_18	Unknown epi-linkage	15	15	15	18	19	19	20	20	20	20	21	21	22	22	22	22	23	23	25	26	27	28	29
ION10111_21	Unknown epi-linkage	2	2	2	2	2	2	2	2	2	2	2	2	2	2	2	2	2	2	2	2	2	2	24
ION10121_18	Unknown epi-linkage	18	18	18	19	20	20	21	21	21	21	22	22	23	23	23	23	24	24	26	27	28	30	31
ION10122_21	Unknown epi-linkage	5	5	5	5	5	5	5	5	5	5	5	5	5	5	5	5	5	5	5	5	5	18	18
ION10131_20	Unknown epi-linkage	5	5	5	5	5	5	5	5	5	5	5	5	5	5	5	5	5	5	5	5	5	5	5
ION10131_21	Unknown epi-linkage	5	5	5	5	5	5	5	5	5	5	5	5	5	5	5	5	5	5	5	5	5	5	5
ION10141_21	Unknown epi-linkage	13	13	13	13	13	13	19	19	19	19	20	20	21	21	21	21	22	22	24	25	26	27	28
ION10142_21	Unknown epi-linkage	13	13	13	13	13	13	19	19	19	19	20	20	21	21	21	21	22	22	24	25	26	27	28
ION10151_21	Unknown epi-linkage	2	2	2	2	2	2	2	2	2	2	2	2	2	2	2	2	2	2	2	2	2	2	2
ION10171_20	Unknown epi-linkage	20	20	20	21	22	23	24	24	24	25	26	26	27	27	27	27	28	28	30	32	42	45	47
ION10192_21	Unknown epi-linkage	3	3	3	3	3	3	3	3	3	3	3	3	3	3	3	3	3	3	3	3	3	3	3
ION10201_21	Unknown epi-linkage	11	11	11	11	11	11	11	11	11	11	11	11	11	11	11	11	12	12	12	12	12	12	12
ION10231_19	Unknown epi-linkage	12	12	12	12	12	12	12	12	12	12	12	12	15	15	15	15	16	16	17	18	19	20	20
ION10301_20	Unknown epi-linkage	3	3	3	3	3	3	3	3	3	3	3	3	3	3	3	3	3	3	3	3	3	3	3
ION10311_20	Unknown epi-linkage	9	9	9	9	9	9	9	9	9	9	9	9	9	9	9	9	10	10	10	10	10	62	66
ION10421_19	Unknown epi-linkage	11	11	11	11	11	11	11	11	11	11	11	11	11	11	11	11	12	12	12	12	12	12	12
ION10441_19	Unknown epi-linkage	11	11	11	11	11	11	11	11	11	11	11	11	11	11	11	11	12	12	12	12	12	12	12
IQB10011_21	Unknown epi-linkage	14	14	14	23	24	25	26	26	26	27	28	28	29	29	29	29	30	32	36	40	43	46	48
IVD10011_21	Unknown epi-linkage	11	11	11	11	11	11	11	11	11	11	11	11	11	11	11	11	12	12	12	12	12	12	12
IVD10021_21	Unknown epi-linkage	12	12	12	12	12	12	12	12	12	12	12	12	15	15	15	15	16	16	17	18	19	20	20
IVD10031_21	Unknown epi-linkage	11	11	11	11	11	11	11	11	11	11	11	11	11	11	11	11	12	12	12	12	12	12	12
IVD10041_21	Unknown epi-linkage	12	12	12	12	12	12	12	12	12	12	12	12	15	15	15	15	16	16	17	18	19	20	20
IVD10051_21	Unknown epi-linkage	18	18	18	19	20	20	21	21	21	21	22	22	23	23	23	23	24	24	26	27	28	30	31
IVD10061_21	Unknown epi-linkage	11	11	11	11	11	11	11	11	11	11	11	11	11	11	11	11	12	12	12	12	12	12	12
S_MN001_18	Unknown epi-linkage	1	1	1	1	1	1	1	1	1	1	1	1	1	1	1	1	1	1	14	14	15	15	15
S_MN004_18	Unknown epi-linkage	5	5	5	5	5	5	5	5	5	5	5	5	5	5	5	5	5	5	5	5	5	5	5
S_MN027_18	Unknown epi-linkage	17	17	17	17	17	17	17	17	17	17	17	17	18	18	18	18	19	19	20	47	54	58	61
S_MN030_18	Unknown epi-linkage	3	3	3	3	3	3	3	3	3	3	3	3	3	3	3	3	3	3	3	3	3	3	3
S_MN032_18	Unknown epi-linkage	19	19	19	20	21	21	22	22	22	22	23	23	24	24	24	24	25	25	27	38	39	42	44
S_NY010_18	Unknown epi-linkage	8	8	8	8	8	8	8	8	8	8	8	8	8	8	8	8	9	9	34	37	38	41	42
S_NY013_18	Unknown epi-linkage	13	13	13	13	13	13	19	19	19	19	20	20	21	21	21	21	22	22	24	25	26	27	28
S_NY020_18	Unknown epi-linkage	17	17	17	17	18	18	18	18	18	18	18	18	19	19	19	19	20	20	21	22	23	24	25
S_NY031_18	Unknown epi-linkage	3	3	3	3	3	3	3	3	3	3	3	3	3	3	3	3	3	3	3	3	3	3	3
S_NY033_18	Unknown epi-linkage	9	9	9	9	9	9	9	9	9	9	9	9	9	9	9	9	10	10	10	10	10	10	10
S_NY034_18	Unknown epi-linkage	18	18	18	19	20	20	21	21	21	21	22	22	23	23	23	23	24	24	26	27	28	30	31
S_NY037_18	Unknown epi-linkage	17	17	17	17	17	17	17	17	17	17	17	17	18	18	18	18	19	19	20	21	22	23	23
S_NY038_18	Unknown epi-linkage	11	11	11	11	11	11	11	11	11	11	11	11	11	11	11	11	12	12	12	12	12	12	12
S_NY040_18	Unknown epi-linkage	3	3	3	3	3	3	3	3	3	3	3	3	3	3	3	3	3	3	3	3	3	3	3
S_NY046_18	Unknown epi-linkage	12	12	12	12	12	12	12	12	12	12	12	12	15	15	15	15	16	16	17	18	19	20	20
S_NY048_18	Unknown epi-linkage	18	18	18	19	20	20	21	21	21	21	22	22	23	23	23	23	24	24	26	27	28	30	31
S_NY062_18	Unknown epi-linkage	3	3	3	3	3	3	3	3	3	3	3	3	3	3	3	3	3	3	3	3	3	3	3
S_NY063_18	Unknown epi-linkage	3	3	3	3	3	3	3	3	3	3	3	3	3	3	3	3	3	3	3	3	3	3	3
S_NY065_18	Unknown epi-linkage	17	17	17	17	17	17	17	17	17	17	17	17	18	18	18	18	19	19	20	21	22	56	59
S_NY069_18	Unknown epi-linkage	3	3	3	3	3	3	3	3	3	3	19	19	20	20	20	20	21	21	22	23	24	25	26
S_NY074_18	Unknown epi-linkage	3	3	3	3	3	3	3	3	3	3	3	3	3	3	3	3	3	3	3	3	3	3	3
S_NY075_18	Unknown epi-linkage	8	8	8	8	8	8	8	8	8	8	8	8	8	8	8	8	9	9	9	9	9	9	9
S_NY076_18	Unknown epi-linkage	8	8	8	8	8	8	8	8	8	8	8	8	8	8	8	8	9	9	9	9	9	9	9
S_NY079_18	Unknown epi-linkage	15	15	15	18	19	19	20	20	20	20	21	21	22	22	22	22	23	23	25	26	44	47	49
S_NY081_18	Unknown epi-linkage	3	3	3	3	3	3	3	3	3	3	19	19	20	20	20	20	21	21	22	23	24	25	26
S_NY084_18	Unknown epi-linkage	3	3	3	3	3	3	3	3	3	3	3	3	3	3	3	3	3	3	3	3	3	3	3
S_TX001_18	Unknown epi-linkage	3	3	3	3	3	3	3	3	3	3	3	3	3	3	3	3	3	3	3	3	3	3	3
S_TX002_18	Unknown epi-linkage	11	11	11	11	11	11	11	11	11	11	11	11	11	11	11	11	12	12	12	12	12	12	12
S_TX003_18	Unknown epi-linkage	17	17	17	17	18	18	18	18	18	18	18	18	19	19	19	19	20	20	21	22	23	24	25
S_TX004_17	Unknown epi-linkage	3	3	3	3	3	3	3	3	3	3	3	3	3	3	3	3	3	3	3	3	3	3	3
S_TX004_18	Unknown epi-linkage	3	3	3	3	3	3	3	3	3	3	3	3	3	3	3	3	3	3	3	3	3	3	3
S_TX005_18	Unknown epi-linkage	5	5	5	5	5	5	5	5	5	5	5	5	5	5	5	5	5	5	5	5	5	5	5
S_TX006_18	Unknown epi-linkage	20	20	20	21	22	23	24	24	24	25	26	26	27	27	27	27	28	28	30	32	42	45	47
S_TX007_18	Unknown epi-linkage	3	3	3	3	3	3	3	3	3	3	19	19	20	20	20	20	21	21	22	23	24	25	26
S_TX009_18	Unknown epi-linkage	11	11	11	11	11	11	11	11	11	11	11	11	11	11	11	11	12	12	12	12	12	12	12
S_TX010_18	Unknown epi-linkage	14	14	14	14	14	14	14	14	14	14	14	14	14	14	14	14	15	15	16	16	17	17	17
S_TX015_18	Unknown epi-linkage	3	3	3	3	3	3	3	3	3	3	3	3	3	3	3	3	3	3	3	3	3	3	3
S_TX027_18	Unknown epi-linkage	3	3	3	3	3	3	3	27	27	28	30	30	31	31	31	31	32	35	40	48	57	63	67
S_TX030_18	Unknown epi-linkage	11	11	11	11	11	11	11	11	11	11	11	11	11	11	11	11	12	12	12	12	12	12	12
S_TX031_18	Unknown epi-linkage	11	11	11	11	11	11	11	11	11	11	11	11	11	11	11	11	12	12	12	12	12	12	12
S_TX033_18	Unknown epi-linkage	9	9	9	9	9	9	9	9	9	9	9	9	9	9	9	9	10	10	10	10	10	10	10
S_TX038_18	Unknown epi-linkage	11	11	11	11	11	11	11	11	11	11	11	11	11	11	11	11	12	12	12	12	12	12	12
S_TX042_18	Unknown epi-linkage	7	7	7	7	7	7	7	7	7	7	7	7	7	7	7	7	8	8	8	44	49	52	54
S_TX048_18	Unknown epi-linkage	11	11	11	11	11	11	11	11	11	11	11	11	11	11	11	11	12	12	12	12	12	12	12
S_TX060_18	Unknown epi-linkage	1	1	1	1	1	1	1	1	1	1	1	1	1	1	1	1	1	1	14	14	15	15	15
S_TX061_18	Unknown epi-linkage	17	17	17	17	18	18	18	18	18	18	18	18	19	19	19	19	20	20	21	22	23	24	25
S_TX066_18	Unknown epi-linkage	19	19	19	20	21	21	22	22	22	22	23	23	24	24	24	24	25	25	27	38	39	42	44
S_TX068_18	Unknown epi-linkage	11	11	11	11	11	11	11	11	11	11	11	11	11	11	11	11	12	12	12	12	12	12	12
S_TX078_18	Unknown epi-linkage	8	8	8	8	8	8	8	8	8	8	8	8	8	8	8	8	9	9	34	37	38	41	42
S_TX081_18	Unknown epi-linkage	8	8	8	8	8	8	8	8	8	8	8	8	8	8	8	8	9	9	34	37	38	41	42
S_TX085_18	Unknown epi-linkage	11	11	11	11	11	11	11	11	11	11	11	11	11	11	11	11	12	12	12	12	12	12	12
S_TX086_18	Unknown epi-linkage	11	11	11	11	11	11	11	11	11	11	11	11	11	11	11	11	12	12	12	12	12	12	12
S_TX091_18	Unknown epi-linkage	4	4	4	4	4	4	4	4	4	4	4	4	4	4	4	4	7	7	7	7	7	7	7
S_TX092_18	Unknown epi-linkage	3	3	3	3	3	3	3	3	3	3	3	3	3	3	3	3	3	3	3	3	3	3	3
S_TX101_18	Unknown epi-linkage	10	10	10	10	10	10	10	10	10	10	10	10	10	10	10	10	11	11	11	11	11	11	11
S_TX109_18	Unknown epi-linkage	11	11	11	11	11	11	11	11	11	11	11	11	11	11	11	11	12	12	12	12	12	12	12
SMN10361_19	Unknown epi-linkage	3	3	3	3	3	3	3	3	3	3	3	3	3	3	3	3	3	3	3	3	3	3	3
SNY10011_21	Unknown epi-linkage	3	3	3	3	3	3	3	3	3	3	3	3	3	3	3	3	3	3	3	3	3	3	3
SNY10021_19	Unknown epi-linkage	19	19	19	20	21	21	22	22	22	22	23	23	24	24	24	24	25	25	27	38	39	42	44
SNY10021_20	Unknown epi-linkage	1	1	1	1	1	1	1	1	1	1	1	1	1	1	1	1	1	1	1	1	1	1	1
SNY10021_21	Unknown epi-linkage	3	3	3	3	3	3	3	3	3	3	3	3	3	3	3	3	3	3	3	3	3	3	3
SNY10031_19	Unknown epi-linkage	10	10	10	10	10	10	10	10	10	10	10	10	10	10	10	10	11	11	11	11	11	38	39
SNY10031_20	Unknown epi-linkage	11	11	11	11	11	11	11	11	11	11	11	11	11	11	11	11	12	12	12	12	12	12	12
SNY10031_21	Unknown epi-linkage	11	11	11	11	11	11	11	11	11	11	11	11	11	11	11	11	12	12	12	12	12	12	12
SNY10041_19	Unknown epi-linkage	11	11	11	11	11	11	11	11	11	11	11	11	11	11	11	11	12	12	12	12	12	12	12
SNY10041_20	Unknown epi-linkage	3	3	3	3	3	3	3	3	3	3	3	3	3	3	3	3	3	3	3	3	3	3	3
SNY10041_21	Unknown epi-linkage	12	12	12	12	12	12	12	12	12	12	12	12	15	15	15	15	16	16	17	18	19	20	20
SNY10051_20	Unknown epi-linkage	2	2	2	2	2	2	2	2	2	2	2	2	2	2	2	2	2	2	2	2	2	2	2
SNY10051_21	Unknown epi-linkage	17	17	17	17	18	18	18	18	18	18	18	18	19	19	19	19	20	20	21	22	51	54	57
SNY10061_19	Unknown epi-linkage	19	19	19	20	21	21	22	22	22	22	23	23	24	24	24	24	25	25	27	38	39	42	44
SNY10061_20	Unknown epi-linkage	7	7	7	7	7	7	7	7	7	7	7	7	7	7	7	7	8	8	8	8	8	8	8
SNY10071_19	Unknown epi-linkage	19	19	19	20	21	21	22	22	22	22	23	23	24	24	24	24	25	25	27	38	39	42	44
SNY10071_20	Unknown epi-linkage	6	6	6	6	6	6	6	6	6	6	6	6	6	6	6	6	6	6	6	6	40	43	45
SNY10071_21	Unknown epi-linkage	11	11	11	11	11	11	11	11	11	11	11	11	11	11	11	11	12	12	12	12	12	12	12
SNY10081_20	Unknown epi-linkage	7	7	7	7	7	7	7	7	7	7	7	7	7	7	7	7	8	8	8	8	8	8	8
SNY10081_21	Unknown epi-linkage	17	17	17	17	17	17	17	17	17	17	17	17	18	18	18	18	19	19	20	21	22	23	23
SNY10091_21	Unknown epi-linkage	17	17	17	17	17	17	17	17	17	17	17	17	18	18	18	18	19	19	20	21	22	23	23
SNY10101_20	Unknown epi-linkage	1	1	1	1	1	1	1	1	1	1	1	1	1	1	1	1	1	1	1	1	1	1	1
SNY10101_21	Unknown epi-linkage	14	14	14	14	14	14	14	14	14	14	14	14	14	14	14	14	15	15	16	16	17	17	17
SNY10111_19	Unknown epi-linkage	20	20	20	21	22	23	24	24	24	25	26	26	27	27	27	27	28	31	33	35	36	39	40
SNY10111_21	Unknown epi-linkage	4	4	4	4	4	4	4	4	4	4	4	4	4	4	4	4	4	4	4	36	37	40	41
SNY10121_19	Unknown epi-linkage	11	11	11	11	11	11	11	11	11	11	11	11	11	11	11	11	12	12	12	12	12	12	12
SNY10121_21	Unknown epi-linkage	3	3	3	3	3	3	3	3	3	3	3	3	3	3	3	3	3	3	3	3	3	3	3
SNY10131_21	Unknown epi-linkage	12	12	12	12	12	12	12	12	12	12	12	12	15	15	15	15	16	16	17	18	19	20	20
SNY10151_19	Unknown epi-linkage	17	17	17	17	18	18	18	18	18	18	18	18	19	19	19	19	20	20	21	22	51	54	57
SNY10151_21	Unknown epi-linkage	17	17	17	17	18	18	18	18	18	18	18	18	19	19	19	19	20	20	21	22	23	24	25
SNY10161_21	Unknown epi-linkage	3	3	3	3	3	3	3	3	3	3	3	3	3	3	3	3	3	3	3	3	3	3	3
SNY10171_21	Unknown epi-linkage	17	17	17	17	17	17	17	17	17	17	17	17	18	18	18	18	19	19	20	21	22	23	23
SNY10181_20	Unknown epi-linkage	1	1	1	1	1	1	1	1	1	1	1	1	1	1	1	1	1	1	1	1	1	1	1
SNY10181_21	Unknown epi-linkage	14	14	14	23	24	25	26	26	26	27	28	28	29	29	29	29	30	32	36	40	43	46	48
SNY10191_21	Unknown epi-linkage	15	15	15	18	19	19	20	20	20	20	21	21	22	22	22	22	23	23	25	26	44	47	49
SNY10201_21	Unknown epi-linkage	18	18	18	19	20	20	21	21	21	21	22	22	23	23	23	23	24	24	26	27	28	30	31
SNY10211_20	Unknown epi-linkage	5	5	5	5	5	5	5	5	5	5	5	5	5	5	5	5	5	5	5	5	5	5	5
SNY10211_21	Unknown epi-linkage	18	18	18	19	20	20	21	21	21	21	22	22	23	23	23	23	24	24	26	27	28	30	31
SNY10221_20	Unknown epi-linkage	17	17	17	17	18	18	18	18	18	18	18	18	19	19	19	19	20	20	21	22	23	24	25
SNY10221_21	Unknown epi-linkage	10	10	10	10	10	10	10	10	10	10	10	10	10	10	10	10	11	11	11	11	11	38	39
SNY10222_20	Unknown epi-linkage	17	17	17	17	18	18	18	18	18	18	18	18	19	19	19	19	20	20	21	22	23	24	25
SNY10231_20	Unknown epi-linkage	12	12	12	12	12	12	12	12	12	12	12	12	15	15	15	15	16	16	17	18	19	20	20
SNY10231_21	Unknown epi-linkage	11	11	11	11	11	11	11	11	11	11	11	11	11	11	11	11	12	12	12	12	12	12	12
SNY10232_20	Unknown epi-linkage	12	12	12	12	12	12	12	12	12	12	12	12	15	15	15	15	16	16	17	18	19	20	20
SNY10241_21	Unknown epi-linkage	12	12	12	12	12	12	12	12	12	12	12	12	15	15	15	15	16	16	17	18	19	20	20
SNY10251_19	Unknown epi-linkage	17	17	17	17	18	18	18	18	18	18	18	18	19	19	19	19	20	20	21	22	51	54	57
SNY10251_21	Unknown epi-linkage	11	11	11	11	11	11	11	11	11	11	11	11	11	11	11	11	12	12	12	12	12	12	12
SNY10261_19	Unknown epi-linkage	8	8	8	8	8	8	8	8	8	8	8	8	8	8	8	8	9	9	34	37	38	41	42
SNY10261_20	Unknown epi-linkage	1	1	1	1	1	1	1	1	1	1	1	1	1	1	1	1	1	1	1	1	1	1	1
SNY10261_21	Unknown epi-linkage	11	11	11	11	11	11	11	11	11	11	11	11	11	11	11	11	12	12	12	12	12	12	12
SNY10281_20	Unknown epi-linkage	7	7	7	7	7	7	7	7	7	7	7	7	7	7	7	7	8	8	8	44	49	52	54
SNY10281_21	Unknown epi-linkage	17	17	17	17	18	18	18	18	18	18	18	18	19	19	19	19	20	20	21	22	23	24	25
SNY10291_19	Unknown epi-linkage	1	1	1	1	1	1	1	1	1	1	1	1	1	1	1	1	1	1	14	14	15	15	15
SNY10291_21	Unknown epi-linkage	11	11	11	11	11	11	11	11	11	11	11	11	11	11	11	11	12	12	12	12	12	12	12
SNY10311_20	Unknown epi-linkage	11	11	11	11	11	11	11	11	11	11	11	11	11	11	11	11	12	12	12	12	12	12	12
SNY10311_21	Unknown epi-linkage	1	1	1	1	1	1	1	1	1	1	1	1	1	1	1	1	1	1	1	1	1	1	1
SNY10321_19	Unknown epi-linkage	17	17	17	17	18	18	18	18	18	18	18	18	19	19	19	19	20	20	21	22	23	24	25
SNY10321_21	Unknown epi-linkage	14	14	14	23	24	25	26	26	26	27	28	28	29	29	29	29	30	32	36	40	43	46	48
SNY10331_19	Unknown epi-linkage	3	3	3	3	3	3	3	3	3	3	3	3	3	3	3	3	3	3	3	3	3	3	3
SNY10331_21	Unknown epi-linkage	3	3	3	3	3	3	3	3	3	3	3	3	3	3	3	3	3	3	3	3	3	3	55
SNY10341_19	Unknown epi-linkage	15	15	15	18	19	19	20	20	20	20	21	21	22	22	22	22	23	23	25	26	44	47	49
SNY10341_20	Unknown epi-linkage	1	1	1	1	1	1	1	1	1	1	1	1	1	1	1	1	1	1	1	1	1	1	1
SNY10351_20	Unknown epi-linkage	11	11	11	11	11	11	11	11	11	11	11	11	11	11	11	11	12	12	12	12	12	12	12
SNY10351_21	Unknown epi-linkage	11	11	11	11	11	11	11	11	11	11	11	11	11	11	11	11	12	12	12	12	12	12	12
SNY10361_19	Unknown epi-linkage	15	15	15	18	19	19	20	20	20	20	21	21	22	22	22	22	23	23	25	26	44	47	49
SNY10361_21	Unknown epi-linkage	12	12	12	12	12	12	12	12	12	12	12	12	15	15	15	15	16	16	17	18	19	20	20
SNY10371_19	Unknown epi-linkage	14	14	14	14	14	14	14	14	14	14	14	14	14	14	14	14	15	15	16	16	17	17	17
SNY10371_20	Unknown epi-linkage	11	11	11	11	11	11	11	11	11	11	11	11	11	11	11	11	12	12	12	12	12	12	12
SNY10371_21	Unknown epi-linkage	13	13	13	13	13	13	19	19	19	19	20	20	21	21	21	21	22	22	24	25	26	27	28
SNY10381_20	Unknown epi-linkage	11	11	11	11	11	11	11	11	11	11	11	11	11	11	11	11	12	12	12	12	12	12	12
SNY10381_21	Unknown epi-linkage	12	12	12	12	12	12	12	12	12	12	12	12	15	15	15	15	16	16	17	18	19	20	20
SNY10391_19	Unknown epi-linkage	13	13	13	13	13	13	13	13	13	13	29	29	30	30	30	30	31	34	38	42	52	55	58
SNY10391_20	Unknown epi-linkage	11	11	11	11	11	11	11	11	11	11	11	11	11	11	11	11	12	12	12	12	12	12	12
SNY10391_21	Unknown epi-linkage	17	17	17	17	18	18	18	18	18	18	18	18	19	19	19	19	20	20	21	22	23	24	25
SNY10401_19	Unknown epi-linkage	7	7	7	7	7	7	7	7	7	7	7	7	7	7	7	7	8	8	8	44	49	52	54
SNY10401_20	Unknown epi-linkage	11	11	11	11	11	11	11	11	11	11	11	11	11	11	11	11	12	12	12	12	12	12	12
SNY10401_21	Unknown epi-linkage	9	9	9	9	9	9	9	9	9	9	9	9	9	9	9	9	10	10	10	10	10	10	10
SNY10411_20	Unknown epi-linkage	11	11	11	11	11	11	11	11	11	11	11	11	11	11	11	11	12	12	12	12	12	12	12
SNY10411_21	Unknown epi-linkage	3	3	3	3	3	3	3	3	3	3	3	3	3	3	3	3	3	3	3	3	3	3	3
SNY10421_21	Unknown epi-linkage	3	3	3	3	3	3	3	3	3	3	3	3	3	3	3	3	3	3	3	3	3	3	3
SNY10431_19	Unknown epi-linkage	11	11	11	11	11	11	11	11	11	11	11	11	11	11	11	11	12	12	12	12	12	12	12
SNY10431_20	Unknown epi-linkage	5	5	5	5	5	5	5	5	5	5	5	5	5	5	5	5	5	5	5	5	5	5	5
SNY10431_21	Unknown epi-linkage	17	17	17	17	18	18	18	18	18	18	18	18	19	19	19	19	20	20	21	22	23	24	25
SNY10451_19	Unknown epi-linkage	11	11	11	11	11	11	11	11	11	11	11	11	11	11	11	11	12	12	12	12	12	12	12
SNY10451_21	Unknown epi-linkage	1	1	1	1	1	1	1	1	1	1	1	1	1	1	1	1	1	1	1	1	1	1	1
SNY10461_20	Unknown epi-linkage	11	11	11	11	11	11	11	11	11	11	11	11	11	11	11	11	12	12	12	12	12	12	12
SNY10461_21	Unknown epi-linkage	1	1	1	1	1	1	1	1	1	1	1	1	1	1	1	1	1	1	1	1	1	1	1
SNY10471_19	Unknown epi-linkage	12	12	12	12	12	12	12	12	12	12	12	12	15	15	15	15	16	16	17	18	19	20	20
SNY10471_20	Unknown epi-linkage	11	11	11	11	11	11	11	11	11	11	11	11	11	11	11	11	12	12	12	12	12	12	12
SNY10471_21	Unknown epi-linkage	1	1	1	1	1	1	1	1	1	1	1	1	1	1	1	1	1	1	1	1	1	1	1
SNY10481_21	Unknown epi-linkage	3	3	3	3	3	3	3	3	3	3	3	3	3	3	3	3	3	3	3	3	3	3	3
SNY10491_19	Unknown epi-linkage	11	11	11	11	11	11	11	11	11	11	11	11	11	11	11	11	12	12	12	12	12	12	12
SNY10491_20	Unknown epi-linkage	11	11	11	11	11	11	11	11	11	11	11	11	11	11	11	11	12	12	12	12	12	12	12
SNY10501_19	Unknown epi-linkage	3	3	3	3	3	3	3	3	3	3	3	3	3	3	3	3	3	3	3	3	3	3	3
SNY10511_20	Unknown epi-linkage	11	11	11	11	11	11	11	11	11	11	11	11	11	11	11	11	12	12	12	12	12	12	12
SNY10521_19	Unknown epi-linkage	19	19	19	20	21	21	22	22	22	22	23	23	24	24	24	24	25	25	27	28	29	31	32
SNY10521_20	Unknown epi-linkage	1	1	1	1	1	1	1	1	1	1	1	1	1	1	1	1	1	1	14	14	15	15	15
SNY10521_21	Unknown epi-linkage	1	1	1	1	1	1	1	1	1	1	1	1	1	1	1	1	1	1	1	1	1	1	1
SNY10531_19	Unknown epi-linkage	14	14	14	14	14	14	14	14	14	14	14	14	14	14	14	14	15	15	16	16	17	17	17
SNY10531_20	Unknown epi-linkage	1	1	1	1	1	1	1	1	1	1	1	1	1	1	1	1	1	1	14	14	15	15	15
SNY10531_21	Unknown epi-linkage	1	1	1	1	1	1	1	1	1	1	1	1	1	1	1	1	1	1	1	1	1	1	1
SNY10541_19	Unknown epi-linkage	14	14	14	23	24	25	26	26	26	27	28	28	29	29	29	29	30	32	36	40	56	60	64
SNY10541_20	Unknown epi-linkage	1	1	1	1	1	1	1	1	1	1	1	1	1	1	1	1	1	1	14	14	15	15	15
SNY10541_21	Unknown epi-linkage	20	20	20	21	22	23	24	24	24	25	26	26	27	27	27	27	28	28	30	32	42	45	47
SNY10551_20	Unknown epi-linkage	13	13	13	13	13	13	19	19	19	19	20	20	21	21	21	21	22	22	24	25	26	27	28
SNY10551_21	Unknown epi-linkage	17	17	17	17	18	18	18	18	18	18	18	18	19	19	19	19	20	20	21	22	23	24	25
SNY10561_19	Unknown epi-linkage	17	17	17	17	17	17	17	17	17	17	17	17	18	18	18	18	19	19	20	47	54	58	61
SNY10561_20	Unknown epi-linkage	11	11	11	11	11	11	11	11	11	11	11	11	11	11	11	11	12	12	12	12	12	12	12
SNY10561_21	Unknown epi-linkage	1	1	1	1	1	1	1	1	1	1	1	1	1	1	1	1	1	1	1	1	1	1	1
SNY10571_19	Unknown epi-linkage	17	17	17	17	17	17	17	17	17	17	17	17	18	18	18	18	19	19	20	47	54	58	61
SNY10581_21	Unknown epi-linkage	8	8	8	8	8	8	8	8	8	8	8	8	8	8	8	8	9	9	9	9	9	9	9
SNY10591_21	Unknown epi-linkage	9	9	9	9	9	9	9	9	9	9	9	9	9	9	9	9	10	10	10	10	10	10	10
SNY10601_21	Unknown epi-linkage	9	9	9	9	9	9	9	9	9	9	9	9	9	9	9	9	10	10	10	10	10	10	10
SNY10621_21	Unknown epi-linkage	13	13	13	13	13	13	13	13	13	13	13	13	13	13	13	13	14	14	15	15	16	16	16
SNY10631_21	Unknown epi-linkage	3	3	3	3	3	3	3	3	3	3	19	19	20	20	20	20	21	21	22	23	24	25	26
SNY10641_21	Unknown epi-linkage	3	3	3	3	3	3	3	3	3	3	3	3	3	3	3	3	3	3	3	3	3	3	3
SNY10661_21	Unknown epi-linkage	2	2	2	2	2	2	2	2	2	2	2	2	2	2	2	2	2	2	2	2	2	2	2
SNY10681_21	Unknown epi-linkage	14	14	14	14	14	14	14	14	14	14	14	14	14	14	14	14	15	15	16	16	17	17	17
SNY10691_20	Unknown epi-linkage	11	11	11	11	11	11	11	11	11	11	11	11	11	11	11	11	12	12	12	12	12	12	12
SNY10701_20	Unknown epi-linkage	3	3	3	3	3	3	3	3	3	3	19	19	20	20	20	20	21	21	22	23	24	25	26
SNY10711_20	Unknown epi-linkage	11	11	11	11	11	11	11	11	11	11	11	11	11	11	11	11	12	12	12	12	12	12	12
SNY10721_20	Unknown epi-linkage	11	11	11	11	11	11	11	11	11	11	11	11	11	11	11	11	12	12	12	12	12	12	12
SNY10721_21	Unknown epi-linkage	3	3	3	3	3	3	3	3	3	3	3	3	3	3	3	3	3	3	3	3	3	3	3
SNY10731_21	Unknown epi-linkage	3	3	3	3	3	3	3	3	3	3	3	3	3	3	3	3	3	3	3	3	3	29	30
SNY10741_19	Unknown epi-linkage	2	2	2	2	2	2	2	2	2	2	2	2	2	2	2	2	2	2	2	2	2	2	2
SNY10741_20	Unknown epi-linkage	1	1	1	1	1	1	1	1	1	1	1	1	1	1	1	1	1	1	1	1	1	1	1
SNY10741_21	Unknown epi-linkage	12	12	12	12	12	12	12	12	12	12	12	12	15	15	15	15	16	16	17	18	19	20	20
SNY10751_19	Unknown epi-linkage	3	3	3	3	3	3	3	3	3	3	3	3	3	3	3	3	3	3	3	3	3	3	3
SNY10751_21	Unknown epi-linkage	7	7	7	7	7	7	7	7	7	7	7	7	7	7	7	7	8	8	8	44	49	52	54
SNY10771_19	Unknown epi-linkage	15	15	15	15	15	15	15	15	15	15	15	15	16	16	16	16	17	17	18	29	30	32	33
SNY10771_21	Unknown epi-linkage	9	9	9	9	9	9	9	9	9	9	9	9	9	9	9	9	10	10	10	10	10	10	10
SNY10781_19	Unknown epi-linkage	12	12	12	12	12	12	12	12	12	12	12	12	15	15	15	15	16	16	17	18	19	20	20
SNY10781_21	Unknown epi-linkage	8	8	8	8	8	8	8	8	8	8	8	8	8	8	8	8	9	9	9	9	9	9	9
SNY10791_21	Unknown epi-linkage	18	18	18	19	20	20	21	21	21	21	22	22	23	23	23	23	24	24	26	27	28	30	31
SNY10801_21	Unknown epi-linkage	9	9	9	9	9	9	9	9	9	9	9	9	9	9	9	9	10	10	10	10	10	10	10
SNY10811_21	Unknown epi-linkage	7	7	7	7	7	7	7	7	7	24	25	25	26	26	26	26	27	27	29	31	32	34	35
SNY10821_19	Unknown epi-linkage	15	15	15	15	15	15	15	15	15	15	15	15	16	16	16	16	17	17	18	29	30	32	33
SNY10821_21	Unknown epi-linkage	5	5	5	5	5	5	5	5	5	5	5	5	5	5	5	5	5	5	5	5	5	5	5
SNY10831_19	Unknown epi-linkage	14	14	14	14	14	14	14	14	14	14	14	14	14	14	14	14	15	15	16	16	17	17	17
SNY10831_21	Unknown epi-linkage	11	11	11	11	11	11	11	11	11	11	11	11	11	11	11	11	12	12	12	12	12	12	12
SNY10841_19	Unknown epi-linkage	14	14	14	14	14	14	14	14	14	14	14	14	14	14	14	14	15	15	16	16	17	17	17
SNY10841_21	Unknown epi-linkage	12	12	12	12	12	12	12	12	12	12	12	12	12	12	12	12	13	13	13	13	14	14	14
SNY10851_21	Unknown epi-linkage	8	8	8	8	8	8	8	8	8	8	8	8	8	8	8	8	9	9	34	37	38	41	42
SNY10861_21	Unknown epi-linkage	1	1	1	1	1	1	1	1	1	1	1	1	1	1	1	1	1	1	1	1	1	1	1
SNY10871_21	Unknown epi-linkage	11	11	11	11	11	11	11	11	11	11	11	11	11	11	11	11	12	12	12	12	12	12	12
SNY10881_21	Unknown epi-linkage	11	11	11	11	11	11	11	11	11	11	11	11	11	11	11	11	12	12	12	12	12	12	12
SNY10891_19	Unknown epi-linkage	1	1	1	1	1	1	1	1	1	1	1	1	1	1	1	1	1	1	1	1	1	1	1
SNY10891_21	Unknown epi-linkage	9	9	9	9	9	9	9	9	9	9	9	9	9	9	9	9	10	10	10	10	10	10	10
SNY10901_19	Unknown epi-linkage	1	1	1	1	1	1	1	1	1	1	1	1	1	1	1	1	1	1	1	1	1	1	1
SNY10901_21	Unknown epi-linkage	3	3	3	3	3	3	3	3	3	3	3	3	3	3	3	3	3	3	3	3	3	3	3
SNY10931_21	Unknown epi-linkage	9	9	9	9	9	9	9	9	9	9	9	9	9	9	9	9	10	10	10	10	10	10	10
SNY10941_19	Unknown epi-linkage	14	14	14	23	24	25	26	26	26	27	28	28	29	29	29	29	30	32	36	40	43	46	48
SNY10941_21	Unknown epi-linkage	9	9	9	9	9	9	9	9	9	9	9	9	9	9	9	9	10	10	10	10	10	10	10
SNY10951_21	Unknown epi-linkage	1	1	1	1	1	1	1	1	1	1	1	1	1	1	1	1	1	1	1	1	1	1	1
SNY10961_21	Unknown epi-linkage	6	6	6	6	6	6	6	6	6	6	6	6	6	6	6	6	6	33	37	41	45	48	50
SNY10971_19	Unknown epi-linkage	19	19	19	20	21	21	22	22	22	22	23	23	24	24	24	24	25	25	27	38	39	42	44
SNY10971_21	Unknown epi-linkage	15	15	15	18	19	19	20	20	20	20	21	21	22	22	22	22	23	23	25	26	44	47	49
SNY10981_19	Unknown epi-linkage	3	3	3	3	3	3	3	3	3	3	3	3	3	3	3	3	3	3	3	3	3	3	3
SNY10981_21	Unknown epi-linkage	1	1	1	1	1	1	1	1	1	1	1	1	1	1	1	1	1	1	1	1	1	1	1
SNY10991_19	Unknown epi-linkage	3	3	3	3	3	3	3	3	3	3	19	19	20	20	20	20	21	21	22	23	24	25	26
SNY11011_21	Unknown epi-linkage	1	1	1	1	1	1	1	1	1	1	1	1	1	1	1	1	1	1	1	1	1	1	1
SNY11021_19	Unknown epi-linkage	11	11	11	11	11	11	11	11	11	11	11	11	11	11	11	11	12	12	12	12	12	12	12
SNY11031_21	Unknown epi-linkage	1	1	1	1	1	1	1	1	1	1	1	1	1	1	1	1	1	1	1	1	1	1	1
SNY11041_21	Unknown epi-linkage	1	1	1	1	1	1	1	1	1	1	1	1	1	1	1	1	1	1	1	1	1	1	1
SNY11051_21	Unknown epi-linkage	1	1	1	1	1	1	1	1	1	1	1	1	1	1	1	1	1	1	1	1	1	1	1
SNY11061_19	Unknown epi-linkage	1	1	1	1	1	1	1	1	1	1	1	1	1	1	1	1	1	1	1	1	1	1	1
SNY11061_21	Unknown epi-linkage	11	11	11	11	11	11	11	11	11	11	11	11	11	11	11	11	12	12	12	12	12	12	12
SNY11071_21	Unknown epi-linkage	9	9	9	9	9	9	9	9	9	9	9	9	9	9	9	9	10	10	10	10	10	10	10
SNY11081_20	Unknown epi-linkage	1	1	1	1	1	1	1	1	1	1	1	1	1	1	1	1	1	1	1	1	1	1	1
SNY11091_19	Unknown epi-linkage	18	18	18	19	20	20	21	21	21	21	22	22	23	23	23	23	24	24	26	27	28	30	31
SNY11091_20	Unknown epi-linkage	3	3	3	3	3	3	3	3	3	3	3	3	3	3	3	3	3	3	3	3	3	3	3
SNY11101_19	Unknown epi-linkage	21	21	21	22	23	24	25	25	25	26	27	27	28	28	28	28	29	30	32	34	35	37	38
SNY11101_21	Unknown epi-linkage	9	9	9	9	9	9	9	9	9	9	9	9	9	9	9	9	10	10	10	10	10	10	10
SNY11111_19	Unknown epi-linkage	1	1	1	1	1	1	1	1	1	1	1	1	1	1	1	1	1	1	1	1	1	1	1
SNY11111_21	Unknown epi-linkage	21	21	21	22	23	24	25	25	25	26	27	27	28	28	28	28	29	30	32	34	35	37	38
SNY11121_19	Unknown epi-linkage	15	15	15	15	15	15	15	15	15	15	15	15	16	16	16	16	17	17	18	19	20	21	21
SNY11121_21	Unknown epi-linkage	3	3	3	3	3	3	3	3	3	3	3	3	3	3	3	3	3	3	3	3	3	3	3
SNY11131_19	Unknown epi-linkage	1	1	1	1	1	1	1	1	1	1	1	1	1	1	1	1	1	1	1	1	1	1	1
SNY11131_20	Unknown epi-linkage	12	12	12	12	12	12	12	12	12	12	12	12	15	15	15	15	16	16	17	18	19	20	20
SNY11131_21	Unknown epi-linkage	9	9	9	9	9	9	9	9	9	9	9	9	9	9	9	9	10	10	10	10	10	10	10
SNY11141_19	Unknown epi-linkage	3	3	3	3	3	3	3	3	3	3	3	3	3	3	3	3	3	3	3	3	3	3	3
SNY11151_21	Unknown epi-linkage	11	11	11	11	11	11	11	11	11	11	11	11	11	11	11	11	12	12	12	12	12	12	12
SNY11161_19	Unknown epi-linkage	1	1	1	1	1	1	1	1	1	1	1	1	1	1	1	1	1	1	1	1	1	1	1
SNY11161_21	Unknown epi-linkage	5	5	5	5	5	5	5	5	5	5	5	5	5	5	5	5	5	5	5	5	5	5	5
SNY11171_21	Unknown epi-linkage	1	1	1	1	1	1	1	1	1	1	1	1	1	1	1	1	1	1	1	1	1	1	1
SNY11181_21	Unknown epi-linkage	3	3	3	3	3	3	3	3	3	3	3	3	3	3	3	3	3	3	3	3	3	3	3
SNY11191_19	Unknown epi-linkage	1	1	1	1	1	1	1	1	1	1	1	1	1	1	1	1	1	1	1	1	1	1	1
SNY11191_21	Unknown epi-linkage	21	21	21	22	23	24	25	25	25	26	27	27	28	28	28	28	29	30	32	34	35	37	38
SNY11201_19	Unknown epi-linkage	2	2	2	2	2	2	2	2	2	2	2	2	2	2	2	2	2	2	2	2	2	2	2
SNY11201_21	Unknown epi-linkage	3	3	3	3	3	3	3	3	3	3	3	3	3	3	3	3	3	3	3	3	3	3	3
SNY11211_19	Unknown epi-linkage	3	3	3	3	3	3	3	3	3	3	3	3	3	3	3	3	3	3	3	3	3	3	3
SNY11211_21	Unknown epi-linkage	11	11	11	11	11	11	11	11	11	11	11	11	11	11	11	11	12	12	12	12	12	12	12
SNY11221_19	Unknown epi-linkage	1	1	1	1	1	1	1	1	1	1	1	1	1	1	1	1	1	1	1	1	1	1	1
SNY11221_21	Unknown epi-linkage	12	12	12	12	12	12	12	12	12	12	12	12	15	15	15	15	16	16	17	18	19	20	20
SNY11231_21	Unknown epi-linkage	9	9	9	9	9	9	9	9	9	9	9	9	9	9	9	9	10	10	10	10	10	10	10
SNY11241_21	Unknown epi-linkage	1	1	1	1	1	1	1	1	1	1	1	1	1	1	1	1	1	1	1	1	1	1	1
SNY11251_21	Unknown epi-linkage	1	1	1	1	1	1	1	1	1	1	1	1	1	1	1	1	1	1	1	1	1	1	1
SNY11261_20	Unknown epi-linkage	1	1	1	1	1	1	1	1	1	1	1	1	1	1	1	1	1	1	1	1	1	1	1
SNY11261_21	Unknown epi-linkage	7	7	7	7	7	7	7	7	7	7	7	7	7	7	7	7	8	8	8	44	49	52	54
SNY11271_20	Unknown epi-linkage	3	3	3	3	3	3	3	3	3	3	19	19	20	20	20	20	21	21	22	23	24	25	26
SNY11271_21	Unknown epi-linkage	11	11	11	11	11	11	11	11	11	11	11	11	11	11	11	11	12	12	12	12	12	12	12
SNY11281_20	Unknown epi-linkage	3	3	3	3	3	3	3	3	3	3	3	3	3	3	3	3	3	3	3	3	3	3	3
SNY11281_21	Unknown epi-linkage	11	11	11	11	11	11	11	11	11	11	11	11	11	11	11	11	12	12	12	12	12	12	12
SNY11291_19	Unknown epi-linkage	1	1	1	1	1	1	1	1	1	1	1	1	1	1	1	1	1	1	1	1	1	1	1
SNY11291_20	Unknown epi-linkage	12	12	12	12	12	12	12	12	12	12	12	12	15	15	15	15	16	16	17	18	19	20	20
SNY11291_21	Unknown epi-linkage	1	1	1	1	1	1	1	1	1	1	1	1	1	1	1	1	1	1	1	1	1	1	1
SNY11301_21	Unknown epi-linkage	9	9	9	9	9	9	9	9	9	9	9	9	9	9	9	9	10	10	10	10	10	10	10
SNY11311_20	Unknown epi-linkage	12	12	12	12	12	12	12	12	12	12	12	12	15	15	15	15	16	16	17	18	19	20	20
SNY11311_21	Unknown epi-linkage	17	17	17	17	18	18	18	18	18	18	18	18	19	19	19	19	20	20	21	22	23	24	25
SNY11312_20	Unknown epi-linkage	12	12	12	12	12	12	12	12	12	12	12	12	15	15	15	15	16	16	17	18	19	20	20
SNY11321_19	Unknown epi-linkage	2	2	2	2	2	2	2	2	2	2	2	2	2	2	2	2	2	2	2	2	2	2	2
SNY11321_21	Unknown epi-linkage	9	9	9	9	9	9	9	9	9	9	9	9	9	9	9	9	10	10	10	10	10	10	10
SNY11331_21	Unknown epi-linkage	1	1	1	1	1	1	1	1	1	1	1	1	1	1	1	1	1	1	1	1	1	1	1
SNY11341_21	Unknown epi-linkage	11	11	11	11	11	11	11	11	11	11	11	11	11	11	11	11	12	12	12	12	12	12	12
SNY11351_19	Unknown epi-linkage	15	15	15	15	15	15	15	15	15	15	15	15	16	16	16	16	17	17	18	29	30	32	33
SNY11351_20	Unknown epi-linkage	15	15	15	18	19	19	20	20	20	20	21	21	22	22	22	22	23	23	25	26	27	28	29
SNY11351_21	Unknown epi-linkage	10	10	10	10	10	22	23	23	23	23	24	24	25	25	25	25	26	26	39	43	47	50	52
SNY11361_20	Unknown epi-linkage	3	3	3	3	3	3	3	3	3	3	19	19	20	20	20	20	21	21	22	23	24	25	26
SNY11361_21	Unknown epi-linkage	7	7	7	7	7	7	7	7	7	24	25	25	26	26	26	26	27	27	29	31	32	34	35
SNY11371_20	Unknown epi-linkage	2	2	2	2	2	2	2	2	2	2	2	2	2	2	2	2	2	2	2	2	2	2	24
SNY11381_19	Unknown epi-linkage	21	21	21	22	23	24	25	25	25	26	27	27	28	28	28	28	29	30	32	34	35	37	38
SNY11381_20	Unknown epi-linkage	3	3	3	3	3	3	3	3	3	3	3	3	3	3	3	3	3	3	3	3	3	3	3
SNY11381_21	Unknown epi-linkage	9	9	9	9	9	9	9	9	9	9	9	9	9	9	9	9	10	10	10	10	10	10	10
SNY11391_20	Unknown epi-linkage	3	3	3	3	3	3	3	3	3	3	3	3	3	3	3	3	3	3	3	3	3	3	3
SNY11391_21	Unknown epi-linkage	11	11	11	11	11	11	11	11	11	11	11	11	11	11	11	11	12	12	12	12	12	12	12
SNY11401_21	Unknown epi-linkage	11	11	11	11	11	11	11	11	11	11	11	11	11	11	11	11	12	12	12	12	12	12	12
SNY11411_20	Unknown epi-linkage	11	11	11	11	11	11	11	11	11	11	11	11	11	11	11	11	12	12	12	12	12	12	12
SNY11411_21	Unknown epi-linkage	3	3	3	3	3	3	3	3	3	3	19	19	20	20	20	20	21	21	22	23	24	25	26
SNY11421_19	Unknown epi-linkage	1	1	1	1	1	1	1	1	1	1	1	1	1	1	1	1	1	1	1	1	1	1	1
SNY11421_21	Unknown epi-linkage	11	11	11	11	11	11	11	11	11	11	11	11	11	11	11	11	12	12	12	12	12	12	12
SNY11431_21	Unknown epi-linkage	14	14	14	23	24	25	26	26	26	27	28	28	29	29	29	29	30	32	36	40	43	46	48
SNY11441_21	Unknown epi-linkage	15	15	15	18	19	19	20	20	20	20	21	21	22	22	22	22	23	23	25	26	44	47	49
SNY11451_19	Unknown epi-linkage	4	4	4	4	4	4	4	4	4	4	4	4	4	4	4	4	7	7	7	7	7	7	7
SNY11451_20	Unknown epi-linkage	1	1	1	1	1	1	1	1	1	1	1	1	1	1	1	1	1	1	1	1	1	1	1
SNY11451_21	Unknown epi-linkage	3	3	3	3	3	3	3	3	3	3	3	3	3	3	3	3	3	3	3	3	3	3	3
SNY11461_21	Unknown epi-linkage	1	1	1	1	1	1	1	1	1	1	1	1	1	1	1	1	1	1	1	1	1	1	1
SNY11471_19	Unknown epi-linkage	15	15	15	15	15	15	15	15	15	15	15	15	16	16	16	16	17	17	18	19	20	21	21
SNY11471_20	Unknown epi-linkage	1	1	1	1	1	1	1	1	1	1	1	1	1	1	1	1	1	1	1	1	1	1	1
SNY11471_21	Unknown epi-linkage	7	7	7	7	7	7	7	7	7	24	25	25	26	26	26	26	27	27	29	31	32	34	35
SNY11481_19	Unknown epi-linkage	3	3	3	3	3	3	3	3	3	3	3	3	3	3	3	3	3	3	3	3	3	3	3
SNY11481_21	Unknown epi-linkage	1	1	1	1	1	1	1	1	1	1	1	1	1	1	1	1	1	1	1	1	1	1	1
SNY11491_19	Unknown epi-linkage	2	2	2	2	2	2	2	2	2	2	2	2	2	2	2	2	2	2	2	2	2	2	2
SNY11491_21	Unknown epi-linkage	1	1	1	1	1	1	1	1	1	1	1	1	1	1	1	1	1	1	1	1	1	1	1
SNY11501_19	Unknown epi-linkage	17	17	17	17	17	17	17	17	17	17	17	17	18	18	18	18	19	19	20	21	22	23	23
SNY11501_20	Unknown epi-linkage	3	3	3	3	3	3	3	3	3	3	3	3	3	3	3	3	3	3	3	3	3	3	3
SNY11501_21	Unknown epi-linkage	6	6	6	6	6	6	6	6	6	6	6	6	6	6	6	6	6	33	37	41	45	48	50
SNY11511_21	Unknown epi-linkage	1	1	1	1	1	1	1	1	1	1	1	1	1	1	1	1	1	1	1	1	1	1	1
SNY11521_19	Unknown epi-linkage	1	1	1	1	1	1	1	1	1	1	1	1	1	1	1	1	1	1	1	1	1	1	1
SNY11521_21	Unknown epi-linkage	3	3	3	3	3	3	3	3	3	3	3	3	3	3	3	3	3	3	3	3	3	3	3
SNY11531_21	Unknown epi-linkage	10	10	10	10	10	22	23	23	23	23	24	24	25	25	25	25	26	26	39	43	47	50	52
SNY11541_20	Unknown epi-linkage	3	3	3	3	3	3	3	3	3	3	3	3	3	3	3	3	3	3	3	3	3	3	3
SNY11541_21	Unknown epi-linkage	9	9	9	9	9	9	9	9	9	9	9	9	9	9	9	9	10	10	10	10	10	10	10
SNY11551_21	Unknown epi-linkage	11	11	11	11	11	11	11	11	11	11	11	11	11	11	11	11	12	12	12	12	12	12	12
SNY11561_20	Unknown epi-linkage	12	12	12	12	12	12	12	12	12	12	12	12	15	15	15	15	16	16	17	18	19	20	43
SNY11561_21	Unknown epi-linkage	21	21	21	22	23	24	25	25	25	26	27	27	28	28	28	28	29	30	32	34	35	37	38
SNY11571_21	Unknown epi-linkage	10	10	10	10	10	22	23	23	23	23	24	24	25	25	25	25	26	26	39	43	47	50	52
SNY11581_19	Unknown epi-linkage	1	1	1	1	1	1	1	1	1	1	1	1	1	1	1	1	1	1	1	1	1	1	1
SNY11581_20	Unknown epi-linkage	1	1	1	1	1	1	1	1	1	1	1	1	1	1	1	1	1	1	1	1	1	1	1
SNY11581_21	Unknown epi-linkage	18	18	18	19	20	20	21	21	21	21	22	22	23	23	23	23	24	24	26	27	28	30	31
SNY11591_19	Unknown epi-linkage	1	1	1	1	1	1	1	1	1	1	1	1	1	1	1	1	1	1	1	1	1	1	1
SNY11591_20	Unknown epi-linkage	3	3	3	3	3	3	3	3	3	3	3	3	3	3	3	3	3	3	3	3	3	3	3
SNY11591_21	Unknown epi-linkage	3	3	3	3	3	3	3	3	3	3	3	3	3	3	3	3	3	3	3	3	3	3	3
SNY11601_19	Unknown epi-linkage	3	3	3	3	3	3	3	3	3	3	3	3	3	3	3	3	3	3	3	3	3	3	3
SNY11601_21	Unknown epi-linkage	15	15	15	15	15	15	15	15	15	15	15	15	16	16	16	16	17	29	31	33	34	36	37
SNY11611_20	Unknown epi-linkage	3	3	3	3	3	3	3	3	3	3	3	3	3	3	3	3	3	3	3	3	3	3	3
SNY11611_21	Unknown epi-linkage	8	8	8	8	8	8	8	8	8	8	8	8	8	8	8	8	9	9	34	37	38	41	42
SNY11621_19	Unknown epi-linkage	3	3	3	3	3	3	3	3	3	3	3	3	3	3	3	3	3	3	3	3	3	3	3
SNY11621_20	Unknown epi-linkage	3	3	3	3	3	3	3	3	3	3	3	3	3	3	3	3	3	3	3	3	3	3	3
SNY11631_21	Unknown epi-linkage	3	3	3	3	3	3	3	3	3	3	3	3	3	3	3	3	3	3	3	3	3	3	3
SNY11641_21	Unknown epi-linkage	4	4	4	4	4	4	4	4	4	4	4	4	4	4	4	4	7	7	7	7	7	7	7
SNY11651_21	Unknown epi-linkage	11	11	11	11	11	11	11	11	11	11	11	11	11	11	11	11	12	12	12	12	12	12	12
SNY11661_21	Unknown epi-linkage	9	9	9	9	9	9	9	9	9	9	9	9	9	9	9	9	10	10	10	10	10	10	10
SNY11671_21	Unknown epi-linkage	9	9	9	9	9	9	9	9	9	9	9	9	9	9	9	9	10	10	10	10	10	10	10
SNY11681_21	Unknown epi-linkage	3	3	3	3	3	3	3	3	3	3	3	3	3	3	3	3	3	3	3	3	3	3	3
SNY11691_21	Unknown epi-linkage	14	14	14	14	14	14	14	14	14	14	14	14	14	14	14	14	15	15	16	16	17	17	17
SNY11701_21	Unknown epi-linkage	8	8	8	8	8	8	8	8	8	8	8	8	8	8	8	8	9	9	9	9	9	9	9
SNY11721_20	Unknown epi-linkage	3	3	3	3	3	3	3	3	3	3	3	3	3	3	3	3	3	3	3	3	3	3	3
SNY11721_21	Unknown epi-linkage	3	3	3	3	3	3	3	3	3	3	3	3	3	3	3	3	3	3	3	3	3	3	3
SNY11731_19	Unknown epi-linkage	1	1	1	1	1	1	1	1	1	1	1	1	1	1	1	1	1	1	1	1	1	1	1
SNY11731_20	Unknown epi-linkage	3	3	3	3	3	3	3	3	3	3	3	3	3	3	3	3	3	3	3	3	3	3	3
SNY11731_21	Unknown epi-linkage	13	13	13	13	13	13	13	13	13	13	29	29	30	30	30	30	31	34	38	42	52	55	58
SNY11751_21	Unknown epi-linkage	9	9	9	9	9	9	9	9	9	9	9	9	9	9	9	9	10	10	10	10	10	62	66
SNY11761_19	Unknown epi-linkage	1	1	1	1	1	1	1	1	1	1	1	1	1	1	1	1	1	1	1	1	1	1	1
SNY11761_21	Unknown epi-linkage	7	7	7	7	7	7	7	7	7	24	25	25	26	26	26	26	27	27	29	31	32	34	35
SNY11771_21	Unknown epi-linkage	6	6	6	6	6	6	6	6	6	6	6	6	6	6	6	6	6	33	37	41	45	48	50
SNY11772_19	Unknown epi-linkage	3	3	3	3	3	3	3	3	3	3	19	19	20	20	20	20	21	21	22	23	24	25	26
SNY11781_21	Unknown epi-linkage	14	14	14	23	24	25	26	26	26	27	28	28	29	29	29	29	30	32	36	40	56	60	64
SNY11791_21	Unknown epi-linkage	8	8	8	8	8	8	8	8	8	8	8	8	8	8	8	8	9	9	9	9	9	9	9
SNY11792_19	Unknown epi-linkage	1	1	1	1	1	1	1	1	1	1	1	1	1	1	1	1	1	1	1	1	1	1	1
SNY11801_19	Unknown epi-linkage	1	1	1	1	1	1	1	1	1	1	1	1	1	1	1	1	1	1	1	1	1	1	1
SNY11801_21	Unknown epi-linkage	4	4	4	4	4	4	4	4	4	4	4	4	4	4	4	4	4	4	4	36	37	40	41
SNY11811_19	Unknown epi-linkage	1	1	1	1	1	1	1	1	1	1	1	1	1	1	1	1	1	1	1	1	1	1	1
SNY11821_21	Unknown epi-linkage	6	6	6	6	6	6	6	6	6	6	6	6	6	6	6	6	6	33	37	41	45	48	50
SNY11841_19	Unknown epi-linkage	3	3	3	3	3	3	3	3	3	3	3	3	3	3	3	3	3	3	3	3	3	3	3
SNY11841_21	Unknown epi-linkage	11	11	11	11	11	11	11	11	11	11	11	11	11	11	11	11	12	12	12	12	12	12	12
SNY11851_19	Unknown epi-linkage	21	21	21	22	23	24	25	25	25	26	27	27	28	28	28	28	29	30	32	34	35	37	38
SNY11861_19	Unknown epi-linkage	3	3	3	3	3	3	3	3	3	3	19	19	20	20	20	20	21	21	22	23	24	25	26
SNY11861_21	Unknown epi-linkage	18	18	18	19	20	20	21	21	21	21	22	22	23	23	23	23	24	24	26	27	48	51	53
SNY11871_21	Unknown epi-linkage	6	6	6	6	6	6	6	6	6	6	6	6	6	6	6	6	6	33	37	41	45	48	50
SNY11881_21	Unknown epi-linkage	3	3	3	3	3	3	3	3	3	3	3	3	3	3	3	3	3	3	3	3	3	3	3
SNY11891_19	Unknown epi-linkage	13	13	13	13	13	13	19	19	19	19	20	20	21	21	21	21	22	22	35	39	41	44	46
SNY11891_21	Unknown epi-linkage	3	3	3	3	3	3	3	3	3	3	3	3	3	3	3	3	3	3	3	3	3	3	3
SNY11911_19	Unknown epi-linkage	14	14	14	23	24	25	26	26	26	27	28	28	29	29	29	29	30	32	36	40	43	46	48
SNY11911_21	Unknown epi-linkage	1	1	1	1	1	1	1	1	1	1	1	1	1	1	1	1	1	1	1	1	1	1	1
SNY11921_19	Unknown epi-linkage	15	15	15	15	15	15	15	15	15	15	15	15	16	16	16	16	17	17	18	29	30	32	33
SNY11921_21	Unknown epi-linkage	1	1	1	1	1	1	1	1	1	1	1	1	1	1	1	1	1	1	1	1	1	1	1
SNY11931_19	Unknown epi-linkage	1	1	1	1	1	1	1	1	1	1	1	1	1	1	1	1	1	1	1	1	1	1	1
SNY11931_21	Unknown epi-linkage	3	3	3	3	3	3	3	3	3	3	3	3	3	3	3	3	3	3	3	3	3	3	3
SNY11941_21	Unknown epi-linkage	3	3	3	3	3	3	3	3	3	3	3	3	3	3	3	3	3	3	3	3	3	3	3
SNY11951_19	Unknown epi-linkage	11	11	11	11	11	11	11	11	11	11	11	11	11	11	11	11	12	12	12	12	12	12	12
SNY11951_21	Unknown epi-linkage	6	6	6	6	6	6	6	6	6	6	6	6	6	6	6	6	6	33	37	41	45	48	50
SNY11961_19	Unknown epi-linkage	17	17	17	17	18	18	18	18	18	18	18	18	19	19	19	19	20	20	21	22	23	24	25
SNY11961_21	Unknown epi-linkage	11	11	11	11	11	11	11	11	11	11	11	11	11	11	11	11	12	12	12	12	12	12	12
SNY11981_21	Unknown epi-linkage	3	3	3	3	3	3	3	3	3	3	3	3	3	3	3	3	3	3	3	3	3	3	3
SNY11991_19	Unknown epi-linkage	13	13	13	13	13	13	19	19	19	19	20	20	21	21	21	21	22	22	24	25	26	27	28
SNY12101_19	Unknown epi-linkage	17	17	17	17	18	18	18	18	18	18	18	18	19	19	19	19	20	20	21	22	23	24	25
SNY12631_19	Unknown epi-linkage	3	3	3	3	3	3	3	3	3	3	3	3	3	3	3	3	3	3	3	3	3	3	3
SNY12701_19	Unknown epi-linkage	2	2	2	2	2	2	2	2	2	2	2	2	2	2	2	2	2	2	2	2	2	2	2
SNY12711_19	Unknown epi-linkage	13	13	13	13	13	13	19	19	19	19	20	20	21	21	21	21	22	22	24	25	26	27	28
SNY13381_19	Unknown epi-linkage	8	8	8	8	8	8	8	8	8	8	8	8	8	8	8	8	9	9	34	37	38	41	42
SNY13391_19	Unknown epi-linkage	13	13	13	13	13	13	19	19	19	19	20	20	21	21	21	21	22	22	24	25	26	27	28
SNY13401_19	Unknown epi-linkage	8	8	8	8	8	8	8	8	8	8	8	8	8	8	8	8	9	9	34	37	38	41	42
SNY13411_19	Unknown epi-linkage	1	1	1	1	1	1	1	1	1	1	1	1	1	1	1	1	1	1	1	1	1	1	1
SNY13421_19	Unknown epi-linkage	1	1	1	1	1	1	1	1	1	1	1	1	1	1	1	1	1	1	1	1	1	1	1
SNY13431_19	Unknown epi-linkage	1	1	1	1	1	1	1	1	1	1	1	1	1	1	1	1	1	1	1	1	1	1	1
SNY13441_19	Unknown epi-linkage	13	13	13	13	13	13	19	19	19	19	20	20	21	21	21	21	22	22	35	39	41	44	46
SNY13491_19	Unknown epi-linkage	1	1	1	1	1	1	1	1	1	1	1	1	1	1	1	1	1	1	1	1	1	1	1
SNY13511_19	Unknown epi-linkage	12	12	12	12	12	12	12	12	12	12	12	12	15	15	15	15	16	16	17	18	19	20	20
SNY13541_19	Unknown epi-linkage	10	10	10	10	10	22	23	23	23	23	24	24	25	25	25	25	26	26	28	45	50	53	56
SNY13551_19	Unknown epi-linkage	17	17	17	17	18	18	18	18	18	18	18	18	19	19	19	19	20	20	21	22	23	24	25
SNY13571_19	Unknown epi-linkage	3	3	3	3	3	3	3	3	3	3	3	3	3	3	3	3	3	3	3	3	3	3	3
SNY13591_19	Unknown epi-linkage	1	1	1	1	1	1	1	1	1	1	1	1	1	1	1	1	1	1	1	1	1	1	1
SNY13601_19	Unknown epi-linkage	3	3	3	3	3	3	3	3	3	3	19	19	20	20	20	20	21	21	22	23	24	25	26
SNY13661_19	Unknown epi-linkage	21	21	21	22	23	24	25	25	25	26	27	27	28	28	28	28	29	30	32	34	35	37	38
SNY13681_19	Unknown epi-linkage	15	15	15	15	15	15	15	15	15	15	15	15	16	16	16	16	17	17	18	19	20	21	21
SNY13691_19	Unknown epi-linkage	13	13	13	13	13	13	19	19	19	19	20	20	21	21	21	21	22	22	24	25	26	27	28
SNY13811_19	Unknown epi-linkage	11	11	11	11	11	11	11	11	11	11	11	11	11	11	11	11	12	12	12	12	12	12	12
STX10011_19	Unknown epi-linkage	19	19	19	20	21	21	22	22	22	22	23	23	24	24	24	24	25	25	27	38	39	42	44
STX10011_20	Unknown epi-linkage	11	11	11	11	11	11	11	11	11	11	11	11	11	11	11	11	12	12	12	12	12	12	12
STX10011_21	Unknown epi-linkage	3	3	3	3	3	3	3	3	3	3	3	3	3	3	3	3	3	3	3	3	3	3	3
STX10021_19	Unknown epi-linkage	10	10	10	10	10	10	10	10	10	10	10	10	10	10	10	10	11	11	11	11	11	38	39
STX10022_20	Unknown epi-linkage	3	3	3	3	3	3	3	3	3	3	3	3	3	3	3	3	3	3	3	3	3	3	3
STX10031_19	Unknown epi-linkage	11	11	11	11	11	11	11	11	11	11	11	11	11	11	11	11	12	12	12	12	12	12	12
STX10031_20	Unknown epi-linkage	3	3	3	3	3	3	3	3	3	3	3	3	3	3	3	3	3	3	3	3	3	3	3
STX10032_21	Unknown epi-linkage	15	15	15	18	19	19	20	20	20	20	21	21	22	22	22	22	23	23	25	26	44	47	49
STX10041_19	Unknown epi-linkage	19	19	19	20	21	21	22	22	22	22	23	23	24	24	24	24	25	25	27	38	39	42	44
STX10041_21	Unknown epi-linkage	3	3	3	3	3	3	3	3	3	3	3	3	3	3	3	3	3	3	3	3	3	3	3
STX10051_20	Unknown epi-linkage	6	6	6	6	6	6	6	6	6	6	6	6	6	6	6	6	6	6	6	6	40	43	45
STX10051_21	Unknown epi-linkage	4	4	4	4	4	4	4	4	4	4	4	4	4	4	4	4	7	7	7	7	7	7	7
STX10061_21	Unknown epi-linkage	11	11	11	11	11	11	11	11	11	11	11	11	11	11	11	11	12	12	12	12	12	12	12
STX10062_20	Unknown epi-linkage	7	7	7	7	7	7	7	7	7	7	7	7	7	7	7	7	8	8	8	8	8	8	8
STX10071_20	Unknown epi-linkage	6	6	6	6	6	6	6	6	6	6	6	6	6	6	6	6	6	6	6	6	40	43	45
STX10071_21	Unknown epi-linkage	12	12	12	12	12	12	12	12	12	12	12	12	15	15	15	15	16	16	17	18	19	20	20
STX10081_21	Unknown epi-linkage	13	13	13	13	13	13	13	13	13	13	13	13	13	13	13	13	14	14	23	24	25	26	27
STX10091_20	Unknown epi-linkage	12	12	12	12	12	12	12	12	12	12	12	12	15	15	15	15	16	16	17	18	19	20	20
STX10091_21	Unknown epi-linkage	12	12	12	12	12	12	12	12	12	12	12	12	12	12	12	12	13	13	13	13	14	14	14
STX10101_19	Unknown epi-linkage	3	3	3	3	3	3	3	3	3	3	3	3	3	3	3	3	3	3	3	3	3	3	3
STX10101_21	Unknown epi-linkage	2	2	2	2	2	2	2	2	2	2	2	2	2	2	2	2	2	2	2	2	13	13	13
STX10111_19	Unknown epi-linkage	11	11	11	11	11	11	11	11	11	11	11	11	11	11	11	11	12	12	12	12	12	12	12
STX10111_21	Unknown epi-linkage	3	3	3	3	3	3	3	3	3	3	19	19	20	20	20	20	21	21	22	23	24	25	26
STX10121_21	Unknown epi-linkage	13	13	13	13	13	13	19	19	19	19	20	20	21	21	21	21	22	22	24	25	26	27	28
STX10131_20	Unknown epi-linkage	5	5	5	5	5	5	5	5	5	5	5	5	5	5	5	5	5	5	5	5	5	5	5
STX10131_21	Unknown epi-linkage	12	12	12	12	12	12	12	12	12	12	12	12	15	15	15	15	16	16	17	18	19	20	20
STX10141_19	Unknown epi-linkage	12	12	12	12	12	12	12	12	12	12	12	12	15	15	15	15	16	16	17	18	19	20	20
STX10141_21	Unknown epi-linkage	20	20	20	21	22	23	24	24	24	25	26	26	27	27	27	27	28	28	30	32	33	35	36
STX10151_21	Unknown epi-linkage	11	11	11	11	11	11	11	11	11	11	11	11	11	11	11	11	12	12	12	12	12	12	12
STX10161_21	Unknown epi-linkage	12	12	12	12	12	12	12	12	12	12	12	12	15	15	15	15	16	16	17	18	19	20	20
STX10171_21	Unknown epi-linkage	18	18	18	19	20	20	21	21	21	21	22	22	23	23	23	23	24	24	26	27	28	30	31
STX10181_20	Unknown epi-linkage	3	3	3	3	3	3	3	3	3	3	3	3	3	3	3	3	3	3	3	3	3	3	3
STX10181_21	Unknown epi-linkage	18	18	18	19	20	20	21	21	21	21	22	22	23	23	23	23	24	24	26	27	28	30	31
STX10201_19	Unknown epi-linkage	11	11	11	11	11	11	11	11	11	11	11	11	11	11	11	11	12	12	12	12	12	12	12
STX10201_21	Unknown epi-linkage	9	9	9	9	9	9	9	9	9	9	9	9	9	9	9	9	10	10	10	10	10	10	10
STX10211_21	Unknown epi-linkage	12	12	12	12	12	12	12	12	12	12	12	12	15	15	15	15	16	16	17	18	19	20	20
STX10221_21	Unknown epi-linkage	20	20	20	21	22	23	24	24	24	25	26	26	27	27	27	27	28	28	30	32	33	35	36
STX10231_21	Unknown epi-linkage	3	3	3	3	3	3	3	3	3	3	3	3	3	3	3	3	3	3	3	3	3	3	3
STX10251_21	Unknown epi-linkage	3	3	3	3	3	3	3	3	3	3	19	19	20	20	20	20	21	21	22	23	24	25	26
STX10261_19	Unknown epi-linkage	7	7	7	7	7	7	7	7	7	7	7	7	7	7	7	7	8	8	8	8	8	8	8
STX10261_21	Unknown epi-linkage	17	17	17	17	18	18	18	18	18	18	18	18	19	19	19	19	20	20	21	22	23	24	25
STX10271_21	Unknown epi-linkage	3	3	3	3	3	3	3	3	3	3	19	19	20	20	20	20	21	21	22	23	24	25	62
STX10281_21	Unknown epi-linkage	15	15	15	18	19	19	20	20	20	20	21	21	22	22	22	22	23	23	25	26	27	28	29
STX10291_19	Unknown epi-linkage	2	2	2	2	2	2	2	2	2	2	2	2	2	2	2	2	2	2	2	2	2	2	2
STX10291_21	Unknown epi-linkage	20	20	20	21	22	23	24	24	24	25	26	26	27	27	27	27	28	28	30	32	42	45	47
STX10301_19	Unknown epi-linkage	19	19	19	20	21	21	22	22	22	22	23	23	24	24	24	24	25	25	27	38	39	42	44
STX10301_20	Unknown epi-linkage	5	5	5	5	5	5	5	5	5	5	5	5	5	5	5	5	5	5	5	5	5	5	5
STX10311_21	Unknown epi-linkage	21	21	21	22	23	24	25	25	25	26	27	27	28	28	28	28	29	30	32	34	35	37	38
STX10321_20	Unknown epi-linkage	3	3	3	3	3	3	3	3	3	3	3	3	3	3	3	3	3	3	3	3	3	3	3
STX10321_21	Unknown epi-linkage	3	3	3	3	3	3	3	3	3	3	19	19	20	20	20	20	21	21	22	23	24	25	26
STX10331_21	Unknown epi-linkage	10	10	10	10	10	10	10	10	10	10	10	10	10	10	10	10	11	11	11	11	11	11	11
STX10341_19	Unknown epi-linkage	7	7	7	7	7	7	7	7	7	7	7	7	7	7	7	7	8	8	8	44	49	52	54
STX10341_21	Unknown epi-linkage	18	18	18	19	20	20	21	21	21	21	22	22	23	23	23	23	24	24	26	27	28	30	31
STX10351_20	Unknown epi-linkage	2	2	2	2	2	2	2	2	2	2	2	2	2	2	2	2	2	2	2	2	2	2	2
STX10351_21	Unknown epi-linkage	12	12	12	12	12	12	12	12	12	12	12	12	15	15	15	15	16	16	17	18	19	20	20
STX10361_21	Unknown epi-linkage	13	13	13	13	13	13	13	13	13	13	29	29	30	30	30	30	31	34	38	42	52	55	58
STX10371_19	Unknown epi-linkage	2	2	2	2	2	2	2	2	2	2	2	2	2	2	2	2	2	2	2	2	2	2	2
STX10371_21	Unknown epi-linkage	3	3	3	3	3	3	3	3	3	3	3	3	3	3	3	3	3	3	3	3	3	3	3
STX10381_21	Unknown epi-linkage	12	12	12	12	12	12	12	12	12	12	12	12	15	15	15	15	16	16	17	18	19	20	20
STX10391_19	Unknown epi-linkage	2	2	2	2	2	2	2	2	2	2	2	2	2	2	2	2	2	2	2	2	2	2	2
STX10391_21	Unknown epi-linkage	3	3	3	3	3	3	3	3	3	3	3	3	3	3	3	3	3	3	3	3	3	3	3
STX10401_19	Unknown epi-linkage	15	15	15	18	19	19	20	20	20	20	21	21	22	22	22	22	23	23	25	26	27	28	29
STX10401_21	Unknown epi-linkage	12	12	12	12	12	12	12	12	12	12	12	12	15	15	15	15	16	16	17	18	19	20	20
STX10411_19	Unknown epi-linkage	1	1	1	1	1	1	1	1	1	1	1	1	1	1	1	1	1	1	14	14	15	15	15
STX10411_20	Unknown epi-linkage	3	3	3	3	3	3	3	3	3	3	3	3	3	3	3	3	3	3	3	3	3	3	3
STX10411_21	Unknown epi-linkage	12	12	12	12	12	12	12	12	12	12	12	12	15	15	15	15	16	16	17	18	19	20	20
STX10421_21	Unknown epi-linkage	12	12	12	12	12	12	12	12	12	12	12	12	15	15	15	15	16	16	17	18	19	20	20
STX10431_21	Unknown epi-linkage	3	3	3	3	3	3	3	3	3	3	3	3	3	3	3	3	3	3	3	3	3	3	3
STX10441_19	Unknown epi-linkage	6	6	6	6	6	6	6	6	6	6	6	6	6	6	6	6	6	33	37	41	45	48	50
STX10441_21	Unknown epi-linkage	12	12	12	12	12	12	12	12	12	12	12	12	15	15	15	15	16	16	17	18	19	20	20
STX10451_21	Unknown epi-linkage	12	12	12	12	12	12	12	12	12	12	12	12	15	15	15	15	16	16	17	18	19	20	20
STX10461_21	Unknown epi-linkage	12	12	12	12	12	12	12	12	12	12	12	12	15	15	15	15	16	16	17	18	19	20	20
STX10471_21	Unknown epi-linkage	8	8	8	8	8	8	8	8	8	8	8	8	8	8	8	8	9	9	9	9	9	9	9
STX10481_20	Unknown epi-linkage	3	3	3	3	3	3	3	3	3	3	3	3	3	3	3	3	3	3	3	3	3	29	30
STX10481_21	Unknown epi-linkage	21	21	21	22	23	24	25	25	25	26	27	27	28	28	28	28	29	30	32	34	35	37	38
STX10491_21	Unknown epi-linkage	21	21	21	22	23	24	25	25	25	26	27	27	28	28	28	28	29	30	32	34	35	37	38
STX10501_21	Unknown epi-linkage	21	21	21	22	23	24	25	25	25	26	27	27	28	28	28	28	29	30	32	34	35	37	38
STX10511_21	Unknown epi-linkage	1	1	1	1	1	1	1	1	1	1	1	1	1	1	1	1	1	1	14	14	15	15	15
STX10521_21	Unknown epi-linkage	12	12	12	12	12	12	12	12	12	12	12	12	15	15	15	15	16	16	17	18	19	20	20
STX10531_19	Unknown epi-linkage	7	7	7	7	7	7	7	7	7	7	7	7	7	7	7	7	8	8	8	8	8	8	8
STX10531_21	Unknown epi-linkage	17	17	17	17	18	18	18	18	18	18	18	18	19	19	19	19	20	20	21	22	23	24	25
STX10541_21	Unknown epi-linkage	21	21	21	22	23	24	25	25	25	26	27	27	28	28	28	28	29	30	32	34	35	37	38
STX10551_21	Unknown epi-linkage	12	12	12	12	12	12	12	12	12	12	12	12	15	15	15	15	16	16	17	18	19	20	20
STX10561_20	Unknown epi-linkage	17	17	17	17	17	17	17	17	17	17	17	17	18	18	18	18	19	19	20	21	22	56	59
STX10561_21	Unknown epi-linkage	15	15	15	18	19	19	20	20	20	20	21	21	22	22	22	22	23	23	25	46	53	57	60
STX10571_21	Unknown epi-linkage	12	12	12	12	12	12	12	12	12	12	12	12	15	15	15	15	16	16	17	18	19	20	20
STX10581_20	Unknown epi-linkage	3	3	3	3	3	3	3	3	3	3	3	3	3	3	3	3	3	3	3	3	3	3	3
STX10581_21	Unknown epi-linkage	12	12	12	12	12	12	12	12	12	12	12	12	15	15	15	15	16	16	17	18	19	20	20
STX10591_21	Unknown epi-linkage	2	2	2	2	2	2	2	2	2	2	2	2	2	2	2	2	2	2	2	2	2	2	24
STX10601_19	Unknown epi-linkage	4	4	4	4	4	4	4	4	4	4	4	4	4	4	4	4	4	4	4	36	37	40	41
STX10601_21	Unknown epi-linkage	21	21	21	22	23	24	25	25	25	26	27	27	28	28	28	28	29	30	32	34	35	37	38
STX10611_20	Unknown epi-linkage	2	2	2	2	2	2	2	2	2	2	2	2	2	2	2	2	2	2	2	2	2	2	2
STX10611_21	Unknown epi-linkage	12	12	12	12	12	12	12	12	12	12	12	12	15	15	15	15	16	16	17	18	19	20	20
STX10621_20	Unknown epi-linkage	2	2	2	2	2	2	2	2	2	2	2	2	2	2	2	2	2	2	2	2	2	2	2
STX10621_21	Unknown epi-linkage	12	12	12	12	12	12	12	12	12	12	12	12	15	15	15	15	16	16	17	18	19	20	20
STX10641_21	Unknown epi-linkage	21	21	21	22	23	24	25	25	25	26	27	27	28	28	28	28	29	30	32	34	35	37	38
STX10651_21	Unknown epi-linkage	12	12	12	12	12	12	12	12	12	12	12	12	15	15	15	15	16	16	17	18	19	20	20
STX10661_20	Unknown epi-linkage	2	2	2	2	2	2	2	2	2	2	2	2	2	2	2	2	2	2	2	2	2	2	2
STX10661_21	Unknown epi-linkage	21	21	21	22	23	24	25	25	25	26	27	27	28	28	28	28	29	30	32	34	35	37	38
STX10671_20	Unknown epi-linkage	5	5	5	5	5	5	5	5	5	5	5	5	5	5	5	5	5	5	5	5	5	5	5
STX10671_21	Unknown epi-linkage	11	11	11	11	11	11	11	11	11	11	11	11	11	11	11	11	12	12	12	12	12	12	12
STX10681_19	Unknown epi-linkage	13	13	13	13	13	13	19	19	19	19	20	20	21	21	21	21	22	22	24	25	26	27	28
STX10681_21	Unknown epi-linkage	3	3	3	3	3	3	3	3	3	3	3	3	3	3	3	3	3	3	3	3	3	3	3
STX10691_21	Unknown epi-linkage	21	21	21	22	23	24	25	25	25	26	27	27	28	28	28	28	29	30	32	34	35	37	38
STX10701_20	Unknown epi-linkage	3	3	3	3	3	3	3	3	3	3	3	3	3	3	3	3	3	3	3	3	3	3	3
STX10701_21	Unknown epi-linkage	3	3	3	3	3	3	3	3	3	3	3	3	3	3	3	3	3	3	3	3	3	3	3
STX10711_21	Unknown epi-linkage	12	12	12	12	12	12	12	12	12	12	12	12	15	15	15	15	16	16	17	18	19	20	20
STX10721_21	Unknown epi-linkage	6	6	6	6	6	6	6	6	6	6	6	6	6	6	6	6	6	33	37	41	45	48	50
STX10731_19	Unknown epi-linkage	11	11	11	11	11	11	11	11	11	11	11	11	11	11	11	11	12	12	12	12	12	12	12
STX10731_21	Unknown epi-linkage	12	12	12	12	12	12	12	12	12	12	12	12	15	15	15	15	16	16	17	18	19	20	20
STX10741_19	Unknown epi-linkage	7	7	7	7	7	7	7	7	7	7	7	7	7	7	7	7	8	8	8	8	8	8	8
STX10741_21	Unknown epi-linkage	3	3	3	3	3	3	3	3	3	3	19	19	20	20	20	20	21	21	22	23	24	25	26
STX10751_19	Unknown epi-linkage	7	7	7	7	7	7	7	7	7	7	7	7	7	7	7	7	8	8	8	8	8	8	8
STX10761_19	Unknown epi-linkage	2	2	2	2	2	2	2	2	2	2	2	2	2	2	2	2	2	2	2	2	2	2	2
STX10761_20	Unknown epi-linkage	3	3	3	3	3	3	3	3	3	3	3	3	3	3	3	3	3	3	3	3	3	3	3
STX10771_19	Unknown epi-linkage	10	10	10	10	10	10	10	10	10	10	10	10	10	10	10	10	11	11	11	11	11	38	39
STX10791_20	Unknown epi-linkage	3	3	3	3	3	3	3	3	3	3	3	3	3	3	3	3	3	3	3	3	3	3	3
STX10801_20	Unknown epi-linkage	19	19	19	20	21	21	22	22	22	22	23	23	24	24	24	24	25	25	27	28	29	31	32
STX10821_19	Unknown epi-linkage	2	2	2	2	2	2	2	2	2	2	2	2	2	2	2	2	2	2	2	2	2	2	2
STX10831_20	Unknown epi-linkage	3	3	3	3	3	3	3	3	3	3	3	3	3	3	3	3	3	3	3	3	3	3	3
STX10841_19	Unknown epi-linkage	12	12	12	12	12	12	12	12	12	12	12	12	15	15	15	15	16	16	17	18	19	20	20
STX10841_20	Unknown epi-linkage	2	2	2	2	2	2	2	2	2	2	2	2	2	2	2	2	2	2	2	2	2	2	2
STX10851_20	Unknown epi-linkage	3	3	3	3	3	3	3	3	3	3	3	3	3	3	3	3	3	3	3	3	3	3	3
STX10861_19	Unknown epi-linkage	2	2	2	2	2	2	2	2	2	2	2	2	2	2	2	2	2	2	2	2	2	2	2
STX10861_20	Unknown epi-linkage	7	7	7	7	7	7	7	7	7	7	7	7	7	7	7	7	8	8	8	44	49	52	54
STX10891_19	Unknown epi-linkage	18	18	18	19	20	20	21	21	21	21	22	22	23	23	23	23	24	24	26	27	28	30	31
STX10901_20	Unknown epi-linkage	12	12	12	12	12	12	12	12	12	12	12	12	15	15	15	15	16	16	17	18	19	20	20
STX10921_20	Unknown epi-linkage	2	2	2	2	2	2	2	2	2	2	2	2	2	2	2	2	2	2	2	2	2	2	2
STX10941_20	Unknown epi-linkage	3	3	3	3	3	3	3	3	3	3	3	3	3	3	3	3	3	3	3	3	3	29	30
STX10951_20	Unknown epi-linkage	2	2	2	2	2	2	2	2	2	2	2	2	2	2	2	2	2	2	2	2	2	2	2
STX10971_20	Unknown epi-linkage	8	8	8	8	8	8	8	8	8	8	8	8	8	8	8	8	9	9	9	9	9	9	9
STX10991_20	Unknown epi-linkage	5	5	5	5	5	5	5	5	5	5	5	5	5	5	5	5	5	5	5	5	5	5	5
STX11001_20	Unknown epi-linkage	2	2	2	2	2	2	2	2	2	2	2	2	2	2	2	2	2	2	2	2	2	2	2
STX11021_20	Unknown epi-linkage	2	2	2	2	2	2	2	2	2	2	2	2	2	2	2	2	2	2	2	2	2	2	2
STX11031_20	Unknown epi-linkage	11	11	11	11	11	11	11	11	11	11	11	11	11	11	11	11	12	12	12	12	12	12	12
STX11061_19	Unknown epi-linkage	3	3	3	3	3	3	3	3	3	3	3	3	3	3	3	3	3	3	3	3	3	3	3
STX11071_20	Unknown epi-linkage	12	12	12	12	12	12	12	12	12	12	12	12	15	15	15	15	16	16	17	18	19	20	20
STX11081_20	Unknown epi-linkage	3	3	3	3	3	3	3	3	3	3	3	3	3	3	3	3	3	3	3	3	3	29	30
STX11091_20	Unknown epi-linkage	3	3	3	3	3	3	3	3	3	3	3	3	3	3	3	3	3	3	3	3	3	3	3
STX11111_20	Unknown epi-linkage	2	2	2	2	2	2	2	2	2	2	2	2	2	2	2	2	2	2	2	2	2	2	2
STX11121_20	Unknown epi-linkage	3	3	3	3	3	3	3	3	3	3	3	3	3	3	3	3	3	3	3	3	3	3	3
STX11161_20	Unknown epi-linkage	5	5	5	5	5	5	5	5	5	5	5	5	5	5	5	5	5	5	5	5	5	5	5
STX11171_20	Unknown epi-linkage	3	3	3	3	3	3	3	3	3	3	3	3	3	3	3	3	3	3	3	3	3	3	3
STX11181_20	Unknown epi-linkage	1	1	1	1	1	1	1	1	1	1	1	1	1	1	1	1	1	1	14	14	15	15	15
STX11201_20	Unknown epi-linkage	11	11	11	11	11	11	11	11	11	11	11	11	11	11	11	11	12	12	12	12	12	12	12
STX11261_20	Unknown epi-linkage	3	3	3	3	3	3	3	3	3	3	3	3	3	3	3	3	3	3	3	3	3	3	3
STX11321_20	Unknown epi-linkage	2	2	2	2	2	2	2	2	2	2	2	2	2	2	2	2	2	2	2	2	2	2	24
STX11351_19	Unknown epi-linkage	3	3	3	3	3	3	3	3	3	3	3	3	3	3	3	3	3	3	3	3	3	3	3
STX11371_19	Unknown epi-linkage	3	3	3	3	3	3	3	3	3	3	3	3	3	3	3	3	3	3	3	3	3	3	3
STX11381_20	Unknown epi-linkage	11	11	11	11	11	11	11	11	11	11	11	11	11	11	11	11	12	12	12	12	12	12	12
STX11401_19	Unknown epi-linkage	4	4	4	4	4	4	4	4	4	4	4	4	4	4	4	4	4	4	4	36	37	40	41
STX11481_19	Unknown epi-linkage	18	18	18	19	20	20	21	21	21	21	22	22	23	23	23	23	24	24	26	27	28	30	31
STX11481_20	Unknown epi-linkage	2	2	2	2	2	2	2	2	2	2	2	2	2	2	2	2	2	2	2	2	2	2	24
STX11491_19	Unknown epi-linkage	13	13	13	13	13	13	19	19	19	19	20	20	21	21	21	21	22	22	24	25	26	27	28
STX11501_19	Unknown epi-linkage	3	3	3	3	3	3	3	3	3	3	3	3	3	3	3	3	3	3	3	3	3	3	3
STX11551_20	Unknown epi-linkage	11	11	11	11	11	11	11	11	11	11	11	11	11	11	11	11	12	12	12	12	12	12	12
STX11601_19	Unknown epi-linkage	4	4	4	4	4	4	4	4	4	4	4	4	4	4	4	4	4	4	4	36	37	40	41
STX11641_19	Unknown epi-linkage	3	3	3	3	3	3	3	3	3	3	3	3	3	3	3	3	3	3	3	3	3	3	3
STX11651_19	Unknown epi-linkage	3	3	3	3	3	3	3	3	3	3	3	3	3	3	3	3	3	3	3	3	3	3	3
STX11661_19	Unknown epi-linkage	3	3	3	3	3	3	3	3	3	3	3	3	3	3	3	3	3	3	3	3	3	3	3
STX11721_19	Unknown epi-linkage	14	14	14	14	14	14	14	14	14	14	14	14	14	14	14	14	15	15	16	16	17	17	17
STX11731_19	Unknown epi-linkage	21	21	21	22	23	24	25	25	25	26	27	27	28	28	28	28	29	30	32	34	35	37	38
STX11751_19	Unknown epi-linkage	18	18	18	19	20	20	21	21	21	21	22	22	23	23	23	23	24	24	26	27	28	30	31
STX11761_20	Unknown epi-linkage	3	3	3	3	3	3	3	3	3	3	3	3	3	3	3	3	3	3	3	3	3	3	3
STX11891_20	Unknown epi-linkage	3	3	3	3	3	3	3	3	3	3	3	3	3	3	3	3	3	3	3	3	3	3	3
STX11931_19	Unknown epi-linkage	3	3	3	3	3	3	3	3	3	3	3	3	3	3	3	3	3	3	3	3	3	3	3
STX12051_19	Unknown epi-linkage	12	12	12	12	12	12	12	12	12	12	12	12	15	15	15	15	16	16	17	18	19	20	20
STX12081_19	Unknown epi-linkage	11	11	11	11	11	11	11	11	11	11	11	11	11	11	11	11	12	12	12	12	12	12	12
STX12091_19	Unknown epi-linkage	11	11	11	11	11	11	11	11	11	11	11	11	11	11	11	11	12	12	12	12	12	12	12
STX12201_19	Unknown epi-linkage	12	12	12	12	12	12	12	12	12	12	12	12	15	15	15	15	16	16	17	18	19	20	20
STX12221_19	Unknown epi-linkage	12	12	12	12	12	12	12	12	12	12	12	12	15	15	15	15	16	16	17	18	19	20	20
STX12231_19	Unknown epi-linkage	18	18	18	19	20	20	21	21	21	21	22	22	23	23	23	23	24	24	26	27	28	30	31
STX12241_19	Unknown epi-linkage	12	12	12	12	12	12	12	12	12	12	12	12	15	15	15	15	16	16	17	18	19	20	20
STX12251_19	Unknown epi-linkage	2	2	2	2	2	2	2	2	2	2	2	2	2	2	2	2	2	2	2	2	2	2	24
STX12261_19	Unknown epi-linkage	11	11	11	11	11	11	11	11	11	11	11	11	11	11	11	11	12	12	12	12	12	12	12
STX12311_19	Unknown epi-linkage	4	4	4	4	4	4	4	4	4	4	4	4	4	4	4	4	7	7	7	7	7	7	7
STX12331_19	Unknown epi-linkage	3	3	3	3	3	3	3	3	3	3	3	3	3	3	3	3	3	3	3	3	3	3	3
STX12341_19	Unknown epi-linkage	3	3	3	3	3	3	3	3	3	3	3	3	3	3	3	3	3	3	3	3	3	3	3
STX12351_19	Unknown epi-linkage	3	3	3	3	3	3	3	3	3	3	3	3	3	3	3	3	3	3	3	3	3	3	3
STX12371_19	Unknown epi-linkage	3	3	3	3	3	3	3	3	3	3	3	3	3	3	3	3	3	3	3	3	3	3	3
STX12381_19	Unknown epi-linkage	3	3	3	3	3	3	3	3	3	3	3	3	3	3	3	3	3	3	3	3	3	3	3
STX12411_19	Unknown epi-linkage	7	7	7	7	7	7	7	7	7	7	7	7	7	7	7	7	8	8	8	8	8	8	8
STX12421_19	Unknown epi-linkage	3	3	3	3	3	3	3	3	3	3	3	3	3	3	3	3	3	3	3	3	3	3	3
STX12511_19	Unknown epi-linkage	4	4	4	4	4	4	4	4	4	4	4	4	4	4	4	4	7	7	7	7	7	7	7
STX12531_19	Unknown epi-linkage	20	20	20	21	22	23	24	24	24	25	26	26	27	27	27	27	28	28	30	32	42	45	47
STX12571_19	Unknown epi-linkage	12	12	12	12	12	12	12	12	12	12	12	12	15	15	15	15	16	16	17	18	19	20	20
STX12581_19	Unknown epi-linkage	12	12	12	12	12	12	12	12	12	12	12	12	15	15	15	15	16	16	17	18	19	20	20
C_ChHenan	Unknown epi-linkage	3	3	3	3	3	3	3	3	3	3	19	19	20	20	20	20	21	21	22	23	55	59	63
	2021 August Butter lettuce 1
	Mode epi cluster	12	12	12	12	12	12	12	12	12	12	12	12	15	15	15	15	16	16	17	18	19	20	20
	Size of epi cluster	13	13	13	13	13	13	13	13	13	13	13	13	13	13	13	13	13	13	13	13	13	13	13
	True positives	13	13	13	13	13	13	13	13	13	13	13	13	11	11	11	11	11	11	11	11	11	11	11
	True negatives	440	440	440	440	440	440	440	440	440	440	440	440	440	440	440	440	440	440	440	440	440	440	440
	False positives	0	0	0	0	0	0	0	0	0	0	0	0	0	0	0	0	0	0	0	0	0	0	0
	False Negatives	0	0	0	0	0	0	0	0	0	0	0	0	2	2	2	2	2	2	2	2	2	2	2
	2021 CT Bridal 1
	Mode epi cluster	5	5	5	5	5	5	5	5	5	5	5	5	5	5	5	5	5	5	5	5	5	5	5
	Size of epi cluster	2	2	2	2	2	2	2	2	2	2	2	2	2	2	2	2	2	2	2	2	2	2	2
	True positives	2	2	2	2	2	2	2	2	2	2	2	2	2	2	2	2	2	2	2	2	2	2	2
	True negatives	499	499	499	499	499	499	499	499	499	499	499	499	499	499	499	499	499	499	499	499	499	499	499
	False positives	0	0	0	0	0	0	0	0	0	0	0	0	0	0	0	0	0	0	0	0	0	0	0
	False Negatives	0	0	0	0	0	0	0	0	0	0	0	0	0	0	0	0	0	0	0	0	0	0	0
	2021 FL Italian-style restaurant
	Mode epi cluster	3	3	3	3	3	3	3	3	3	3	19	19	20	20	20	20	21	21	22	23	24	25	26
	Size of epi cluster	2	2	2	2	2	2	2	2	2	2	2	2	2	2	2	2	2	2	2	2	2	2	2
	True positives	2	2	2	2	2	2	2	2	2	2	2	2	2	2	2	2	2	2	2	2	2	2	2
	True negatives	556	556	556	556	556	556	556	564	564	564	585	585	585	585	585	585	585	585	585	585	585	585	585
	False positives	29	29	29	29	29	29	29	21	21	21	0	0	0	0	0	0	0	0	0	0	0	0	0
	False Negatives	0	0	0	0	0	0	0	0	0	0	0	0	0	0	0	0	0	0	0	0	0	0	0
	2021 July Romaine 1 - Type 1
	Mode epi cluster	1	1	1	1	1	1	1	1	1	1	1	1	1	1	1	1	1	1	1	1	1	1	1
	Size of epi cluster	9	9	9	9	9	9	9	9	9	9	9	9	9	9	9	9	9	9	9	9	9	9	9
	True positives	9	9	9	9	9	9	9	9	9	9	9	9	9	9	9	9	9	9	9	9	9	9	9
	True negatives	537	537	537	537	537	537	537	537	537	537	537	537	537	537	537	537	537	537	537	537	537	537	537
	False positives	0	0	0	0	0	0	0	0	0	0	0	0	0	0	0	0	0	0	0	0	0	0	0
	False Negatives	0	0	0	0	0	0	0	0	0	0	0	0	0	0	0	0	0	0	0	0	0	0	0
	2021 July Romaine 1 - Type 5
	Mode epi cluster	5	5	5	5	5	5	5	5	5	5	5	5	5	5	5	5	5	5	5	5	5	5	5
	Size of epi cluster	5	5	5	5	5	5	5	5	5	5	5	5	5	5	5	5	5	5	5	5	5	5	5
	True positives	5	5	5	5	5	5	5	5	5	5	5	5	5	5	5	5	5	5	5	5	5	5	5
	True negatives	499	499	499	499	499	499	499	499	499	499	499	499	499	499	499	499	499	499	499	499	499	499	499
	False positives	0	0	0	0	0	0	0	0	0	0	0	0	0	0	0	0	0	0	0	0	0	0	0
	False Negatives	0	0	0	0	0	0	0	0	0	0	0	0	0	0	0	0	0	0	0	0	0	0	0
	2021 July Romaine 1 - Type 9
	Mode epi cluster	9	9	9	9	9	9	9	9	9	9	9	9	9	9	9	9	10	10	10	10	10	10	10
	Size of epi cluster	22	22	22	22	22	22	22	22	22	22	22	22	22	22	22	22	22	22	22	22	22	22	22
	True positives	22	22	22	22	22	22	22	22	22	22	22	22	22	22	22	22	22	22	22	22	22	21	21
	True negatives	565	565	565	565	565	565	565	565	565	565	565	565	565	565	565	565	565	565	565	565	565	565	565
	False positives	0	0	0	0	0	0	0	0	0	0	0	0	0	0	0	0	0	0	0	0	0	0	0
	False Negatives	0	0	0	0	0	0	0	0	0	0	0	0	0	0	0	0	0	0	0	0	0	1	1
	2021 TN Restaurant 1 (TN21-022)
	Mode epi cluster	5	5	5	5	5	5	5	5	5	5	5	5	5	5	5	5	5	5	5	5	5	5	5
	Size of epi cluster	5	5	5	5	5	5	5	5	5	5	5	5	5	5	5	5	5	5	5	5	5	5	5
	True positives	5	5	5	5	5	5	5	5	5	5	5	5	5	5	5	5	5	5	5	5	5	5	5
	True negatives	499	499	499	499	499	499	499	499	499	499	499	499	499	499	499	499	499	499	499	499	499	499	499
	False positives	0	0	0	0	0	0	0	0	0	0	0	0	0	0	0	0	0	0	0	0	0	0	0
	False Negatives	0	0	0	0	0	0	0	0	0	0	0	0	0	0	0	0	0	0	0	0	0	0	0
	Distributor A - Type 1 (2019)
	Mode epi cluster	13	13	13	13	13	13	19	19	19	19	20	20	21	21	21	21	22	22	35	39	41	44	46
	Size of epi cluster	12	12	12	12	12	12	12	12	12	12	12	12	12	12	12	12	12	12	12	12	12	12	12
	True positives	12	12	12	12	12	12	12	12	12	12	12	12	12	12	12	12	12	12	12	12	12	12	12
	True negatives	574	574	574	574	574	574	575	575	575	575	575	575	575	575	575	575	575	575	575	575	575	575	575
	False positives	1	1	1	1	1	1	0	0	0	0	0	0	0	0	0	0	0	0	0	0	0	0	0
	False Negatives	0	0	0	0	0	0	0	0	0	0	0	0	0	0	0	0	0	0	0	0	0	0	0
	Distributor A - Type 17 (2019)
	Mode epi cluster	1	1	1	1	1	1	1	1	1	1	1	1	1	1	1	1	1	1	1	1	1	1	1
	Size of epi cluster	41	41	41	41	41	41	41	41	41	41	41	41	41	41	41	41	41	41	41	41	41	41	41
	True positives	41	41	41	41	41	41	41	41	41	41	41	41	41	41	41	41	41	41	41	41	41	41	41
	True negatives	537	537	537	537	537	537	537	537	537	537	537	537	537	537	537	537	537	537	537	537	537	537	537
	False positives	0	0	0	0	0	0	0	0	0	0	0	0	0	0	0	0	0	0	0	0	0	0	0
	False Negatives	0	0	0	0	0	0	0	0	0	0	0	0	0	0	0	0	0	0	0	0	0	0	0
	Distributor A - Type 18 (2019)
	Mode epi cluster	15	15	15	15	15	15	15	15	15	15	15	15	16	16	16	16	17	17	18	29	30	32	33
	Size of epi cluster	13	13	13	13	13	13	13	13	13	13	13	13	13	13	13	13	13	13	13	13	13	13	13
	True positives	13	13	13	13	13	13	13	13	13	13	13	13	13	13	13	13	13	13	13	7	7	7	7
	True negatives	574	574	574	574	574	574	574	574	574	574	574	574	574	574	574	574	574	574	574	574	574	574	574
	False positives	0	0	0	0	0	0	0	0	0	0	0	0	0	0	0	0	0	0	0	0	0	0	0
	False Negatives	0	0	0	0	0	0	0	0	0	0	0	0	0	0	0	0	0	0	0	6	6	6	6
	Distributor A - Type 3 (2019)
	Mode epi cluster	3	3	3	3	3	3	3	3	3	3	3	3	3	3	3	3	3	3	3	3	3	3	3
	Size of epi cluster	17	17	17	17	17	17	17	17	17	17	17	17	17	17	17	17	17	17	17	17	17	17	17
	True positives	17	17	17	17	17	17	17	17	17	17	17	17	17	17	17	17	17	17	17	17	17	17	14
	True negatives	556	556	556	556	556	556	556	564	564	564	566	566	566	566	566	566	566	566	566	566	566	566	566
	False positives	10	10	10	10	10	10	10	2	2	2	0	0	0	0	0	0	0	0	0	0	0	0	0
	False Negatives	0	0	0	0	0	0	0	0	0	0	0	0	0	0	0	0	0	0	0	0	0	0	3
	ND Market Salad Cluster
	Mode epi cluster	12	12	12	12	12	12	12	12	12	12	12	12	15	15	15	15	16	16	17	18	19	20	20
	Size of epi cluster	2	2	2	2	2	2	2	2	2	2	2	2	2	2	2	2	2	2	2	2	2	2	2
	True positives	2	2	2	2	2	2	2	2	2	2	2	2	2	2	2	2	2	2	2	2	2	2	2
	True negatives	440	440	440	440	440	440	440	440	440	440	440	440	440	440	440	440	440	440	440	440	440	440	440
	False positives	0	0	0	0	0	0	0	0	0	0	0	0	0	0	0	0	0	0	0	0	0	0	0
	False Negatives	0	0	0	0	0	0	0	0	0	0	0	0	0	0	0	0	0	0	0	0	0	0	0
	Pre-packaged salad mix 2020_001 (2020)
	Mode epi cluster	12	12	12	12	12	12	12	12	12	12	12	12	15	15	15	15	16	16	17	18	19	20	20
	Size of epi cluster	132	132	132	132	132	132	132	132	132	132	132	132	132	132	132	132	132	132	132	132	132	132	132
	True positives	132	132	132	132	132	132	132	132	132	132	132	132	124	124	124	124	124	124	124	124	124	124	121
	True negatives	440	440	440	440	440	440	440	440	440	440	440	440	440	440	440	440	440	440	440	440	440	440	440
	False positives	0	0	0	0	0	0	0	0	0	0	0	0	0	0	0	0	0	0	0	0	0	0	0
	False Negatives	0	0	0	0	0	0	0	0	0	0	0	0	8	8	8	8	8	8	8	8	8	8	11
	Pre-packaged salad mix 2020_003 (2020)
	Mode epi cluster	5	5	5	5	5	5	5	5	5	5	5	5	5	5	5	5	5	5	5	5	5	5	5
	Size of epi cluster	76	76	76	76	76	76	76	76	76	76	76	76	76	76	76	76	76	76	76	76	76	76	76
	True positives	75	75	75	75	75	75	75	75	75	75	75	75	75	75	75	75	75	75	75	75	75	75	75
	True negatives	499	499	499	499	499	499	499	499	499	499	499	499	499	499	499	499	499	499	499	499	499	499	499
	False positives	0	0	0	0	0	0	0	0	0	0	0	0	0	0	0	0	0	0	0	0	0	0	0
	False Negatives	1	1	1	1	1	1	1	1	1	1	1	1	1	1	1	1	1	1	1	1	1	1	1
	Prepackaged salad 002 (2020)
	Mode epi cluster	11	11	11	11	11	11	11	11	11	11	11	11	11	11	11	11	12	12	12	12	12	12	12
	Size of epi cluster	7	7	7	7	7	7	7	7	7	7	7	7	7	7	7	7	7	7	7	7	7	7	7
	True positives	7	7	7	7	7	7	7	7	7	7	7	7	7	7	7	7	7	7	7	7	7	7	7
	True negatives	561	561	561	561	561	561	561	561	561	561	561	561	561	561	561	561	561	561	561	561	561	561	561
	False positives	0	0	0	0	0	0	0	0	0	0	0	0	0	0	0	0	0	0	0	0	0	0	0
	False Negatives	0	0	0	0	0	0	0	0	0	0	0	0	0	0	0	0	0	0	0	0	0	0	0
	Restaurant A (2019)
	Mode epi cluster	11	11	11	11	11	11	11	11	11	11	11	11	11	11	11	11	12	12	12	12	12	12	12
	Size of epi cluster	13	13	13	13	13	13	13	13	13	13	13	13	13	13	13	13	13	13	13	13	13	13	13
	True positives	13	13	13	13	13	13	13	13	13	13	13	13	13	13	13	13	13	13	13	13	13	13	13
	True negatives	561	561	561	561	561	561	561	561	561	561	561	561	561	561	561	561	561	561	561	561	561	561	561
	False positives	0	0	0	0	0	0	0	0	0	0	0	0	0	0	0	0	0	0	0	0	0	0	0
	False Negatives	0	0	0	0	0	0	0	0	0	0	0	0	0	0	0	0	0	0	0	0	0	0	0
	Restaurant B (2019)
	Mode epi cluster	7	7	7	7	7	7	7	7	7	7	7	7	7	7	7	7	8	8	8	8	8	8	8
	Size of epi cluster	11	11	11	11	11	11	11	11	11	11	11	11	11	11	11	11	11	11	11	11	11	11	11
	True positives	11	11	11	11	11	11	11	11	11	11	11	11	11	11	11	11	11	11	11	11	11	11	11
	True negatives	576	576	576	576	576	576	576	576	576	576	576	576	576	576	576	576	576	576	576	576	576	576	576
	False positives	0	0	0	0	0	0	0	0	0	0	0	0	0	0	0	0	0	0	0	0	0	0	0
	False Negatives	0	0	0	0	0	0	0	0	0	0	0	0	0	0	0	0	0	0	0	0	0	0	0
	Restaurant C (2019)
	Mode epi cluster	2	2	2	2	2	2	2	2	2	2	2	2	2	2	2	2	2	2	2	2	2	2	2
	Size of epi cluster	6	6	6	6	6	6	6	6	6	6	6	6	6	6	6	6	6	6	6	6	6	6	6
	True positives	6	6	6	6	6	6	6	6	6	6	6	6	6	6	6	6	6	6	6	6	6	6	6
	True negatives	581	581	581	581	581	581	581	581	581	581	581	581	581	581	581	581	581	581	581	581	581	581	581
	False positives	0	0	0	0	0	0	0	0	0	0	0	0	0	0	0	0	0	0	0	0	0	0	0
	False Negatives	0	0	0	0	0	0	0	0	0	0	0	0	0	0	0	0	0	0	0	0	0	0	0
[truncated: 129 more rows]
[truncated: 23 more columns]

## Sheet: 94% - 21 clusters
Seq_ID	Cluster
CAZ10012_18	1
CAZ10013_19	2
CAZ10021_21	3
CAZ10031_21	4
CAZ10041_21	4
CAZ10043_18	5
CAZ10061_21	6
CAZ10071_21	5
CAZ10081_21	4
CAZ10101_21	7
CAZ10112_21	8
CAZ10122_21	5
CAZ10141_21	9
CAZ10151_21	10
CCA10011_21	11
CCA10021_21	3
CCT10021_21	9
CCT10051_21	2
CCT10071_21	10
CCT10081_21	11
CCT10101_21	12
CCT10111_21	11
CCT10121_21	1
CCT10131_21	1
CCT10141_21	13
CCT10151_21	1
CCT10161_21	1
CCT10171_21	14
CCT10181_21	1
CCT10191_21	11
CCT10201_21	11
CCT10211_21	11
CCT10221_21	5
CCT10231_21	5
CCT10241_21	11
CCT10251_21	5
CCT10261_21	12
CFL10011_19	1
CFL10011_21	11
CFL10021_19	1
CFL10031_21	11
CFL10041_21	12
CFL10051_19	1
CFL10051_21	12
CFL10061_19	1
CFL10061_21	12
CFL10071_19	15
CFL10071_21	11
CFL10081_20	16
CFL10081_21	17
CFL10091_19	1
CFL10091_21	12
CFL10101_19	1
CFL10101_20	11
CFL10101_21	12
CFL10111_19	1
CFL10111_20	11
CFL10121_19	1
CFL10121_21	12
CFL10131_19	1
CFL10131_21	12
CFL10133_19	12
CFL10141_19	1
CFL10141_20	2
CFL10141_21	10
CFL10145_19	13
CFL10151_21	17
CFL10161_20	2
CFL10161_21	12
CFL10171_20	12
CFL10171_21	12
CFL10181_20	2
CFL10181_21	12
CFL10191_20	12
CFL10191_21	12
CFL10201_20	2
CFL10201_21	11
CFL10211_20	1
CFL10221_20	2
CFL10221_21	12
CFL10231_20	3
CFL10231_21	12
CFL10241_20	2
CFL10241_21	12
CFL10251_20	2
CFL10251_21	3
CFL10271_20	2
CFL10271_21	12
CFL10281_21	3
CFL10301_21	12
CFL10311_20	11
CFL10311_21	12
CFL10312_20	11
CFL10313_20	11
CFL10314_20	11
CFL10315_20	11
CFL10321_21	12
CFL10331_20	2
CFL10331_21	12
CFL10341_20	2
CFL10341_21	3
CFL10351_20	3
CFL10351_21	12
CFL10361_20	2
CFL10361_21	13
CFL10371_20	3
CFL10371_21	12
CFL10381_20	2
CFL10381_21	12
CFL10391_20	2
CFL10391_21	12
CFL10401_21	3
CFL10411_20	3
CFL10411_21	3
CFL10421_20	3
CFL10421_21	13
CFL10431_20	15
CFL10431_21	12
CFL10441_20	1
CFL10441_21	12
CFL10451_20	3
CFL10451_21	12
CFL10461_20	18
CFL10461_21	3
CFL10462_20	18
CFL10463_20	18
CFL10464_20	9
CFL10465_20	18
CFL10471_20	3
CFL10471_21	4
CFL10481_20	3
CFL10481_21	3
CFL10491_20	2
CFL10491_21	12
CFL10501_21	3
CFL10511_21	12
CFL10521_21	12
CFL10531_21	12
CFL10541_21	12
CFL10551_21	12
CFL10561_21	3
CFL10571_21	12
CFL10581_21	12
CFL10582_20	2
CFL10601_21	7
CFL10611_21	19
CFL10621_21	3
CFL10631_21	3
CFL10641_21	3
CFL10651_21	3
CFL10661_21	3
CFL10671_20	3
CFL10671_21	12
CFL10691_21	3
CFL10701_20	2
CFL10701_21	3
CFL10711_21	3
CFL10721_20	3
CFL10731_20	2
CFL10731_21	12
CFL10741_20	3
CFL10741_21	15
CFL10751_20	2
CFL10761_21	12
CFL10771_21	3
CFL10781_21	12
CFL10791_20	3
CFL10791_21	3
CFL10801_20	3
CFL10801_21	3
CFL10811_20	3
CFL10811_21	3
CFL10821_20	3
CFL10821_21	3
CFL10831_20	3
CFL10831_21	3
CFL10841_20	3
CFL10841_21	3
CFL10851_21	3
CFL10861_21	3
CFL10871_20	3
CFL10871_21	1
CFL10881_20	3
CFL10881_21	12
CFL10891_20	3
CFL10891_21	3
CFL10901_21	3
CFL10911_21	3
CFL10921_20	3
CFL10921_21	3
CFL10922_20	3
CFL10931_21	3
CFL10941_20	10
CFL10941_21	12
CFL10942_20	10
CFL10951_21	9
CFL10952_20	3
CFL10961_21	12
CFL10962_20	3
CFL10971_20	3
CFL10971_21	3
CFL10972_20	3
CFL10991_21	11
CFL11001_21	3
CFL11011_21	3
CFL11021_21	3
CFL11031_21	3
CFL11041_21	17
CFL11051_21	3
CFL11061_21	12
CFL11071_21	3
CFL11081_21	3
CFL11091_21	3
CFL11101_21	12
CFL11111_21	3
CFL11141_21	17
CFL11151_21	3
CFL11161_21	3
CFL11171_21	3
CFL11201_21	17
CFL11211_21	7
CFL11221_21	12
CFL11241_21	11
CFL11251_21	7
CFL11271_21	7
CFL11291_21	20
CFL11301_21	18
CFL11311_21	3
CFL11321_21	7
CFL11331_21	2
CGA10011_21	1
CGA10021_21	11
CGA10031_21	12
CGA10041_21	3
CGA10051_20	11
CGA10051_21	11
CGA10071_20	16
CGA10071_21	13
CGA10081_21	15
CGA10101_19	1
CGA10101_20	16
CGA10104_19	21
CGA10111_21	12
CGA10114_19	12
CGA10121_21	12
CGA10131_21	12
CGA10141_20	16
CGA10151_20	16
CGA10151_21	12
CGA10164_19	1
CGA10171_20	16
CGA10171_21	12
CGA10191_21	12
CGA10201_20	2
CGA10211_21	2
CGA10221_21	17
CGA10231_20	3
CGA10231_21	12
CGA10251_21	12
CGA10261_21	12
CGA10271_21	10
CGA10281_20	16
CGA10281_21	11
CGA10291_21	12
CGA10301_21	3
CGA10311_20	16
CGA10311_21	12
CGA10331_21	11
CGA10341_21	12
CGA10351_20	16
CGA10371_21	20
CGA10385_19	4
CGA10441_21	11
CGA10451_20	3
CGA10461_21	7
CGA10481_21	8
CGA10491_21	12
CGA10501_19	7
CGA10501_21	2
CGA10511_21	7
CIA10011_20	12
CIA10051_19	11
CIA10051_20	12
CIA10054_19	9
CIA10062_20	5
CIA10093_18	1
CIA10101_19	11
CIA10111_19	11
CIA10111_20	12
CIA10112_20	12
CIA10113_20	12
CIA10114_20	12
CIA10115_20	12
CIA10121_19	11
CIA10131_19	11
CIA10131_20	5
CIA10141_20	12
CIA10143_19	13
CIA10151_20	12
CIA10161_19	11
CIA10161_20	5
CIA10171_19	11
CIA10171_20	12
CIA10173_19	18
CIA10181_19	11
CIA10191_20	5
CIA10201_20	5
CIA10212_20	5
CIA10221_19	11
CIA10222_20	12
CIA10231_20	12
CIA10241_19	11
CIA10242_20	12
CIA10243_18	3
CIA10251_19	11
CIA10261_20	12
CIA10271_20	5
CIA10281_19	11
CIA10281_20	5
CIA10291_19	11
CIA10291_20	5
CIA10293_19	3
CIA10302_18	19
CIA10311_20	5
CIA10321_20	5
CIA10361_20	5
CIA10371_20	5
CIA10391_20	12
CIA10401_20	12
CIA10411_20	12
CIA10421_20	12
CIA10431_20	12
CIA10433_18	15
CIA10451_20	5
CIA10463_18	6
CIA10471_20	5
CIA10473_18	13
CIA10481_20	12
CIA10491_20	12
CIA10501_20	12
CIA10511_20	12
CIA10521_20	12
CIA10531_20	12
CIA10541_20	12
CIA10561_20	5
CIA10571_20	12
CIA10581_20	5
CIA10583_18	19
CIA10591_20	12
CIA10601_20	12
CIA10611_20	12
CIA10621_20	12
CIA10631_20	12
CIA10641_20	12
CIA10651_20	5
CIA10661_20	5
CIA10671_20	12
CIA10681_20	5
CIA10691_20	12
CIA10701_20	12
CIA10711_20	12
CIA10722_20	12
CIA10741_20	12
CIA10751_20	5
CIA10771_20	12
CIA10781_20	12
CIA10791_20	5
CIA10802_20	5
CIA10821_20	5
CIA10831_20	3
CIA10851_20	5
CIA10861_20	12
CIA10881_20	5
CIA10891_20	12
CIA10921_20	5
CIA10951_20	12
CIA11031_20	11
CIA11091_20	11
CIA11092_18	15
CIA11563_18	3
CIL10011_20	12
CIL10021_20	12
CIL10031_20	5
CIL10033_19	13
CIL10041_20	12
CIL10041_21	9
CIL10052_20	12
CIL10061_19	17
CIL10061_20	12
CIL10061_21	15
CIL10071_20	12
CIL10073_18	7
CIL10081_20	5
CIL10091_20	12
CIL10091_21	9
CIL10101_19	21
CIL10101_20	12
CIL10101_21	1
CIL10111_19	3
CIL10111_21	9
CIL10121_19	3
CIL10121_20	12
CIL10125_19	18
CIL10131_20	5
CIL10131_21	11
CIL10141_21	3
CIL10151_20	5
CIL10151_21	20
CIL10161_20	5
CIL10161_21	12
CIL10171_21	3
CIL10172_20	12
CIL10181_20	5
CIL10181_21	14
CIL10191_20	5
CIL10191_21	18
CIL10212_21	12
CIL10221_21	11
CIL10222_21	11
CIL10231_21	17
CIL10232_21	17
CIL10241_20	12
CIL10241_21	9
CIL10281_20	12
CIL10291_20	5
CIL10301_20	12
CIL10303_18	3
CIL10322_20	12
CIL10331_20	5
CIL10341_20	12
CIL10381_20	5
CIL10401_20	12
CIL10431_20	12
CIL10441_20	12
CIL10461_20	3
CIL10471_20	12
CIL10481_20	12
CIL10492_20	12
CIL10511_20	12
CIL10571_20	12
CIL10591_20	5
CIL10611_20	5
CIL10621_20	12
CIL10631_20	12
CIL10651_20	12
CIL10652_20	12
CIL10653_20	12
CIL10654_20	12
CIL10655_20	12
CIL10661_20	12
CIL10671_20	3
CIL10673_18	15
CIL10691_20	3
CIL10703_18	1
CIL10711_20	12
CIL10741_20	5
CIL10751_20	3
CIL10771_20	5
CIL10781_20	15
CIL10801_20	10
CIL10841_20	3
CIL10973_18	15
CIL10982_20	3
CIL11081_20	3
CIL11091_20	13
CIL11151_20	11
CIL11161_20	11
CIL11363_18	11
CIL11433_18	18
CIL11443_18	1
CIL11493_18	3
CIL11533_18	12
CIL11543_18	15
CIL11573_18	6
CIL11593_18	15
CIN10021_21	12
CIN10031_21	12
CIN10042_21	13
CIN10052_21	12
CIN10071_21	12
CIN10072_21	17
CIN10081_21	11
CIN10082_21	13
CIN10091_21	3
CIN10111_21	14
CJK10011_21	20
CJK10012_21	20
CJK10013_21	20
CJK10014_21	20
CJK10021_21	13
CJK10022_21	13
CJK10023_21	13
CJK10024_21	13
CJK10043_21	10
CJK10044_21	10
CJK10051_21	20
CJK10052_21	20
CJK10053_21	20
CJK10054_21	20
CJK10071_21	20
CJK10072_21	20
CJK10073_21	20
CJK10074_21	20
CKS10011_20	12
CKS10021_20	12
CKS10031_20	11
CKS10032_20	11
CKS10033_20	11
CKS10034_20	11
CKS10035_20	11
CKS10051_20	11
CKS10061_20	2
CKS10071_20	11
CKS10081_20	11
CMA10021_19	18
CMA10051_19	7
CMA10073_19	11
CMA10081_19	18
CMA10093_19	18
CMA10101_19	18
CMA10121_19	18
CMA10141_19	18
CMA10143_19	15
CMA10151_19	18
CMA10161_19	18
CMA10171_19	18
CMA10181_19	18
CMA10221_19	7
CMA10263_19	15
CMA10301_19	18
CMA10314_19	18
CMA10364_19	7
CMA10373_19	15
CMA10383_19	1
CMA10443_19	1
CMA10473_19	11
CMA10481_19	7
CMA10483_19	3
CMA10541_19	7
CMA10544_19	3
CMA10574_19	15
CMA10584_19	11
CMA10591_19	18
CMA10611_19	7
CMA10621_19	7
CMA10661_19	18
CMA10673_19	19
CMA10713_19	1
CMA10721_19	7
CMA10731_19	7
CMA10741_19	7
CMA10751_19	7
CMA10763_19	11
CMA10781_19	7
CMA10791_19	7
CMA10811_19	7
CMA10821_19	7
CMA10831_19	7
CMA10871_19	7
CMA10891_19	7
CMA10911_19	7
CMA10921_19	7
CMA10931_19	3
CMD10013_19	17
CME35521_14	17
CMI10011_19	3
CMI10021_21	12
CMI10031_19	3
CMI10031_21	9
CMI10041_19	3
CMI10051_19	3
CMI10061_19	3
CMI10061_21	9
CMI10071_19	3
CMI10071_21	21
CMI10081_19	3
CMI10081_21	11
CMI10091_19	3
CMI10091_21	1
CMI10101_19	3
CMI10101_21	10
CMI10111_19	3
CMI10111_21	1
CMI10121_19	3
CMI10121_21	9
CMI10141_19	3
CMI10151_21	15
CMI10161_21	5
CMI10181_21	1
CMI10191_21	10
CMI10201_21	3
CMI10211_19	3
CMI10221_19	3
CMI10231_21	5
CMI10241_21	1
CMI10251_21	12
CMI10261_21	17
CMI10281_21	3
CMI10291_21	11
CMI10301_21	3
CMI10311_21	9
CMI10321_21	12
CMI10334_19	3
CMI10341_19	3
CMI10351_19	3
CMI10361_19	3
CMI10391_19	3
CMI10521_19	8
CMI10531_19	3
CMN10031_20	5
CMN10031_21	5
CMN10041_20	5
CMN10041_21	3
CMN10051_21	9
CMN10061_20	12
CMN10071_20	12
CMN10081_21	9
CMN10082_20	5
CMN10091_20	12
CMN10091_21	1
CMN10111_20	12
CMN10111_21	9
CMN10121_21	9
CMN10122_20	12
CMN10141_21	9
CMN10151_20	12
CMN10151_21	6
CMN10161_20	12
CMN10161_21	9
CMN10171_20	17
CMN10171_21	9
CMN10181_21	1
CMN10191_20	12
CMN10191_21	9
CMN10201_20	12
CMN10201_21	12
CMN10211_20	5
CMN10211_21	1
CMN10221_20	12
CMN10231_20	12
CMN10231_21	12
CMN10241_20	12
CMN10241_21	9
CMN10251_20	12
CMN10251_21	1
CMN10261_20	12
CMN10271_20	5
CMN10271_21	5
CMN10281_20	12
CMN10281_21	12
CMN10291_21	14
CMN10301_20	12
CMN10311_21	1
CMN10312_20	12
CMN10321_21	5
CMN10341_20	5
CMN10341_21	3
CMN10361_20	12
CMN10361_21	3
CMN10371_20	12
CMN10391_21	9
CMN10401_20	12
CMN10401_21	17
CMN10411_20	12
CMN10412_21	5
CMN10421_20	12
CMN10422_21	13
CMN10431_20	12
CMN10441_20	5
CMN10442_21	9
CMN10451_20	5
CMN10452_21	1
CMN10461_20	5
CMN10462_21	18
CMN10471_20	5
CMN10472_21	1
CMN10481_20	12
CMN10482_21	5
CMN10491_20	5
CMN10491_21	14
CMN10492_21	1
CMN10502_20	12
CMN10502_21	17
CMN10511_20	5
CMN10512_21	4
CMN10522_21	7
CMN10542_21	17
CMN10551_20	12
CMN10551_21	12
CMN10552_21	12
CMN10561_20	12
CMN10562_21	12
CMN10571_20	12
CMN10582_20	12
CMN10601_20	12
CMN10611_20	12
CMN10611_21	11
CMN10621_21	3
CMN10651_20	5
CMN10671_20	12
CMN10691_20	5
CMN10721_20	12
CMN10751_20	12
CMN10761_20	12
CMN10771_20	12
CMN10801_20	12
CMN10821_20	12
CMN10861_20	3
CMN10891_20	12
CMN10962_20	12
CMN11121_20	5
CMN11261_20	13
CMO10011_20	11
CMO10013_20	11
CMO10014_20	11
CMO10015_20	11
CND10011_21	1
CND10031_21	1
CND10041_21	12
CND10051_21	12
CND10061_21	12
CND10071_21	12
CND10081_21	1
CNE10011_21	12
CNE10012_21	12
CNE10021_21	12
CNE10022_20	12
CNE10022_21	12
CNE10031_20	12
CNE10031_21	11
CNE10032_21	11
CNE10041_20	12
CNE10042_21	3
CNE10051_20	5
CNE10061_20	12
CNE10061_21	17
CNE10062_21	8
CNE10071_20	5
CNE10081_20	12
CNE10082_21	3
CNE10091_20	12
CNE10091_21	12
CNE10092_21	12
CNE10101_20	12
CNE10101_21	12
CNE10102_21	12
CNE10111_20	5
CNE10111_21	12
CNE10112_21	12
CNE10121_21	12
CNE10122_21	12
CNE10131_20	12
CNE10131_21	12
CNE10132_21	12
CNE10141_21	12
CNE10142_21	12
CNE10151_20	12
CNE10151_21	12
CNE10152_21	12
CNE10161_20	12
CNE10161_21	5
CNE10162_21	14
CNE10171_20	12
CNE10171_21	12
CNE10172_21	12
CNE10181_20	12
CNE10191_20	5
CNE10201_20	12
CNE10211_20	5
CNE10211_21	12
CNE10231_20	12
CNE10231_21	12
CNE10241_21	11
CNE10261_20	12
CNE10271_20	5
CNE10281_20	12
CNE10291_20	12
CNE10311_20	5
CNE10321_20	5
CNE10331_20	5
CNE10342_20	5
CNE10361_20	5
CNE10371_20	12
CNE10431_20	5
CNE10471_20	12
CNE10481_20	13
CNE10541_20	12
CNE10601_20	11
CNE10631_20	11
CNE10661_20	3
CNE10691_20	11
CNE10751_20	11
CNE51831_16	19
CNE51861_16	8
CNH10021_19	18
CNH10023_18	19
CNH10031_19	7
CNJ10081_19	15
CNJ10104_19	10
COH07221_14	1
COH10041_19	15
COH10043_19	17
COH10061_19	15
COH10093_19	19
COH10151_19	15
COH10153_18	17
CPA10011_21	12
CPA10021_21	21
CPA10031_21	5
CPA10041_21	12
CPA10051_21	4
CRI10011_19	7
CRI10011_21	3
CRI10021_19	7
CRI10022_21	7
CRI10031_19	7
CSC10011_21	12
CSC10021_21	12
CSC10031_21	12
CSC10061_21	11
CSC10072_21	12
CSD10013_18	9
CSD10023_18	7
CTN10031_20	16
CTN10031_21	12
CTN10041_20	16
CTN10041_21	17
CTN10051_20	16
CTN10051_21	14
CTN10061_20	16
CTN10061_21	16
CTN10071_20	16
CTN10081_20	13
CTN10081_21	16
CTN10091_21	3
CTN10101_20	16
CTN10101_21	20
CTN10111_20	16
CTN10111_21	12
CTN10121_20	16
CTN10121_21	12
CTN10131_21	7
CTN10161_21	13
CTN10171_21	5
CTN10181_21	5
CTN10191_21	5
CTN10201_21	5
CTN10211_21	5
CTN10221_21	5
CTN10231_21	5
CTN10241_21	5
CTN10271_21	12
CTX04741_16	3
CTX05031_16	20
CTX29661_17	12
CTX55381_15	10
CTX55442_15	3
CTX55551_15	17
CTX55562_15	8
CTX63541_15	3
CUK10011_15	11
CUK10011_16	17
CUK10011_17	15
CUK10021_16	11
CUK10021_18	17
CUK10031_15	10
CUK10031_18	11
CUK10051_16	3
CUK10051_17	10
CUK10051_18	11
CUK10061_16	3
CUK10061_XX	11
CUK10071_17	2
CUK10071_XX	11
CUK10081_17	3
CUK10081_19	11
CUK10091_16	10
CUK10101_16	12
CUK10111_18	1
CUK10131_16	3
CUK10141_16	3
CUK10151_16	11
CUK10161_16	11
CUK10171_16	17
CUK10191_16	3
CUK10241_16	17
CUT10011_21	17
CUT10021_21	14
CUT10031_21	14
CUT10041_21	3
CUT10051_21	1
CVA10031_19	1
CVA10031_20	16
CVA10041_19	1
CVA10041_20	16
CVA10075_19	7
CVA10101_19	3
CVA10145_19	13
CWG10011_21	20
CWI10022_20	12
CWI10032_20	12
CWI10041_19	15
CWI10042_20	5
CWI10051_21	9
CWI10061_20	5
CWI10061_21	10
CWI10071_20	12
CWI10071_21	9
CWI10081_20	12
CWI10081_21	1
CWI10091_20	5
CWI10091_21	13
CWI10101_19	3
CWI10101_20	5
CWI10111_20	5
CWI10111_21	9
CWI10121_20	5
CWI10121_21	5
CWI10131_19	1
CWI10131_20	12
CWI10131_21	9
CWI10141_19	15
CWI10141_21	9
CWI10151_19	11
CWI10151_20	5
CWI10151_21	9
CWI10161_20	12
CWI10171_20	12
CWI10171_21	9
CWI10181_20	5
CWI10181_21	1
CWI10191_20	5
CWI10191_21	7
CWI10201_21	5
CWI10211_21	9
CWI10221_20	12
CWI10221_21	9
CWI10241_20	12
CWI10241_21	9
CWI10251_21	9
CWI10261_21	9
CWI10271_20	3
CWI10281_20	3
CWI10291_21	5
CWI10301_21	9
CWI10311_20	21
CWI10321_21	1
CWI10331_21	5
CWI10341_20	3
CWI10361_21	5
CWI10371_20	11
CWI10391_21	1
CWI10411_21	3
CWI10421_19	8
CWI10441_21	9
CWI10461_21	1
CWI10481_21	9
CWI10491_21	12
CWI10501_21	9
CWI10511_21	5
CWI10541_21	6
CWI10551_21	11
CWI10561_21	17
CWI10571_21	21
CWI10591_21	12
CWI10621_21	3
C_CA003_18	15
C_CA015_18	15
C_CA017_18	1
C_CA018_18	10
C_CA023_18	10
C_ChHenan	3
C_IA013_18	4
C_IA016_18	3
C_IA017_18	10
C_IA018_18	4
C_IA029_18	4
C_IA031_18	19
C_IA034_18	19
C_IA039_18	19
C_IA040_18	19
C_IA042_18	4
C_IA045_18	19
C_IA048_18	19
C_IA052_18	19
C_IA058_18	19
C_IA059_18	4
C_IA062_18	19
C_IA064_18	19
C_IA065_18	14
C_IA068_18	19
C_IA069_18	19
C_IA070_18	19
C_IA075_18	19
C_IA076_18	19
C_IA077_18	19
C_IA078_18	19
C_IA082_18	19
C_IA083_18	19
C_IA085_18	19
C_IA086_18	19
C_IA087_18	19
C_IA091_18	19
C_IA092_18	19
C_IA093_18	19
C_IA094_18	19
C_IA102_18	19
C_IA104_18	19
C_IA107_18	19
C_IA110_18	19
C_IA111_18	19
C_IA176_18	3
C_IL001_18	11
C_IL004_18	19
C_IL007_18	19
C_IL012_18	19
C_IL013_18	19
C_IL014_18	19
C_IL018_18	19
C_IL019_18	19
C_IL020_18	19
C_IL022_18	19
C_IL023_18	19
C_IL024_18	19
C_IL025_18	19
C_IL031_18	19
C_IL032_18	19
C_IL033_18	19
C_IL034_18	19
C_IL036_18	19
C_IL037_18	19
C_IL039_18	19
C_IL040_18	19
C_IL041_18	11
C_IL042_18	19
C_IL043_18	19
C_IL046_18	19
C_IL047_18	19
C_IL048_18	19
C_IL049_18	19
C_IL050_18	19
C_IL053_18	3
C_IL054_18	19
C_IL055_18	19
C_IL056_18	19
C_IL058_18	19
C_IL059_18	19
C_IL060_18	19
C_IL062_18	19
C_IL063_18	3
C_IL065_18	19
C_IL066_18	19
C_IL067_18	19
C_IL068_18	19
C_IL071_18	19
C_IL072_18	19
C_IL074_18	19
C_IL075_18	11
C_IL076_18	19
C_IL077_18	19
C_IL078_18	19
C_IL079_18	19
C_IL080_18	19
C_IL085_18	19
C_IL086_18	19
C_IL087_18	19
C_IL097_18	19
C_IL099_18	19
C_IL113_18	19
C_IL119_18	19
C_IL120_18	19
C_IL126_18	19
C_IL168_18	19
C_IL170_18	19
C_IL189_18	19
C_IL199_18	19
C_IL219_18	11
C_MA001_14	6
C_MO003_18	19
C_MX001_17	20
C_OH001_18	19
C_OH003_18	19
C_OH004_18	19
C_OH006_18	19
C_OH014_18	19
C_SD001_18	21
C_WI008_18	4
C_WI011_18	4
C_WI020_18	4
C_WI024_18	4
C_WI026_18	4
C_WI031_18	4
C_WI033_18	4
C_WI036_18	4
C_WI037_18	4
C_WI038_18	4
C_WI039_18	4
C_WI040_18	4
C_WI041_18	4
C_WI092_18	6
C_WI093_18	4
C_WI094_18	4
C_WI095_18	4
C_WI096_18	4
C_WI097_18	4
C_WI098_18	4
C_WI099_18	4
C_WI100_18	4
C_WI101_18	6
C_WI102_18	4
C_WI103_18	4
C_WI107_18	4
C_WI109_18	4
C_WI111_18	4
C_WI112_18	4
C_WI113_18	10
C_WI114_18	4
C_WI118_18	4
C_WI121_18	4
C_WI122_18	4
C_WI123_18	4
C_WI125_18	4
C_WI128_18	4
C_WI129_18	4
C_WI130_18	6
C_WI131_18	4
C_WI133_18	4
C_WI134_18	4
C_WI135_18	4
C_WI138_18	4
C_WI139_18	6
C_WI144_18	11
C_WI145_18	4
C_WI150_18	4
C_WI159_18	4
C_WI172_18	4
C_WI173_18	4
C_WI176_18	4
C_WI177_18	4
C_WI178_18	4
C_WI182_18	3
C_WI185_18	11
C_WI186_18	4
C_WI187_18	19
C_WI194_18	19
C_WI197_18	19
C_WI198_18	19
C_WI199_18	11
C_WI200_18	19
C_WI202_18	4
C_WI205_18	11
C_WI206_18	12
C_WI208_18	19
C_WI209_18	4
C_WI257_18	19
C_WI259_18	11
HCJK015_15	20
INF10011_21	3
INF10021_21	12
ION10011_21	11
ION10021_21	11
ION10031_19	17
ION10032_21	7
ION10041_21	13
ION10051_18	3
ION10051_21	6
ION10061_21	13
ION10071_21	3
ION10081_21	11
ION10091_21	3
ION10111_18	15
ION10111_21	2
ION10121_18	18
ION10122_21	5
ION10131_20	5
ION10131_21	5
ION10141_21	13
ION10142_21	13
ION10151_21	2
ION10171_20	20
ION10192_21	3
ION10201_21	11
ION10231_19	12
ION10301_20	3
ION10311_20	9
ION10421_19	11
ION10441_19	11
IQB10011_21	14
IVD10011_21	11
IVD10021_21	12
IVD10031_21	11
IVD10041_21	12
IVD10051_21	18
IVD10061_21	11
SMN10071_19	1
SMN10101_19	1
SMN10121_19	15
SMN10131_19	1
SMN10211_19	1
SMN10221_19	15
SMN10251_19	1
SMN10361_19	3
SNY10011_21	3
SNY10021_19	19
SNY10021_20	1
SNY10021_21	3
SNY10031_19	10
SNY10031_20	11
SNY10031_21	11
SNY10041_19	11
SNY10041_20	3
SNY10041_21	12
SNY10051_20	2
SNY10051_21	17
SNY10061_19	19
SNY10061_20	7
SNY10071_19	19
SNY10071_20	6
SNY10071_21	11
SNY10081_20	7
SNY10081_21	17
SNY10091_21	17
SNY10101_20	1
SNY10101_21	14
SNY10111_19	20
SNY10111_21	4
SNY10121_19	11
SNY10121_21	3
SNY10131_21	12
SNY10151_19	17
SNY10151_21	17
SNY10161_21	3
SNY10171_21	17
SNY10181_20	1
SNY10181_21	14
SNY10191_21	15
SNY10201_21	18
SNY10211_20	5
SNY10211_21	18
SNY10221_20	17
SNY10221_21	10
SNY10222_20	17
SNY10231_20	12
SNY10231_21	11
SNY10232_20	12
SNY10241_21	12
SNY10251_19	17
SNY10251_21	11
SNY10261_19	8
SNY10261_20	1
SNY10261_21	11
SNY10281_20	7
SNY10281_21	17
SNY10291_19	1
SNY10291_21	11
SNY10301_21	9
SNY10311_20	11
SNY10311_21	1
SNY10321_19	17
SNY10321_21	14
SNY10331_19	3
SNY10331_21	3
SNY10341_19	15
SNY10341_20	1
SNY10341_21	9
SNY10351_20	11
SNY10351_21	11
SNY10361_19	15
SNY10361_21	12
SNY10371_19	14
SNY10371_20	11
SNY10371_21	13
SNY10381_20	11
SNY10381_21	12
SNY10391_19	13
SNY10391_20	11
SNY10391_21	17
SNY10401_19	7
SNY10401_20	11
SNY10401_21	9
SNY10411_20	11
SNY10411_21	3
SNY10421_21	3
SNY10431_19	11
SNY10431_20	5
SNY10431_21	17
SNY10441_21	1
SNY10451_19	11
SNY10451_21	1
SNY10461_20	11
SNY10461_21	1
SNY10471_19	12
SNY10471_20	11
SNY10471_21	1
SNY10481_21	3
SNY10491_19	11
SNY10491_20	11
SNY10491_21	9
SNY10501_19	3
SNY10511_20	11
SNY10511_21	9
SNY10521_19	19
SNY10521_20	1
SNY10521_21	1
SNY10531_19	14
SNY10531_20	1
SNY10531_21	1
SNY10541_19	14
SNY10541_20	1
SNY10541_21	20
SNY10551_20	13
SNY10551_21	17
SNY10561_19	17
SNY10561_20	11
SNY10561_21	1
SNY10571_19	17
SNY10571_21	9
SNY10581_21	8
SNY10591_21	9
SNY10601_21	9
SNY10611_21	1
SNY10621_21	13
SNY10631_21	3
SNY10641_19	2
SNY10641_21	3
SNY10651_21	1
SNY10661_21	2
SNY10681_21	14
SNY10691_20	11
SNY10691_21	1
SNY10701_20	3
SNY10701_21	1
SNY10711_20	11
SNY10711_21	9
SNY10721_20	11
SNY10721_21	3
SNY10731_19	13
SNY10731_21	3
SNY10741_19	2
SNY10741_20	1
SNY10741_21	12
SNY10751_19	3
SNY10751_21	7
SNY10761_19	13
SNY10771_19	15
SNY10771_21	9
SNY10781_19	12
SNY10781_21	8
SNY10791_21	18
SNY10801_21	9
SNY10811_21	7
SNY10821_19	15
SNY10821_21	5
SNY10831_19	14
SNY10831_21	11
SNY10841_19	14
SNY10841_21	12
SNY10851_21	8
SNY10861_19	1
SNY10861_21	1
SNY10871_21	11
SNY10881_21	11
SNY10891_19	1
SNY10891_21	9
SNY10901_19	1
SNY10901_21	3
SNY10921_19	1
SNY10921_21	1
SNY10931_19	1
SNY10931_21	9
SNY10941_19	14
SNY10941_21	9
SNY10951_21	1
SNY10961_21	6
SNY10971_19	19
SNY10971_21	15
SNY10981_19	3
SNY10981_21	1
SNY10991_19	3
SNY10991_21	1
SNY11001_21	1
SNY11011_19	2
SNY11011_21	1
SNY11021_19	11
SNY11031_21	1
SNY11041_21	1
SNY11051_21	1
SNY11061_19	1
SNY11061_21	11
SNY11071_19	2
SNY11071_21	9
SNY11081_19	2
SNY11081_20	1
SNY11081_21	9
SNY11091_19	18
SNY11091_20	3
SNY11101_19	21
SNY11101_21	9
SNY11111_19	1
SNY11111_21	21
SNY11121_19	15
SNY11121_21	3
SNY11131_19	1
SNY11131_20	12
SNY11131_21	9
SNY11141_19	3
SNY11141_21	9
SNY11151_21	11
SNY11161_19	1
SNY11161_21	5
SNY11171_19	13
SNY11171_21	1
SNY11181_19	15
SNY11181_21	3
SNY11191_19	1
SNY11191_21	21
SNY11201_19	2
SNY11201_21	3
SNY11211_19	3
SNY11211_21	11
SNY11221_19	1
SNY11221_21	12
SNY11231_20	3
SNY11231_21	9
SNY11241_19	2
SNY11241_21	1
SNY11251_19	2
SNY11251_21	1
SNY11261_20	1
SNY11261_21	7
SNY11271_19	13
SNY11271_20	3
SNY11271_21	11
SNY11281_20	3
SNY11281_21	11
SNY11291_19	1
SNY11291_20	12
SNY11291_21	1
SNY11301_19	1
SNY11301_20	3
SNY11301_21	9
SNY11311_19	1
SNY11311_20	12
SNY11311_21	17
SNY11312_20	12
SNY11321_19	2
SNY11321_21	9
SNY11331_21	1
SNY11341_21	11
SNY11351_19	15
SNY11351_20	15
SNY11351_21	10
SNY11361_20	3
SNY11361_21	7
SNY11371_20	2
SNY11371_21	9
SNY11381_19	21
SNY11381_20	3
SNY11381_21	9
SNY11391_20	3
SNY11391_21	11
SNY11401_21	11
SNY11411_20	11
SNY11411_21	3
SNY11421_19	1
SNY11421_20	3
SNY11421_21	11
SNY11431_20	3
SNY11431_21	14
SNY11441_19	1
SNY11441_21	15
SNY11451_19	4
SNY11451_20	1
SNY11451_21	3
SNY11461_19	13
SNY11461_21	1
SNY11471_19	15
SNY11471_20	1
SNY11471_21	7
SNY11481_19	3
SNY11481_21	1
SNY11491_19	2
SNY11491_21	1
SNY11501_19	17
SNY11501_20	3
SNY11501_21	6
SNY11511_19	1
SNY11511_21	1
SNY11521_19	1
SNY11521_21	3
SNY11531_19	13
SNY11531_21	10
SNY11541_19	13
SNY11541_20	3
SNY11541_21	9
SNY11551_19	1
SNY11551_21	11
SNY11561_20	12
SNY11561_21	21
SNY11571_19	13
SNY11571_21	10
SNY11581_19	1
SNY11581_20	1
SNY11581_21	18
SNY11591_19	1
SNY11591_20	3
SNY11591_21	3
SNY11601_19	3
SNY11601_21	15
SNY11611_20	3
SNY11611_21	8
SNY11621_19	3
SNY11621_20	3
SNY11631_19	13
SNY11631_21	3
SNY11641_19	1
SNY11641_21	4
SNY11651_21	11
SNY11661_21	9
SNY11671_21	9
SNY11681_21	3
SNY11691_21	14
SNY11701_21	8
SNY11711_19	1
SNY11721_20	3
SNY11721_21	3
SNY11731_19	1
SNY11731_20	3
SNY11731_21	13
SNY11751_21	9
SNY11761_19	1
SNY11761_21	7
SNY11771_21	6
SNY11772_19	3
SNY11781_21	14
SNY11791_21	8
SNY11792_19	1
SNY11801_19	1
SNY11801_21	4
SNY11811_19	1
SNY11821_21	6
SNY11841_19	3
SNY11841_21	11
SNY11851_19	21
SNY11861_19	3
SNY11861_21	18
SNY11871_21	6
SNY11881_19	15
SNY11881_21	3
SNY11891_19	13
SNY11891_21	3
SNY11901_19	13
SNY11911_19	14
SNY11911_21	1
SNY11921_19	15
SNY11921_21	1
SNY11931_19	1
SNY11931_21	3
SNY11941_21	3
SNY11951_19	11
SNY11951_21	6
SNY11961_19	17
SNY11961_21	11
SNY11981_21	3
SNY11991_19	13
SNY12101_19	17
SNY12121_19	1
SNY12141_19	15
SNY12221_19	1
SNY12241_19	13
SNY12281_19	1
SNY12291_19	1
SNY12301_19	1
SNY12321_19	1
SNY12491_19	15
SNY12631_19	3
SNY12701_19	2
SNY12711_19	13
SNY12761_19	13
SNY13171_19	1
SNY13181_19	15
SNY13351_19	1
SNY13381_19	8
SNY13391_19	13
SNY13401_19	8
SNY13411_19	1
SNY13421_19	1
SNY13431_19	1
SNY13441_19	13
SNY13461_19	1
SNY13481_19	1
SNY13491_19	1
SNY13511_19	12
SNY13521_19	1
SNY13541_19	10
SNY13551_19	17
SNY13571_19	3
SNY13591_19	1
SNY13601_19	3
SNY13661_19	21
SNY13681_19	15
SNY13691_19	13
SNY13741_19	1
SNY13761_19	1
SNY13811_19	11
SNY13841_19	1
STX10011_19	19
STX10011_20	11
STX10011_21	3
STX10021_19	10
STX10022_20	3
STX10031_19	11
STX10031_20	3
STX10032_21	15
STX10041_19	19
STX10041_21	3
STX10051_20	6
STX10051_21	4
STX10061_21	11
STX10062_20	7
STX10071_20	6
STX10071_21	12
STX10081_21	13
STX10091_20	12
STX10091_21	12
STX10101_19	3
STX10101_21	2
STX10111_19	11
STX10111_21	3
STX10121_21	13
STX10131_20	5
STX10131_21	12
STX10141_19	12
STX10141_21	20
STX10151_21	11
STX10161_21	12
STX10171_21	18
STX10181_20	3
STX10181_21	18
STX10201_19	11
STX10201_21	9
STX10211_21	12
STX10221_21	20
STX10231_21	3
STX10251_21	3
STX10261_19	7
STX10261_21	17
STX10271_21	3
STX10281_21	15
STX10291_19	2
STX10291_21	20
STX10301_19	19
STX10301_20	5
STX10311_21	21
STX10321_20	3
STX10321_21	3
STX10331_21	10
STX10341_19	7
STX10341_21	18
STX10351_20	2
STX10351_21	12
STX10361_21	13
STX10371_19	2
STX10371_21	3
STX10381_21	12
STX10391_19	2
STX10391_21	3
STX10401_19	15
STX10401_21	12
STX10411_19	1
STX10411_20	3
STX10411_21	12
STX10421_21	12
STX10431_21	3
STX10441_19	6
STX10441_21	12
STX10451_21	12
STX10461_21	12
STX10471_21	8
STX10481_20	3
STX10481_21	21
STX10491_21	21
STX10501_21	21
STX10511_21	1
STX10521_21	12
STX10531_19	7
STX10531_21	17
STX10541_21	21
STX10551_21	12
STX10561_20	17
STX10561_21	15
STX10571_21	12
STX10581_20	3
STX10581_21	12
STX10591_21	2
STX10601_19	4
STX10601_21	21
STX10611_20	2
STX10611_21	12
STX10621_20	2
STX10621_21	12
STX10641_21	21
STX10651_21	12
STX10661_20	2
STX10661_21	21
STX10671_20	5
STX10671_21	11
STX10681_19	13
STX10681_21	3
STX10691_21	21
STX10701_20	3
STX10701_21	3
STX10711_21	12
STX10721_21	6
STX10731_19	11
STX10731_21	12
STX10741_19	7
STX10741_21	3
STX10751_19	7
STX10761_19	2
STX10761_20	3
STX10771_19	10
STX10791_20	3
STX10801_20	19
STX10821_19	2
STX10831_20	3
STX10841_19	12
STX10841_20	2
STX10851_20	3
STX10861_19	2
STX10861_20	7
STX10891_19	18
STX10901_20	12
STX10921_20	2
STX10941_20	3
STX10951_20	2
STX10971_20	8
STX10991_20	5
STX11001_20	2
STX11021_20	2
STX11031_20	11
STX11061_19	3
STX11071_20	12
STX11081_20	3
STX11091_20	3
STX11111_20	2
STX11121_20	3
STX11161_20	5
STX11171_20	3
STX11181_20	1
STX11201_20	11
STX11261_20	3
STX11321_20	2
STX11351_19	3
STX11371_19	3
STX11381_20	11
STX11401_19	4
STX11481_19	18
STX11481_20	2
STX11491_19	13
STX11501_19	3
STX11551_20	11
STX11601_19	4
STX11641_19	3
STX11651_19	3
STX11661_19	3
STX11721_19	14
STX11731_19	21
STX11751_19	18
STX11761_20	3
STX11891_20	3
STX11931_19	3
STX12051_19	12
STX12081_19	11
STX12091_19	11
STX12201_19	12
STX12221_19	12
STX12231_19	18
STX12241_19	12
STX12251_19	2
STX12261_19	11
STX12311_19	4
STX12331_19	3
STX12341_19	3
STX12351_19	3
STX12371_19	3
STX12381_19	3
STX12411_19	7
STX12421_19	3
STX12511_19	4
STX12531_19	20
STX12571_19	12
STX12581_19	12
S_MN001_18	1
S_MN002_18	4
S_MN003_18	4
S_MN004_18	5
S_MN005_18	11
S_MN006_18	11
S_MN008_18	11
S_MN010_18	11
S_MN012_18	11
S_MN013_18	6
S_MN015_18	4
S_MN016_18	21
S_MN017_18	11
S_MN018_18	21
S_MN020_18	19
S_MN023_18	19
S_MN024_18	4
S_MN026_18	4
S_MN027_18	17
S_MN030_18	3
S_MN032_18	19
S_NY010_18	8
S_NY013_18	13
S_NY020_18	17
S_NY031_18	3
S_NY033_18	9
S_NY034_18	18
S_NY037_18	17
S_NY038_18	11
S_NY040_18	3
S_NY046_18	12
S_NY048_18	18
S_NY062_18	3
S_NY063_18	3
S_NY065_18	17
S_NY069_18	3
S_NY074_18	3
S_NY075_18	8
S_NY076_18	8
S_NY079_18	15
S_NY081_18	3
S_NY084_18	3
S_TX001_18	3
S_TX002_18	11
S_TX003_18	17
S_TX004_17	3
S_TX004_18	3
S_TX005_18	5
S_TX006_18	20
S_TX007_18	3
S_TX009_18	11
S_TX010_18	14
S_TX015_18	3
S_TX017_18	3
S_TX018_18	3
S_TX020_18	3
S_TX022_18	3
S_TX023_18	3
S_TX024_18	3
S_TX027_18	3
S_TX028_18	3
S_TX029_18	3
S_TX030_18	11
S_TX031_18	11
S_TX033_18	9
S_TX038_18	11
S_TX042_18	7
S_TX048_18	11
S_TX060_18	1
S_TX061_18	17
S_TX066_18	19
S_TX068_18	11
S_TX078_18	8
S_TX081_18	8
S_TX085_18	11
S_TX086_18	11
S_TX091_18	4
S_TX092_18	3
S_TX101_18	10
S_TX109_18	11

## Sheet: 94.25% - 21 clusters
Seq_ID	Cluster
CAZ10012_18	1
CAZ10013_19	2
CAZ10021_21	3
CAZ10031_21	4
CAZ10041_21	4
CAZ10043_18	5
CAZ10061_21	6
CAZ10071_21	5
CAZ10081_21	4
CAZ10101_21	7
CAZ10112_21	8
CAZ10122_21	5
CAZ10141_21	9
CAZ10151_21	10
CCA10011_21	11
CCA10021_21	3
CCT10021_21	9
CCT10051_21	2
CCT10071_21	10
CCT10081_21	11
CCT10101_21	12
CCT10111_21	11
CCT10121_21	1
CCT10131_21	1
CCT10141_21	13
CCT10151_21	1
CCT10161_21	1
CCT10171_21	14
CCT10181_21	1
CCT10191_21	11
CCT10201_21	11
CCT10211_21	11
CCT10221_21	5
CCT10231_21	5
CCT10241_21	11
CCT10251_21	5
CCT10261_21	12
CFL10011_19	1
CFL10011_21	11
CFL10021_19	1
CFL10031_21	11
CFL10041_21	12
CFL10051_19	1
CFL10051_21	12
CFL10061_19	1
CFL10061_21	12
CFL10071_19	15
CFL10071_21	11
CFL10081_20	16
CFL10081_21	17
CFL10091_19	1
CFL10091_21	12
CFL10101_19	1
CFL10101_20	11
CFL10101_21	12
CFL10111_19	1
CFL10111_20	11
CFL10121_19	1
CFL10121_21	12
CFL10131_19	1
CFL10131_21	12
CFL10133_19	12
CFL10141_19	1
CFL10141_20	2
CFL10141_21	10
CFL10145_19	13
CFL10151_21	17
CFL10161_20	2
CFL10161_21	12
CFL10171_20	12
CFL10171_21	12
CFL10181_20	2
CFL10181_21	12
CFL10191_20	12
CFL10191_21	12
CFL10201_20	2
CFL10201_21	11
CFL10211_20	1
CFL10221_20	2
CFL10221_21	12
CFL10231_20	3
CFL10231_21	12
CFL10241_20	2
CFL10241_21	12
CFL10251_20	2
CFL10251_21	3
CFL10271_20	2
CFL10271_21	12
CFL10281_21	3
CFL10301_21	12
CFL10311_20	11
CFL10311_21	12
CFL10312_20	11
CFL10313_20	11
CFL10314_20	11
CFL10315_20	11
CFL10321_21	12
CFL10331_20	2
CFL10331_21	12
CFL10341_20	2
CFL10341_21	3
CFL10351_20	3
CFL10351_21	12
CFL10361_20	2
CFL10361_21	13
CFL10371_20	3
CFL10371_21	12
CFL10381_20	2
CFL10381_21	12
CFL10391_20	2
CFL10391_21	12
CFL10401_21	3
CFL10411_20	3
CFL10411_21	3
CFL10421_20	3
CFL10421_21	13
CFL10431_20	15
CFL10431_21	12
CFL10441_20	1
CFL10441_21	12
CFL10451_20	3
CFL10451_21	12
CFL10461_20	18
CFL10461_21	3
CFL10462_20	18
CFL10463_20	18
CFL10464_20	9
CFL10465_20	18
CFL10471_20	3
CFL10471_21	4
CFL10481_20	3
CFL10481_21	3
CFL10491_20	2
CFL10491_21	12
CFL10501_21	3
CFL10511_21	12
CFL10521_21	12
CFL10531_21	12
CFL10541_21	12
CFL10551_21	12
CFL10561_21	3
CFL10571_21	12
CFL10581_21	12
CFL10582_20	2
CFL10601_21	7
CFL10611_21	19
CFL10621_21	3
CFL10631_21	3
CFL10641_21	3
CFL10651_21	3
CFL10661_21	3
CFL10671_20	3
CFL10671_21	12
CFL10691_21	3
CFL10701_20	2
CFL10701_21	3
CFL10711_21	3
CFL10721_20	3
CFL10731_20	2
CFL10731_21	12
CFL10741_20	3
CFL10741_21	15
CFL10751_20	2
CFL10761_21	12
CFL10771_21	3
CFL10781_21	12
CFL10791_20	3
CFL10791_21	3
CFL10801_20	3
CFL10801_21	3
CFL10811_20	3
CFL10811_21	3
CFL10821_20	3
CFL10821_21	3
CFL10831_20	3
CFL10831_21	3
CFL10841_20	3
CFL10841_21	3
CFL10851_21	3
CFL10861_21	3
CFL10871_20	3
CFL10871_21	1
CFL10881_20	3
CFL10881_21	12
CFL10891_20	3
CFL10891_21	3
CFL10901_21	3
CFL10911_21	3
CFL10921_20	3
CFL10921_21	3
CFL10922_20	3
CFL10931_21	3
CFL10941_20	10
CFL10941_21	12
CFL10942_20	10
CFL10951_21	9
CFL10952_20	3
CFL10961_21	12
CFL10962_20	3
CFL10971_20	3
CFL10971_21	3
CFL10972_20	3
CFL10991_21	11
CFL11001_21	3
CFL11011_21	3
CFL11021_21	3
CFL11031_21	3
CFL11041_21	17
CFL11051_21	3
CFL11061_21	12
CFL11071_21	3
CFL11081_21	3
CFL11091_21	3
CFL11101_21	12
CFL11111_21	3
CFL11141_21	17
CFL11151_21	3
CFL11161_21	3
CFL11171_21	3
CFL11201_21	17
CFL11211_21	7
CFL11221_21	12
CFL11241_21	11
CFL11251_21	7
CFL11271_21	7
CFL11291_21	20
CFL11301_21	18
CFL11311_21	3
CFL11321_21	7
CFL11331_21	2
CGA10011_21	1
CGA10021_21	11
CGA10031_21	12
CGA10041_21	3
CGA10051_20	11
CGA10051_21	11
CGA10071_20	16
CGA10071_21	13
CGA10081_21	15
CGA10101_19	1
CGA10101_20	16
CGA10104_19	21
CGA10111_21	12
CGA10114_19	12
CGA10121_21	12
CGA10131_21	12
CGA10141_20	16
CGA10151_20	16
CGA10151_21	12
CGA10164_19	1
CGA10171_20	16
CGA10171_21	12
CGA10191_21	12
CGA10201_20	2
CGA10211_21	2
CGA10221_21	17
CGA10231_20	3
CGA10231_21	12
CGA10251_21	12
CGA10261_21	12
CGA10271_21	10
CGA10281_20	16
CGA10281_21	11
CGA10291_21	12
CGA10301_21	3
CGA10311_20	16
CGA10311_21	12
CGA10331_21	11
CGA10341_21	12
CGA10351_20	16
CGA10371_21	20
CGA10385_19	4
CGA10441_21	11
CGA10451_20	3
CGA10461_21	7
CGA10481_21	8
CGA10491_21	12
CGA10501_19	7
CGA10501_21	2
CGA10511_21	7
CIA10011_20	12
CIA10051_19	11
CIA10051_20	12
CIA10054_19	9
CIA10062_20	5
CIA10093_18	1
CIA10101_19	11
CIA10111_19	11
CIA10111_20	12
CIA10112_20	12
CIA10113_20	12
CIA10114_20	12
CIA10115_20	12
CIA10121_19	11
CIA10131_19	11
CIA10131_20	5
CIA10141_20	12
CIA10143_19	13
CIA10151_20	12
CIA10161_19	11
CIA10161_20	5
CIA10171_19	11
CIA10171_20	12
CIA10173_19	18
CIA10181_19	11
CIA10191_20	5
CIA10201_20	5
CIA10212_20	5
CIA10221_19	11
CIA10222_20	12
CIA10231_20	12
CIA10241_19	11
CIA10242_20	12
CIA10243_18	3
CIA10251_19	11
CIA10261_20	12
CIA10271_20	5
CIA10281_19	11
CIA10281_20	5
CIA10291_19	11
CIA10291_20	5
CIA10293_19	3
CIA10302_18	19
CIA10311_20	5
CIA10321_20	5
CIA10361_20	5
CIA10371_20	5
CIA10391_20	12
CIA10401_20	12
CIA10411_20	12
CIA10421_20	12
CIA10431_20	12
CIA10433_18	15
CIA10451_20	5
CIA10463_18	6
CIA10471_20	5
CIA10473_18	13
CIA10481_20	12
CIA10491_20	12
CIA10501_20	12
CIA10511_20	12
CIA10521_20	12
CIA10531_20	12
CIA10541_20	12
CIA10561_20	5
CIA10571_20	12
CIA10581_20	5
CIA10583_18	19
CIA10591_20	12
CIA10601_20	12
CIA10611_20	12
CIA10621_20	12
CIA10631_20	12
CIA10641_20	12
CIA10651_20	5
CIA10661_20	5
CIA10671_20	12
CIA10681_20	5
CIA10691_20	12
CIA10701_20	12
CIA10711_20	12
CIA10722_20	12
CIA10741_20	12
CIA10751_20	5
CIA10771_20	12
CIA10781_20	12
CIA10791_20	5
CIA10802_20	5
CIA10821_20	5
CIA10831_20	3
CIA10851_20	5
CIA10861_20	12
CIA10881_20	5
CIA10891_20	12
CIA10921_20	5
CIA10951_20	12
CIA11031_20	11
CIA11091_20	11
CIA11092_18	15
CIA11563_18	3
CIL10011_20	12
CIL10021_20	12
CIL10031_20	5
CIL10033_19	13
CIL10041_20	12
CIL10041_21	9
CIL10052_20	12
CIL10061_19	17
CIL10061_20	12
CIL10061_21	15
CIL10071_20	12
CIL10073_18	7
CIL10081_20	5
CIL10091_20	12
CIL10091_21	9
CIL10101_19	21
CIL10101_20	12
CIL10101_21	1
CIL10111_19	3
CIL10111_21	9
CIL10121_19	3
CIL10121_20	12
CIL10125_19	18
CIL10131_20	5
CIL10131_21	11
CIL10141_21	3
CIL10151_20	5
CIL10151_21	20
CIL10161_20	5
CIL10161_21	12
CIL10171_21	3
CIL10172_20	12
CIL10181_20	5
CIL10181_21	14
CIL10191_20	5
CIL10191_21	18
CIL10212_21	12
CIL10221_21	11
CIL10222_21	11
CIL10231_21	17
CIL10232_21	17
CIL10241_20	12
CIL10241_21	9
CIL10281_20	12
CIL10291_20	5
CIL10301_20	12
CIL10303_18	3
CIL10322_20	12
CIL10331_20	5
CIL10341_20	12
CIL10381_20	5
CIL10401_20	12
CIL10431_20	12
CIL10441_20	12
CIL10461_20	3
CIL10471_20	12
CIL10481_20	12
CIL10492_20	12
CIL10511_20	12
CIL10571_20	12
CIL10591_20	5
CIL10611_20	5
CIL10621_20	12
CIL10631_20	12
CIL10651_20	12
CIL10652_20	12
CIL10653_20	12
CIL10654_20	12
CIL10655_20	12
CIL10661_20	12
CIL10671_20	3
CIL10673_18	15
CIL10691_20	3
CIL10703_18	1
CIL10711_20	12
CIL10741_20	5
CIL10751_20	3
CIL10771_20	5
CIL10781_20	15
CIL10801_20	10
CIL10841_20	3
CIL10973_18	15
CIL10982_20	3
CIL11081_20	3
CIL11091_20	13
CIL11151_20	11
CIL11161_20	11
CIL11363_18	11
CIL11433_18	18
CIL11443_18	1
CIL11493_18	3
CIL11533_18	12
CIL11543_18	15
CIL11573_18	6
CIL11593_18	15
CIN10021_21	12
CIN10031_21	12
CIN10042_21	13
CIN10052_21	12
CIN10071_21	12
CIN10072_21	17
CIN10081_21	11
CIN10082_21	13
CIN10091_21	3
CIN10111_21	14
CJK10011_21	20
CJK10012_21	20
CJK10013_21	20
CJK10014_21	20
CJK10021_21	13
CJK10022_21	13
CJK10023_21	13
CJK10024_21	13
CJK10043_21	10
CJK10044_21	10
CJK10051_21	20
CJK10052_21	20
CJK10053_21	20
CJK10054_21	20
CJK10071_21	20
CJK10072_21	20
CJK10073_21	20
CJK10074_21	20
CKS10011_20	12
CKS10021_20	12
CKS10031_20	11
CKS10032_20	11
CKS10033_20	11
CKS10034_20	11
CKS10035_20	11
CKS10051_20	11
CKS10061_20	2
CKS10071_20	11
CKS10081_20	11
CMA10021_19	18
CMA10051_19	7
CMA10073_19	11
CMA10081_19	18
CMA10093_19	18
CMA10101_19	18
CMA10121_19	18
CMA10141_19	18
CMA10143_19	15
CMA10151_19	18
CMA10161_19	18
CMA10171_19	18
CMA10181_19	18
CMA10221_19	7
CMA10263_19	15
CMA10301_19	18
CMA10314_19	18
CMA10364_19	7
CMA10373_19	15
CMA10383_19	1
CMA10443_19	1
CMA10473_19	11
CMA10481_19	7
CMA10483_19	3
CMA10541_19	7
CMA10544_19	3
CMA10574_19	15
CMA10584_19	11
CMA10591_19	18
CMA10611_19	7
CMA10621_19	7
CMA10661_19	18
CMA10673_19	19
CMA10713_19	1
CMA10721_19	7
CMA10731_19	7
CMA10741_19	7
CMA10751_19	7
CMA10763_19	11
CMA10781_19	7
CMA10791_19	7
CMA10811_19	7
CMA10821_19	7
CMA10831_19	7
CMA10871_19	7
CMA10891_19	7
CMA10911_19	7
CMA10921_19	7
CMA10931_19	3
CMD10013_19	17
CME35521_14	17
CMI10011_19	3
CMI10021_21	12
CMI10031_19	3
CMI10031_21	9
CMI10041_19	3
CMI10051_19	3
CMI10061_19	3
CMI10061_21	9
CMI10071_19	3
CMI10071_21	21
CMI10081_19	3
CMI10081_21	11
CMI10091_19	3
CMI10091_21	1
CMI10101_19	3
CMI10101_21	10
CMI10111_19	3
CMI10111_21	1
CMI10121_19	3
CMI10121_21	9
CMI10141_19	3
CMI10151_21	15
CMI10161_21	5
CMI10181_21	1
CMI10191_21	10
CMI10201_21	3
CMI10211_19	3
CMI10221_19	3
CMI10231_21	5
CMI10241_21	1
CMI10251_21	12
CMI10261_21	17
CMI10281_21	3
CMI10291_21	11
CMI10301_21	3
CMI10311_21	9
CMI10321_21	12
CMI10334_19	3
CMI10341_19	3
CMI10351_19	3
CMI10361_19	3
CMI10391_19	3
CMI10521_19	8
CMI10531_19	3
CMN10031_20	5
CMN10031_21	5
CMN10041_20	5
CMN10041_21	3
CMN10051_21	9
CMN10061_20	12
CMN10071_20	12
CMN10081_21	9
CMN10082_20	5
CMN10091_20	12
CMN10091_21	1
CMN10111_20	12
CMN10111_21	9
CMN10121_21	9
CMN10122_20	12
CMN10141_21	9
CMN10151_20	12
CMN10151_21	6
CMN10161_20	12
CMN10161_21	9
CMN10171_20	17
CMN10171_21	9
CMN10181_21	1
CMN10191_20	12
CMN10191_21	9
CMN10201_20	12
CMN10201_21	12
CMN10211_20	5
CMN10211_21	1
CMN10221_20	12
CMN10231_20	12
CMN10231_21	12
CMN10241_20	12
CMN10241_21	9
CMN10251_20	12
CMN10251_21	1
CMN10261_20	12
CMN10271_20	5
CMN10271_21	5
CMN10281_20	12
CMN10281_21	12
CMN10291_21	14
CMN10301_20	12
CMN10311_21	1
CMN10312_20	12
CMN10321_21	5
CMN10341_20	5
CMN10341_21	3
CMN10361_20	12
CMN10361_21	3
CMN10371_20	12
CMN10391_21	9
CMN10401_20	12
CMN10401_21	17
CMN10411_20	12
CMN10412_21	5
CMN10421_20	12
CMN10422_21	13
CMN10431_20	12
CMN10441_20	5
CMN10442_21	9
CMN10451_20	5
CMN10452_21	1
CMN10461_20	5
CMN10462_21	18
CMN10471_20	5
CMN10472_21	1
CMN10481_20	12
CMN10482_21	5
CMN10491_20	5
CMN10491_21	14
CMN10492_21	1
CMN10502_20	12
CMN10502_21	17
CMN10511_20	5
CMN10512_21	4
CMN10522_21	7
CMN10542_21	17
CMN10551_20	12
CMN10551_21	12
CMN10552_21	12
CMN10561_20	12
CMN10562_21	12
CMN10571_20	12
CMN10582_20	12
CMN10601_20	12
CMN10611_20	12
CMN10611_21	11
CMN10621_21	3
CMN10651_20	5
CMN10671_20	12
CMN10691_20	5
CMN10721_20	12
CMN10751_20	12
CMN10761_20	12
CMN10771_20	12
CMN10801_20	12
CMN10821_20	12
CMN10861_20	3
CMN10891_20	12
CMN10962_20	12
CMN11121_20	5
CMN11261_20	13
CMO10011_20	11
CMO10013_20	11
CMO10014_20	11
CMO10015_20	11
CND10011_21	1
CND10031_21	1
CND10041_21	12
CND10051_21	12
CND10061_21	12
CND10071_21	12
CND10081_21	1
CNE10011_21	12
CNE10012_21	12
CNE10021_21	12
CNE10022_20	12
CNE10022_21	12
CNE10031_20	12
CNE10031_21	11
CNE10032_21	11
CNE10041_20	12
CNE10042_21	3
CNE10051_20	5
CNE10061_20	12
CNE10061_21	17
CNE10062_21	8
CNE10071_20	5
CNE10081_20	12
CNE10082_21	3
CNE10091_20	12
CNE10091_21	12
CNE10092_21	12
CNE10101_20	12
CNE10101_21	12
CNE10102_21	12
CNE10111_20	5
CNE10111_21	12
CNE10112_21	12
CNE10121_21	12
CNE10122_21	12
CNE10131_20	12
CNE10131_21	12
CNE10132_21	12
CNE10141_21	12
CNE10142_21	12
CNE10151_20	12
CNE10151_21	12
CNE10152_21	12
CNE10161_20	12
CNE10161_21	5
CNE10162_21	14
CNE10171_20	12
CNE10171_21	12
CNE10172_21	12
CNE10181_20	12
CNE10191_20	5
CNE10201_20	12
CNE10211_20	5
CNE10211_21	12
CNE10231_20	12
CNE10231_21	12
CNE10241_21	11
CNE10261_20	12
CNE10271_20	5
CNE10281_20	12
CNE10291_20	12
CNE10311_20	5
CNE10321_20	5
CNE10331_20	5
CNE10342_20	5
CNE10361_20	5
CNE10371_20	12
CNE10431_20	5
CNE10471_20	12
CNE10481_20	13
CNE10541_20	12
CNE10601_20	11
CNE10631_20	11
CNE10661_20	3
CNE10691_20	11
CNE10751_20	11
CNE51831_16	19
CNE51861_16	8
CNH10021_19	18
CNH10023_18	19
CNH10031_19	7
CNJ10081_19	15
CNJ10104_19	10
COH07221_14	1
COH10041_19	15
COH10043_19	17
COH10061_19	15
COH10093_19	19
COH10151_19	15
COH10153_18	17
CPA10011_21	12
CPA10021_21	21
CPA10031_21	5
CPA10041_21	12
CPA10051_21	4
CRI10011_19	7
CRI10011_21	3
CRI10021_19	7
CRI10022_21	7
CRI10031_19	7
CSC10011_21	12
CSC10021_21	12
CSC10031_21	12
CSC10061_21	11
CSC10072_21	12
CSD10013_18	9
CSD10023_18	7
CTN10031_20	16
CTN10031_21	12
CTN10041_20	16
CTN10041_21	17
CTN10051_20	16
CTN10051_21	14
CTN10061_20	16
CTN10061_21	16
CTN10071_20	16
CTN10081_20	13
CTN10081_21	16
CTN10091_21	3
CTN10101_20	16
CTN10101_21	20
CTN10111_20	16
CTN10111_21	12
CTN10121_20	16
CTN10121_21	12
CTN10131_21	7
CTN10161_21	13
CTN10171_21	5
CTN10181_21	5
CTN10191_21	5
CTN10201_21	5
CTN10211_21	5
CTN10221_21	5
CTN10231_21	5
CTN10241_21	5
CTN10271_21	12
CTX04741_16	3
CTX05031_16	20
CTX29661_17	12
CTX55381_15	10
CTX55442_15	3
CTX55551_15	17
CTX55562_15	8
CTX63541_15	3
CUK10011_15	11
CUK10011_16	17
CUK10011_17	15
CUK10021_16	11
CUK10021_18	17
CUK10031_15	10
CUK10031_18	11
CUK10051_16	3
CUK10051_17	10
CUK10051_18	11
CUK10061_16	3
CUK10061_XX	11
CUK10071_17	2
CUK10071_XX	11
CUK10081_17	3
CUK10081_19	11
CUK10091_16	10
CUK10101_16	12
CUK10111_18	1
CUK10131_16	3
CUK10141_16	3
CUK10151_16	11
CUK10161_16	11
CUK10171_16	17
CUK10191_16	3
CUK10241_16	17
CUT10011_21	17
CUT10021_21	14
CUT10031_21	14
CUT10041_21	3
CUT10051_21	1
CVA10031_19	1
CVA10031_20	16
CVA10041_19	1
CVA10041_20	16
CVA10075_19	7
CVA10101_19	3
CVA10145_19	13
CWG10011_21	20
CWI10022_20	12
CWI10032_20	12
CWI10041_19	15
CWI10042_20	5
CWI10051_21	9
CWI10061_20	5
CWI10061_21	10
CWI10071_20	12
CWI10071_21	9
CWI10081_20	12
CWI10081_21	1
CWI10091_20	5
CWI10091_21	13
CWI10101_19	3
CWI10101_20	5
CWI10111_20	5
CWI10111_21	9
CWI10121_20	5
CWI10121_21	5
CWI10131_19	1
CWI10131_20	12
CWI10131_21	9
CWI10141_19	15
CWI10141_21	9
CWI10151_19	11
CWI10151_20	5
CWI10151_21	9
CWI10161_20	12
CWI10171_20	12
CWI10171_21	9
CWI10181_20	5
CWI10181_21	1
CWI10191_20	5
CWI10191_21	7
CWI10201_21	5
CWI10211_21	9
CWI10221_20	12
CWI10221_21	9
CWI10241_20	12
CWI10241_21	9
CWI10251_21	9
CWI10261_21	9
CWI10271_20	3
CWI10281_20	3
CWI10291_21	5
CWI10301_21	9
CWI10311_20	21
CWI10321_21	1
CWI10331_21	5
CWI10341_20	3
CWI10361_21	5
CWI10371_20	11
CWI10391_21	1
CWI10411_21	3
CWI10421_19	8
CWI10441_21	9
CWI10461_21	1
CWI10481_21	9
CWI10491_21	12
CWI10501_21	9
CWI10511_21	5
CWI10541_21	6
CWI10551_21	11
CWI10561_21	17
CWI10571_21	21
CWI10591_21	12
CWI10621_21	3
C_CA003_18	15
C_CA015_18	15
C_CA017_18	1
C_CA018_18	10
C_CA023_18	10
C_ChHenan	3
C_IA013_18	4
C_IA016_18	3
C_IA017_18	10
C_IA018_18	4
C_IA029_18	4
C_IA031_18	19
C_IA034_18	19
C_IA039_18	19
C_IA040_18	19
C_IA042_18	4
C_IA045_18	19
C_IA048_18	19
C_IA052_18	19
C_IA058_18	19
C_IA059_18	4
C_IA062_18	19
C_IA064_18	19
C_IA065_18	14
C_IA068_18	19
C_IA069_18	19
C_IA070_18	19
C_IA075_18	19
C_IA076_18	19
C_IA077_18	19
C_IA078_18	19
C_IA082_18	19
C_IA083_18	19
C_IA085_18	19
C_IA086_18	19
C_IA087_18	19
C_IA091_18	19
C_IA092_18	19
C_IA093_18	19
C_IA094_18	19
C_IA102_18	19
C_IA104_18	19
C_IA107_18	19
C_IA110_18	19
C_IA111_18	19
C_IA176_18	3
C_IL001_18	11
C_IL004_18	19
C_IL007_18	19
C_IL012_18	19
C_IL013_18	19
C_IL014_18	19
C_IL018_18	19
C_IL019_18	19
C_IL020_18	19
C_IL022_18	19
C_IL023_18	19
C_IL024_18	19
C_IL025_18	19
C_IL031_18	19
C_IL032_18	19
C_IL033_18	19
C_IL034_18	19
C_IL036_18	19
C_IL037_18	19
C_IL039_18	19
C_IL040_18	19
C_IL041_18	11
C_IL042_18	19
C_IL043_18	19
C_IL046_18	19
C_IL047_18	19
C_IL048_18	19
C_IL049_18	19
C_IL050_18	19
C_IL053_18	3
C_IL054_18	19
C_IL055_18	19
C_IL056_18	19
C_IL058_18	19
C_IL059_18	19
C_IL060_18	19
C_IL062_18	19
C_IL063_18	3
C_IL065_18	19
C_IL066_18	19
C_IL067_18	19
C_IL068_18	19
C_IL071_18	19
C_IL072_18	19
C_IL074_18	19
C_IL075_18	11
C_IL076_18	19
C_IL077_18	19
C_IL078_18	19
C_IL079_18	19
C_IL080_18	19
C_IL085_18	19
C_IL086_18	19
C_IL087_18	19
C_IL097_18	19
C_IL099_18	19
C_IL113_18	19
C_IL119_18	19
C_IL120_18	19
C_IL126_18	19
C_IL168_18	19
C_IL170_18	19
C_IL189_18	19
C_IL199_18	19
C_IL219_18	11
C_MA001_14	6
C_MO003_18	19
C_MX001_17	20
C_OH001_18	19
C_OH003_18	19
C_OH004_18	19
C_OH006_18	19
C_OH014_18	19
C_SD001_18	21
C_WI008_18	4
C_WI011_18	4
C_WI020_18	4
C_WI024_18	4
C_WI026_18	4
C_WI031_18	4
C_WI033_18	4
C_WI036_18	4
C_WI037_18	4
C_WI038_18	4
C_WI039_18	4
C_WI040_18	4
C_WI041_18	4
C_WI092_18	6
C_WI093_18	4
C_WI094_18	4
C_WI095_18	4
C_WI096_18	4
C_WI097_18	4
C_WI098_18	4
C_WI099_18	4
C_WI100_18	4
C_WI101_18	6
C_WI102_18	4
C_WI103_18	4
C_WI107_18	4
C_WI109_18	4
C_WI111_18	4
C_WI112_18	4
C_WI113_18	10
C_WI114_18	4
C_WI118_18	4
C_WI121_18	4
C_WI122_18	4
C_WI123_18	4
C_WI125_18	4
C_WI128_18	4
C_WI129_18	4
C_WI130_18	6
C_WI131_18	4
C_WI133_18	4
C_WI134_18	4
C_WI135_18	4
C_WI138_18	4
C_WI139_18	6
C_WI144_18	11
C_WI145_18	4
C_WI150_18	4
C_WI159_18	4
C_WI172_18	4
C_WI173_18	4
C_WI176_18	4
C_WI177_18	4
C_WI178_18	4
C_WI182_18	3
C_WI185_18	11
C_WI186_18	4
C_WI187_18	19
C_WI194_18	19
C_WI197_18	19
C_WI198_18	19
C_WI199_18	11
C_WI200_18	19
C_WI202_18	4
C_WI205_18	11
C_WI206_18	12
C_WI208_18	19
C_WI209_18	4
C_WI257_18	19
C_WI259_18	11
HCJK015_15	20
INF10011_21	3
INF10021_21	12
ION10011_21	11
ION10021_21	11
ION10031_19	17
ION10032_21	7
ION10041_21	13
ION10051_18	3
ION10051_21	6
ION10061_21	13
ION10071_21	3
ION10081_21	11
ION10091_21	3
ION10111_18	15
ION10111_21	2
ION10121_18	18
ION10122_21	5
ION10131_20	5
ION10131_21	5
ION10141_21	13
ION10142_21	13
ION10151_21	2
ION10171_20	20
ION10192_21	3
ION10201_21	11
ION10231_19	12
ION10301_20	3
ION10311_20	9
ION10421_19	11
ION10441_19	11
IQB10011_21	14
IVD10011_21	11
IVD10021_21	12
IVD10031_21	11
IVD10041_21	12
IVD10051_21	18
IVD10061_21	11
SMN10071_19	1
SMN10101_19	1
SMN10121_19	15
SMN10131_19	1
SMN10211_19	1
SMN10221_19	15
SMN10251_19	1
SMN10361_19	3
SNY10011_21	3
SNY10021_19	19
SNY10021_20	1
SNY10021_21	3
SNY10031_19	10
SNY10031_20	11
SNY10031_21	11
SNY10041_19	11
SNY10041_20	3
SNY10041_21	12
SNY10051_20	2
SNY10051_21	17
SNY10061_19	19
SNY10061_20	7
SNY10071_19	19
SNY10071_20	6
SNY10071_21	11
SNY10081_20	7
SNY10081_21	17
SNY10091_21	17
SNY10101_20	1
SNY10101_21	14
SNY10111_19	20
SNY10111_21	4
SNY10121_19	11
SNY10121_21	3
SNY10131_21	12
SNY10151_19	17
SNY10151_21	17
SNY10161_21	3
SNY10171_21	17
SNY10181_20	1
SNY10181_21	14
SNY10191_21	15
SNY10201_21	18
SNY10211_20	5
SNY10211_21	18
SNY10221_20	17
SNY10221_21	10
SNY10222_20	17
SNY10231_20	12
SNY10231_21	11
SNY10232_20	12
SNY10241_21	12
SNY10251_19	17
SNY10251_21	11
SNY10261_19	8
SNY10261_20	1
SNY10261_21	11
SNY10281_20	7
SNY10281_21	17
SNY10291_19	1
SNY10291_21	11
SNY10301_21	9
SNY10311_20	11
SNY10311_21	1
SNY10321_19	17
SNY10321_21	14
SNY10331_19	3
SNY10331_21	3
SNY10341_19	15
SNY10341_20	1
SNY10341_21	9
SNY10351_20	11
SNY10351_21	11
SNY10361_19	15
SNY10361_21	12
SNY10371_19	14
SNY10371_20	11
SNY10371_21	13
SNY10381_20	11
SNY10381_21	12
SNY10391_19	13
SNY10391_20	11
SNY10391_21	17
SNY10401_19	7
SNY10401_20	11
SNY10401_21	9
SNY10411_20	11
SNY10411_21	3
SNY10421_21	3
SNY10431_19	11
SNY10431_20	5
SNY10431_21	17
SNY10441_21	1
SNY10451_19	11
SNY10451_21	1
SNY10461_20	11
SNY10461_21	1
SNY10471_19	12
SNY10471_20	11
SNY10471_21	1
SNY10481_21	3
SNY10491_19	11
SNY10491_20	11
SNY10491_21	9
SNY10501_19	3
SNY10511_20	11
SNY10511_21	9
SNY10521_19	19
SNY10521_20	1
SNY10521_21	1
SNY10531_19	14
SNY10531_20	1
SNY10531_21	1
SNY10541_19	14
SNY10541_20	1
SNY10541_21	20
SNY10551_20	13
SNY10551_21	17
SNY10561_19	17
SNY10561_20	11
SNY10561_21	1
SNY10571_19	17
SNY10571_21	9
SNY10581_21	8
SNY10591_21	9
SNY10601_21	9
SNY10611_21	1
SNY10621_21	13
SNY10631_21	3
SNY10641_19	2
SNY10641_21	3
SNY10651_21	1
SNY10661_21	2
SNY10681_21	14
SNY10691_20	11
SNY10691_21	1
SNY10701_20	3
SNY10701_21	1
SNY10711_20	11
SNY10711_21	9
SNY10721_20	11
SNY10721_21	3
SNY10731_19	13
SNY10731_21	3
SNY10741_19	2
SNY10741_20	1
SNY10741_21	12
SNY10751_19	3
SNY10751_21	7
SNY10761_19	13
SNY10771_19	15
SNY10771_21	9
SNY10781_19	12
SNY10781_21	8
SNY10791_21	18
SNY10801_21	9
SNY10811_21	7
SNY10821_19	15
SNY10821_21	5
SNY10831_19	14
SNY10831_21	11
SNY10841_19	14
SNY10841_21	12
SNY10851_21	8
SNY10861_19	1
SNY10861_21	1
SNY10871_21	11
SNY10881_21	11
SNY10891_19	1
SNY10891_21	9
SNY10901_19	1
SNY10901_21	3
SNY10921_19	1
SNY10921_21	1
SNY10931_19	1
SNY10931_21	9
SNY10941_19	14
SNY10941_21	9
SNY10951_21	1
SNY10961_21	6
SNY10971_19	19
SNY10971_21	15
SNY10981_19	3
SNY10981_21	1
SNY10991_19	3
SNY10991_21	1
SNY11001_21	1
SNY11011_19	2
SNY11011_21	1
SNY11021_19	11
SNY11031_21	1
SNY11041_21	1
SNY11051_21	1
SNY11061_19	1
SNY11061_21	11
SNY11071_19	2
SNY11071_21	9
SNY11081_19	2
SNY11081_20	1
SNY11081_21	9
SNY11091_19	18
SNY11091_20	3
SNY11101_19	21
SNY11101_21	9
SNY11111_19	1
SNY11111_21	21
SNY11121_19	15
SNY11121_21	3
SNY11131_19	1
SNY11131_20	12
SNY11131_21	9
SNY11141_19	3
SNY11141_21	9
SNY11151_21	11
SNY11161_19	1
SNY11161_21	5
SNY11171_19	13
SNY11171_21	1
SNY11181_19	15
SNY11181_21	3
SNY11191_19	1
SNY11191_21	21
SNY11201_19	2
SNY11201_21	3
SNY11211_19	3
SNY11211_21	11
SNY11221_19	1
SNY11221_21	12
SNY11231_20	3
SNY11231_21	9
SNY11241_19	2
SNY11241_21	1
SNY11251_19	2
SNY11251_21	1
SNY11261_20	1
SNY11261_21	7
SNY11271_19	13
SNY11271_20	3
SNY11271_21	11
SNY11281_20	3
SNY11281_21	11
SNY11291_19	1
SNY11291_20	12
SNY11291_21	1
SNY11301_19	1
SNY11301_20	3
SNY11301_21	9
SNY11311_19	1
SNY11311_20	12
SNY11311_21	17
SNY11312_20	12
SNY11321_19	2
SNY11321_21	9
SNY11331_21	1
SNY11341_21	11
SNY11351_19	15
SNY11351_20	15
SNY11351_21	10
SNY11361_20	3
SNY11361_21	7
SNY11371_20	2
SNY11371_21	9
SNY11381_19	21
SNY11381_20	3
SNY11381_21	9
SNY11391_20	3
SNY11391_21	11
SNY11401_21	11
SNY11411_20	11
SNY11411_21	3
SNY11421_19	1
SNY11421_20	3
SNY11421_21	11
SNY11431_20	3
SNY11431_21	14
SNY11441_19	1
SNY11441_21	15
SNY11451_19	4
SNY11451_20	1
SNY11451_21	3
SNY11461_19	13
SNY11461_21	1
SNY11471_19	15
SNY11471_20	1
SNY11471_21	7
SNY11481_19	3
SNY11481_21	1
SNY11491_19	2
SNY11491_21	1
SNY11501_19	17
SNY11501_20	3
SNY11501_21	6
SNY11511_19	1
SNY11511_21	1
SNY11521_19	1
SNY11521_21	3
SNY11531_19	13
SNY11531_21	10
SNY11541_19	13
SNY11541_20	3
SNY11541_21	9
SNY11551_19	1
SNY11551_21	11
SNY11561_20	12
SNY11561_21	21
SNY11571_19	13
SNY11571_21	10
SNY11581_19	1
SNY11581_20	1
SNY11581_21	18
SNY11591_19	1
SNY11591_20	3
SNY11591_21	3
SNY11601_19	3
SNY11601_21	15
SNY11611_20	3
SNY11611_21	8
SNY11621_19	3
SNY11621_20	3
SNY11631_19	13
SNY11631_21	3
SNY11641_19	1
SNY11641_21	4
SNY11651_21	11
SNY11661_21	9
SNY11671_21	9
SNY11681_21	3
SNY11691_21	14
SNY11701_21	8
SNY11711_19	1
SNY11721_20	3
SNY11721_21	3
SNY11731_19	1
SNY11731_20	3
SNY11731_21	13
SNY11751_21	9
SNY11761_19	1
SNY11761_21	7
SNY11771_21	6
SNY11772_19	3
SNY11781_21	14
SNY11791_21	8
SNY11792_19	1
SNY11801_19	1
SNY11801_21	4
SNY11811_19	1
SNY11821_21	6
SNY11841_19	3
SNY11841_21	11
SNY11851_19	21
SNY11861_19	3
SNY11861_21	18
SNY11871_21	6
SNY11881_19	15
SNY11881_21	3
SNY11891_19	13
SNY11891_21	3
SNY11901_19	13
SNY11911_19	14
SNY11911_21	1
SNY11921_19	15
SNY11921_21	1
SNY11931_19	1
SNY11931_21	3
SNY11941_21	3
SNY11951_19	11
SNY11951_21	6
SNY11961_19	17
SNY11961_21	11
SNY11981_21	3
SNY11991_19	13
SNY12101_19	17
SNY12121_19	1
SNY12141_19	15
SNY12221_19	1
SNY12241_19	13
SNY12281_19	1
SNY12291_19	1
SNY12301_19	1
SNY12321_19	1
SNY12491_19	15
SNY12631_19	3
SNY12701_19	2
SNY12711_19	13
SNY12761_19	13
SNY13171_19	1
SNY13181_19	15
SNY13351_19	1
SNY13381_19	8
SNY13391_19	13
SNY13401_19	8
SNY13411_19	1
SNY13421_19	1
SNY13431_19	1
SNY13441_19	13
SNY13461_19	1
SNY13481_19	1
SNY13491_19	1
SNY13511_19	12
SNY13521_19	1
SNY13541_19	10
SNY13551_19	17
SNY13571_19	3
SNY13591_19	1
SNY13601_19	3
SNY13661_19	21
SNY13681_19	15
SNY13691_19	13
SNY13741_19	1
SNY13761_19	1
SNY13811_19	11
SNY13841_19	1
STX10011_19	19
STX10011_20	11
STX10011_21	3
STX10021_19	10
STX10022_20	3
STX10031_19	11
STX10031_20	3
STX10032_21	15
STX10041_19	19
STX10041_21	3
STX10051_20	6
STX10051_21	4
STX10061_21	11
STX10062_20	7
STX10071_20	6
STX10071_21	12
STX10081_21	13
STX10091_20	12
STX10091_21	12
STX10101_19	3
STX10101_21	2
STX10111_19	11
STX10111_21	3
STX10121_21	13
STX10131_20	5
STX10131_21	12
STX10141_19	12
STX10141_21	20
STX10151_21	11
STX10161_21	12
STX10171_21	18
STX10181_20	3
STX10181_21	18
STX10201_19	11
STX10201_21	9
STX10211_21	12
STX10221_21	20
STX10231_21	3
STX10251_21	3
STX10261_19	7
STX10261_21	17
STX10271_21	3
STX10281_21	15
STX10291_19	2
STX10291_21	20
STX10301_19	19
STX10301_20	5
STX10311_21	21
STX10321_20	3
STX10321_21	3
STX10331_21	10
STX10341_19	7
STX10341_21	18
STX10351_20	2
STX10351_21	12
STX10361_21	13
STX10371_19	2
STX10371_21	3
STX10381_21	12
STX10391_19	2
STX10391_21	3
STX10401_19	15
STX10401_21	12
STX10411_19	1
STX10411_20	3
STX10411_21	12
STX10421_21	12
STX10431_21	3
STX10441_19	6
STX10441_21	12
STX10451_21	12
STX10461_21	12
STX10471_21	8
STX10481_20	3
STX10481_21	21
STX10491_21	21
STX10501_21	21
STX10511_21	1
STX10521_21	12
STX10531_19	7
STX10531_21	17
STX10541_21	21
STX10551_21	12
STX10561_20	17
STX10561_21	15
STX10571_21	12
STX10581_20	3
STX10581_21	12
STX10591_21	2
STX10601_19	4
STX10601_21	21
STX10611_20	2
STX10611_21	12
STX10621_20	2
STX10621_21	12
STX10641_21	21
STX10651_21	12
STX10661_20	2
STX10661_21	21
STX10671_20	5
STX10671_21	11
STX10681_19	13
STX10681_21	3
STX10691_21	21
STX10701_20	3
STX10701_21	3
STX10711_21	12
STX10721_21	6
STX10731_19	11
STX10731_21	12
STX10741_19	7
STX10741_21	3
STX10751_19	7
STX10761_19	2
STX10761_20	3
STX10771_19	10
STX10791_20	3
STX10801_20	19
STX10821_19	2
STX10831_20	3
STX10841_19	12
STX10841_20	2
STX10851_20	3
STX10861_19	2
STX10861_20	7
STX10891_19	18
STX10901_20	12
STX10921_20	2
STX10941_20	3
STX10951_20	2
STX10971_20	8
STX10991_20	5
STX11001_20	2
STX11021_20	2
STX11031_20	11
STX11061_19	3
STX11071_20	12
STX11081_20	3
STX11091_20	3
STX11111_20	2
STX11121_20	3
STX11161_20	5
STX11171_20	3
STX11181_20	1
STX11201_20	11
STX11261_20	3
STX11321_20	2
STX11351_19	3
STX11371_19	3
STX11381_20	11
STX11401_19	4
STX11481_19	18
STX11481_20	2
STX11491_19	13
STX11501_19	3
STX11551_20	11
STX11601_19	4
STX11641_19	3
STX11651_19	3
STX11661_19	3
STX11721_19	14
STX11731_19	21
STX11751_19	18
STX11761_20	3
STX11891_20	3
STX11931_19	3
STX12051_19	12
STX12081_19	11
STX12091_19	11
STX12201_19	12
STX12221_19	12
STX12231_19	18
STX12241_19	12
STX12251_19	2
STX12261_19	11
STX12311_19	4
STX12331_19	3
STX12341_19	3
STX12351_19	3
STX12371_19	3
STX12381_19	3
STX12411_19	7
STX12421_19	3
STX12511_19	4
STX12531_19	20
STX12571_19	12
STX12581_19	12
S_MN001_18	1
S_MN002_18	4
S_MN003_18	4
S_MN004_18	5
S_MN005_18	11
S_MN006_18	11
S_MN008_18	11
S_MN010_18	11
S_MN012_18	11
S_MN013_18	6
S_MN015_18	4
S_MN016_18	21
S_MN017_18	11
S_MN018_18	21
S_MN020_18	19
S_MN023_18	19
S_MN024_18	4
S_MN026_18	4
S_MN027_18	17
S_MN030_18	3
S_MN032_18	19
S_NY010_18	8
S_NY013_18	13
S_NY020_18	17
S_NY031_18	3
S_NY033_18	9
S_NY034_18	18
S_NY037_18	17
S_NY038_18	11
S_NY040_18	3
S_NY046_18	12
S_NY048_18	18
S_NY062_18	3
S_NY063_18	3
S_NY065_18	17
S_NY069_18	3
S_NY074_18	3
S_NY075_18	8
S_NY076_18	8
S_NY079_18	15
S_NY081_18	3
S_NY084_18	3
S_TX001_18	3
S_TX002_18	11
S_TX003_18	17
S_TX004_17	3
S_TX004_18	3
S_TX005_18	5
S_TX006_18	20
S_TX007_18	3
S_TX009_18	11
S_TX010_18	14
S_TX015_18	3
S_TX017_18	3
S_TX018_18	3
S_TX020_18	3
S_TX022_18	3
S_TX023_18	3
S_TX024_18	3
S_TX027_18	3
S_TX028_18	3
S_TX029_18	3
S_TX030_18	11
S_TX031_18	11
S_TX033_18	9
S_TX038_18	11
S_TX042_18	7
S_TX048_18	11
S_TX060_18	1
S_TX061_18	17
S_TX066_18	19
S_TX068_18	11
S_TX078_18	8
S_TX081_18	8
S_TX085_18	11
S_TX086_18	11
S_TX091_18	4
S_TX092_18	3
S_TX101_18	10
S_TX109_18	11

## Sheet: 94.5% - 21 clusters
Seq_ID	Cluster
CAZ10012_18	1
CAZ10013_19	2
CAZ10021_21	3
CAZ10031_21	4
CAZ10041_21	4
CAZ10043_18	5
CAZ10061_21	6
CAZ10071_21	5
CAZ10081_21	4
CAZ10101_21	7
CAZ10112_21	8
CAZ10122_21	5
CAZ10141_21	9
CAZ10151_21	10
CCA10011_21	11
CCA10021_21	3
CCT10021_21	9
CCT10051_21	2
CCT10071_21	10
CCT10081_21	11
CCT10101_21	12
CCT10111_21	11
CCT10121_21	1
CCT10131_21	1
CCT10141_21	13
CCT10151_21	1
CCT10161_21	1
CCT10171_21	14
CCT10181_21	1
CCT10191_21	11
CCT10201_21	11
CCT10211_21	11
CCT10221_21	5
CCT10231_21	5
CCT10241_21	11
CCT10251_21	5
CCT10261_21	12
CFL10011_19	1
CFL10011_21	11
CFL10021_19	1
CFL10031_21	11
CFL10041_21	12
CFL10051_19	1
CFL10051_21	12
CFL10061_19	1
CFL10061_21	12
CFL10071_19	15
CFL10071_21	11
CFL10081_20	16
CFL10081_21	17
CFL10091_19	1
CFL10091_21	12
CFL10101_19	1
CFL10101_20	11
CFL10101_21	12
CFL10111_19	1
CFL10111_20	11
CFL10121_19	1
CFL10121_21	12
CFL10131_19	1
CFL10131_21	12
CFL10133_19	12
CFL10141_19	1
CFL10141_20	2
CFL10141_21	10
CFL10145_19	13
CFL10151_21	17
CFL10161_20	2
CFL10161_21	12
CFL10171_20	12
CFL10171_21	12
CFL10181_20	2
CFL10181_21	12
CFL10191_20	12
CFL10191_21	12
CFL10201_20	2
CFL10201_21	11
CFL10211_20	1
CFL10221_20	2
CFL10221_21	12
CFL10231_20	3
CFL10231_21	12
CFL10241_20	2
CFL10241_21	12
CFL10251_20	2
CFL10251_21	3
CFL10271_20	2
CFL10271_21	12
CFL10281_21	3
CFL10301_21	12
CFL10311_20	11
CFL10311_21	12
CFL10312_20	11
CFL10313_20	11
CFL10314_20	11
CFL10315_20	11
CFL10321_21	12
CFL10331_20	2
CFL10331_21	12
CFL10341_20	2
CFL10341_21	3
CFL10351_20	3
CFL10351_21	12
CFL10361_20	2
CFL10361_21	13
CFL10371_20	3
CFL10371_21	12
CFL10381_20	2
CFL10381_21	12
CFL10391_20	2
CFL10391_21	12
CFL10401_21	3
CFL10411_20	3
CFL10411_21	3
CFL10421_20	3
CFL10421_21	13
CFL10431_20	15
CFL10431_21	12
CFL10441_20	1
CFL10441_21	12
CFL10451_20	3
CFL10451_21	12
CFL10461_20	18
CFL10461_21	3
CFL10462_20	18
CFL10463_20	18
CFL10464_20	9
CFL10465_20	18
CFL10471_20	3
CFL10471_21	4
CFL10481_20	3
CFL10481_21	3
CFL10491_20	2
CFL10491_21	12
CFL10501_21	3
CFL10511_21	12
CFL10521_21	12
CFL10531_21	12
CFL10541_21	12
CFL10551_21	12
CFL10561_21	3
CFL10571_21	12
CFL10581_21	12
CFL10582_20	2
CFL10601_21	7
CFL10611_21	19
CFL10621_21	3
CFL10631_21	3
CFL10641_21	3
CFL10651_21	3
CFL10661_21	3
CFL10671_20	3
CFL10671_21	12
CFL10691_21	3
CFL10701_20	2
CFL10701_21	3
CFL10711_21	3
CFL10721_20	3
CFL10731_20	2
CFL10731_21	12
CFL10741_20	3
CFL10741_21	15
CFL10751_20	2
CFL10761_21	12
CFL10771_21	3
CFL10781_21	12
CFL10791_20	3
CFL10791_21	3
CFL10801_20	3
CFL10801_21	3
CFL10811_20	3
CFL10811_21	3
CFL10821_20	3
CFL10821_21	3
CFL10831_20	3
CFL10831_21	3
CFL10841_20	3
CFL10841_21	3
CFL10851_21	3
CFL10861_21	3
CFL10871_20	3
CFL10871_21	1
CFL10881_20	3
CFL10881_21	12
CFL10891_20	3
CFL10891_21	3
CFL10901_21	3
CFL10911_21	3
CFL10921_20	3
CFL10921_21	3
CFL10922_20	3
CFL10931_21	3
CFL10941_20	10
CFL10941_21	12
CFL10942_20	10
CFL10951_21	9
CFL10952_20	3
CFL10961_21	12
CFL10962_20	3
CFL10971_20	3
CFL10971_21	3
CFL10972_20	3
CFL10991_21	11
CFL11001_21	3
CFL11011_21	3
CFL11021_21	3
CFL11031_21	3
CFL11041_21	17
CFL11051_21	3
CFL11061_21	12
CFL11071_21	3
CFL11081_21	3
CFL11091_21	3
CFL11101_21	12
CFL11111_21	3
CFL11141_21	17
CFL11151_21	3
CFL11161_21	3
CFL11171_21	3
CFL11201_21	17
CFL11211_21	7
CFL11221_21	12
CFL11241_21	11
CFL11251_21	7
CFL11271_21	7
CFL11291_21	20
CFL11301_21	18
CFL11311_21	3
CFL11321_21	7
CFL11331_21	2
CGA10011_21	1
CGA10021_21	11
CGA10031_21	12
CGA10041_21	3
CGA10051_20	11
CGA10051_21	11
CGA10071_20	16
CGA10071_21	13
CGA10081_21	15
CGA10101_19	1
CGA10101_20	16
CGA10104_19	21
CGA10111_21	12
CGA10114_19	12
CGA10121_21	12
CGA10131_21	12
CGA10141_20	16
CGA10151_20	16
CGA10151_21	12
CGA10164_19	1
CGA10171_20	16
CGA10171_21	12
CGA10191_21	12
CGA10201_20	2
CGA10211_21	2
CGA10221_21	17
CGA10231_20	3
CGA10231_21	12
CGA10251_21	12
CGA10261_21	12
CGA10271_21	10
CGA10281_20	16
CGA10281_21	11
CGA10291_21	12
CGA10301_21	3
CGA10311_20	16
CGA10311_21	12
CGA10331_21	11
CGA10341_21	12
CGA10351_20	16
CGA10371_21	20
CGA10385_19	4
CGA10441_21	11
CGA10451_20	3
CGA10461_21	7
CGA10481_21	8
CGA10491_21	12
CGA10501_19	7
CGA10501_21	2
CGA10511_21	7
CIA10011_20	12
CIA10051_19	11
CIA10051_20	12
CIA10054_19	9
CIA10062_20	5
CIA10093_18	1
CIA10101_19	11
CIA10111_19	11
CIA10111_20	12
CIA10112_20	12
CIA10113_20	12
CIA10114_20	12
CIA10115_20	12
CIA10121_19	11
CIA10131_19	11
CIA10131_20	5
CIA10141_20	12
CIA10143_19	13
CIA10151_20	12
CIA10161_19	11
CIA10161_20	5
CIA10171_19	11
CIA10171_20	12
CIA10173_19	18
CIA10181_19	11
CIA10191_20	5
CIA10201_20	5
CIA10212_20	5
CIA10221_19	11
CIA10222_20	12
CIA10231_20	12
CIA10241_19	11
CIA10242_20	12
CIA10243_18	3
CIA10251_19	11
CIA10261_20	12
CIA10271_20	5
CIA10281_19	11
CIA10281_20	5
CIA10291_19	11
CIA10291_20	5
CIA10293_19	3
CIA10302_18	19
CIA10311_20	5
CIA10321_20	5
CIA10361_20	5
CIA10371_20	5
CIA10391_20	12
CIA10401_20	12
CIA10411_20	12
CIA10421_20	12
CIA10431_20	12
CIA10433_18	15
CIA10451_20	5
CIA10463_18	6
CIA10471_20	5
CIA10473_18	13
CIA10481_20	12
CIA10491_20	12
CIA10501_20	12
CIA10511_20	12
CIA10521_20	12
CIA10531_20	12
CIA10541_20	12
CIA10561_20	5
CIA10571_20	12
CIA10581_20	5
CIA10583_18	19
CIA10591_20	12
CIA10601_20	12
CIA10611_20	12
CIA10621_20	12
CIA10631_20	12
CIA10641_20	12
CIA10651_20	5
CIA10661_20	5
CIA10671_20	12
CIA10681_20	5
CIA10691_20	12
CIA10701_20	12
CIA10711_20	12
CIA10722_20	12
CIA10741_20	12
CIA10751_20	5
CIA10771_20	12
CIA10781_20	12
CIA10791_20	5
CIA10802_20	5
CIA10821_20	5
CIA10831_20	3
CIA10851_20	5
CIA10861_20	12
CIA10881_20	5
CIA10891_20	12
CIA10921_20	5
CIA10951_20	12
CIA11031_20	11
CIA11091_20	11
CIA11092_18	15
CIA11563_18	3
CIL10011_20	12
CIL10021_20	12
CIL10031_20	5
CIL10033_19	13
CIL10041_20	12
CIL10041_21	9
CIL10052_20	12
CIL10061_19	17
CIL10061_20	12
CIL10061_21	15
CIL10071_20	12
CIL10073_18	7
CIL10081_20	5
CIL10091_20	12
CIL10091_21	9
CIL10101_19	21
CIL10101_20	12
CIL10101_21	1
CIL10111_19	3
CIL10111_21	9
CIL10121_19	3
CIL10121_20	12
CIL10125_19	18
CIL10131_20	5
CIL10131_21	11
CIL10141_21	3
CIL10151_20	5
CIL10151_21	20
CIL10161_20	5
CIL10161_21	12
CIL10171_21	3
CIL10172_20	12
CIL10181_20	5
CIL10181_21	14
CIL10191_20	5
CIL10191_21	18
CIL10212_21	12
CIL10221_21	11
CIL10222_21	11
CIL10231_21	17
CIL10232_21	17
CIL10241_20	12
CIL10241_21	9
CIL10281_20	12
CIL10291_20	5
CIL10301_20	12
CIL10303_18	3
CIL10322_20	12
CIL10331_20	5
CIL10341_20	12
CIL10381_20	5
CIL10401_20	12
CIL10431_20	12
CIL10441_20	12
CIL10461_20	3
CIL10471_20	12
CIL10481_20	12
CIL10492_20	12
CIL10511_20	12
CIL10571_20	12
CIL10591_20	5
CIL10611_20	5
CIL10621_20	12
CIL10631_20	12
CIL10651_20	12
CIL10652_20	12
CIL10653_20	12
CIL10654_20	12
CIL10655_20	12
CIL10661_20	12
CIL10671_20	3
CIL10673_18	15
CIL10691_20	3
CIL10703_18	1
CIL10711_20	12
CIL10741_20	5
CIL10751_20	3
CIL10771_20	5
CIL10781_20	15
CIL10801_20	10
CIL10841_20	3
CIL10973_18	15
CIL10982_20	3
CIL11081_20	3
CIL11091_20	13
CIL11151_20	11
CIL11161_20	11
CIL11363_18	11
CIL11433_18	18
CIL11443_18	1
CIL11493_18	3
CIL11533_18	12
CIL11543_18	15
CIL11573_18	6
CIL11593_18	15
CIN10021_21	12
CIN10031_21	12
CIN10042_21	13
CIN10052_21	12
CIN10071_21	12
CIN10072_21	17
CIN10081_21	11
CIN10082_21	13
CIN10091_21	3
CIN10111_21	14
CJK10011_21	20
CJK10012_21	20
CJK10013_21	20
CJK10014_21	20
CJK10021_21	13
CJK10022_21	13
CJK10023_21	13
CJK10024_21	13
CJK10043_21	10
CJK10044_21	10
CJK10051_21	20
CJK10052_21	20
CJK10053_21	20
CJK10054_21	20
CJK10071_21	20
CJK10072_21	20
CJK10073_21	20
CJK10074_21	20
CKS10011_20	12
CKS10021_20	12
CKS10031_20	11
CKS10032_20	11
CKS10033_20	11
CKS10034_20	11
CKS10035_20	11
CKS10051_20	11
CKS10061_20	2
CKS10071_20	11
CKS10081_20	11
CMA10021_19	18
CMA10051_19	7
CMA10073_19	11
CMA10081_19	18
CMA10093_19	18
CMA10101_19	18
CMA10121_19	18
CMA10141_19	18
CMA10143_19	15
CMA10151_19	18
CMA10161_19	18
CMA10171_19	18
CMA10181_19	18
CMA10221_19	7
CMA10263_19	15
CMA10301_19	18
CMA10314_19	18
CMA10364_19	7
CMA10373_19	15
CMA10383_19	1
CMA10443_19	1
CMA10473_19	11
CMA10481_19	7
CMA10483_19	3
CMA10541_19	7
CMA10544_19	3
CMA10574_19	15
CMA10584_19	11
CMA10591_19	18
CMA10611_19	7
CMA10621_19	7
CMA10661_19	18
CMA10673_19	19
CMA10713_19	1
CMA10721_19	7
CMA10731_19	7
CMA10741_19	7
CMA10751_19	7
CMA10763_19	11
CMA10781_19	7
CMA10791_19	7
CMA10811_19	7
CMA10821_19	7
CMA10831_19	7
CMA10871_19	7
CMA10891_19	7
CMA10911_19	7
CMA10921_19	7
CMA10931_19	3
CMD10013_19	17
CME35521_14	17
CMI10011_19	3
CMI10021_21	12
CMI10031_19	3
CMI10031_21	9
CMI10041_19	3
CMI10051_19	3
CMI10061_19	3
CMI10061_21	9
CMI10071_19	3
CMI10071_21	21
CMI10081_19	3
CMI10081_21	11
CMI10091_19	3
CMI10091_21	1
CMI10101_19	3
CMI10101_21	10
CMI10111_19	3
CMI10111_21	1
CMI10121_19	3
CMI10121_21	9
CMI10141_19	3
CMI10151_21	15
CMI10161_21	5
CMI10181_21	1
CMI10191_21	10
CMI10201_21	3
CMI10211_19	3
CMI10221_19	3
CMI10231_21	5
CMI10241_21	1
CMI10251_21	12
CMI10261_21	17
CMI10281_21	3
CMI10291_21	11
CMI10301_21	3
CMI10311_21	9
CMI10321_21	12
CMI10334_19	3
CMI10341_19	3
CMI10351_19	3
CMI10361_19	3
CMI10391_19	3
CMI10521_19	8
CMI10531_19	3
CMN10031_20	5
CMN10031_21	5
CMN10041_20	5
CMN10041_21	3
CMN10051_21	9
CMN10061_20	12
CMN10071_20	12
CMN10081_21	9
CMN10082_20	5
CMN10091_20	12
CMN10091_21	1
CMN10111_20	12
CMN10111_21	9
CMN10121_21	9
CMN10122_20	12
CMN10141_21	9
CMN10151_20	12
CMN10151_21	6
CMN10161_20	12
CMN10161_21	9
CMN10171_20	17
CMN10171_21	9
CMN10181_21	1
CMN10191_20	12
CMN10191_21	9
CMN10201_20	12
CMN10201_21	12
CMN10211_20	5
CMN10211_21	1
CMN10221_20	12
CMN10231_20	12
CMN10231_21	12
CMN10241_20	12
CMN10241_21	9
CMN10251_20	12
CMN10251_21	1
CMN10261_20	12
CMN10271_20	5
CMN10271_21	5
CMN10281_20	12
CMN10281_21	12
CMN10291_21	14
CMN10301_20	12
CMN10311_21	1
CMN10312_20	12
CMN10321_21	5
CMN10341_20	5
CMN10341_21	3
CMN10361_20	12
CMN10361_21	3
CMN10371_20	12
CMN10391_21	9
CMN10401_20	12
CMN10401_21	17
CMN10411_20	12
CMN10412_21	5
CMN10421_20	12
CMN10422_21	13
CMN10431_20	12
CMN10441_20	5
CMN10442_21	9
CMN10451_20	5
CMN10452_21	1
CMN10461_20	5
CMN10462_21	18
CMN10471_20	5
CMN10472_21	1
CMN10481_20	12
CMN10482_21	5
CMN10491_20	5
CMN10491_21	14
CMN10492_21	1
CMN10502_20	12
CMN10502_21	17
CMN10511_20	5
CMN10512_21	4
CMN10522_21	7
CMN10542_21	17
CMN10551_20	12
CMN10551_21	12
CMN10552_21	12
CMN10561_20	12
CMN10562_21	12
CMN10571_20	12
CMN10582_20	12
CMN10601_20	12
CMN10611_20	12
CMN10611_21	11
CMN10621_21	3
CMN10651_20	5
CMN10671_20	12
CMN10691_20	5
CMN10721_20	12
CMN10751_20	12
CMN10761_20	12
CMN10771_20	12
CMN10801_20	12
CMN10821_20	12
CMN10861_20	3
CMN10891_20	12
CMN10962_20	12
CMN11121_20	5
CMN11261_20	13
CMO10011_20	11
CMO10013_20	11
CMO10014_20	11
CMO10015_20	11
CND10011_21	1
CND10031_21	1
CND10041_21	12
CND10051_21	12
CND10061_21	12
CND10071_21	12
CND10081_21	1
CNE10011_21	12
CNE10012_21	12
CNE10021_21	12
CNE10022_20	12
CNE10022_21	12
CNE10031_20	12
CNE10031_21	11
CNE10032_21	11
CNE10041_20	12
CNE10042_21	3
CNE10051_20	5
CNE10061_20	12
CNE10061_21	17
CNE10062_21	8
CNE10071_20	5
CNE10081_20	12
CNE10082_21	3
CNE10091_20	12
CNE10091_21	12
CNE10092_21	12
CNE10101_20	12
CNE10101_21	12
CNE10102_21	12
CNE10111_20	5
CNE10111_21	12
CNE10112_21	12
CNE10121_21	12
CNE10122_21	12
CNE10131_20	12
CNE10131_21	12
CNE10132_21	12
CNE10141_21	12
CNE10142_21	12
CNE10151_20	12
CNE10151_21	12
CNE10152_21	12
CNE10161_20	12
CNE10161_21	5
CNE10162_21	14
CNE10171_20	12
CNE10171_21	12
CNE10172_21	12
CNE10181_20	12
CNE10191_20	5
CNE10201_20	12
CNE10211_20	5
CNE10211_21	12
CNE10231_20	12
CNE10231_21	12
CNE10241_21	11
CNE10261_20	12
CNE10271_20	5
CNE10281_20	12
CNE10291_20	12
CNE10311_20	5
CNE10321_20	5
CNE10331_20	5
CNE10342_20	5
CNE10361_20	5
CNE10371_20	12
CNE10431_20	5
CNE10471_20	12
CNE10481_20	13
CNE10541_20	12
CNE10601_20	11
CNE10631_20	11
CNE10661_20	3
CNE10691_20	11
CNE10751_20	11
CNE51831_16	19
CNE51861_16	8
CNH10021_19	18
CNH10023_18	19
CNH10031_19	7
CNJ10081_19	15
CNJ10104_19	10
COH07221_14	1
COH10041_19	15
COH10043_19	17
COH10061_19	15
COH10093_19	19
COH10151_19	15
COH10153_18	17
CPA10011_21	12
CPA10021_21	21
CPA10031_21	5
CPA10041_21	12
CPA10051_21	4
CRI10011_19	7
CRI10011_21	3
CRI10021_19	7
CRI10022_21	7
CRI10031_19	7
CSC10011_21	12
CSC10021_21	12
CSC10031_21	12
CSC10061_21	11
CSC10072_21	12
CSD10013_18	9
CSD10023_18	7
CTN10031_20	16
CTN10031_21	12
CTN10041_20	16
CTN10041_21	17
CTN10051_20	16
CTN10051_21	14
CTN10061_20	16
CTN10061_21	16
CTN10071_20	16
CTN10081_20	13
CTN10081_21	16
CTN10091_21	3
CTN10101_20	16
CTN10101_21	20
CTN10111_20	16
CTN10111_21	12
CTN10121_20	16
CTN10121_21	12
CTN10131_21	7
CTN10161_21	13
CTN10171_21	5
CTN10181_21	5
CTN10191_21	5
CTN10201_21	5
CTN10211_21	5
CTN10221_21	5
CTN10231_21	5
CTN10241_21	5
CTN10271_21	12
CTX04741_16	3
CTX05031_16	20
CTX29661_17	12
CTX55381_15	10
CTX55442_15	3
CTX55551_15	17
CTX55562_15	8
CTX63541_15	3
CUK10011_15	11
CUK10011_16	17
CUK10011_17	15
CUK10021_16	11
CUK10021_18	17
CUK10031_15	10
CUK10031_18	11
CUK10051_16	3
CUK10051_17	10
CUK10051_18	11
CUK10061_16	3
CUK10061_XX	11
CUK10071_17	2
CUK10071_XX	11
CUK10081_17	3
CUK10081_19	11
CUK10091_16	10
CUK10101_16	12
CUK10111_18	1
CUK10131_16	3
CUK10141_16	3
CUK10151_16	11
CUK10161_16	11
CUK10171_16	17
CUK10191_16	3
CUK10241_16	17
CUT10011_21	17
CUT10021_21	14
CUT10031_21	14
CUT10041_21	3
CUT10051_21	1
CVA10031_19	1
CVA10031_20	16
CVA10041_19	1
CVA10041_20	16
CVA10075_19	7
CVA10101_19	3
CVA10145_19	13
CWG10011_21	20
CWI10022_20	12
CWI10032_20	12
CWI10041_19	15
CWI10042_20	5
CWI10051_21	9
CWI10061_20	5
CWI10061_21	10
CWI10071_20	12
CWI10071_21	9
CWI10081_20	12
CWI10081_21	1
CWI10091_20	5
CWI10091_21	13
CWI10101_19	3
CWI10101_20	5
CWI10111_20	5
CWI10111_21	9
CWI10121_20	5
CWI10121_21	5
CWI10131_19	1
CWI10131_20	12
CWI10131_21	9
CWI10141_19	15
CWI10141_21	9
CWI10151_19	11
CWI10151_20	5
CWI10151_21	9
CWI10161_20	12
CWI10171_20	12
CWI10171_21	9
CWI10181_20	5
CWI10181_21	1
CWI10191_20	5
CWI10191_21	7
CWI10201_21	5
CWI10211_21	9
CWI10221_20	12
CWI10221_21	9
CWI10241_20	12
CWI10241_21	9
CWI10251_21	9
CWI10261_21	9
CWI10271_20	3
CWI10281_20	3
CWI10291_21	5
CWI10301_21	9
CWI10311_20	21
CWI10321_21	1
CWI10331_21	5
CWI10341_20	3
CWI10361_21	5
CWI10371_20	11
CWI10391_21	1
CWI10411_21	3
CWI10421_19	8
CWI10441_21	9
CWI10461_21	1
CWI10481_21	9
CWI10491_21	12
CWI10501_21	9
CWI10511_21	5
CWI10541_21	6
CWI10551_21	11
CWI10561_21	17
CWI10571_21	21
CWI10591_21	12
CWI10621_21	3
C_CA003_18	15
C_CA015_18	15
C_CA017_18	1
C_CA018_18	10
C_CA023_18	10
C_ChHenan	3
C_IA013_18	4
C_IA016_18	3
C_IA017_18	10
C_IA018_18	4
C_IA029_18	4
C_IA031_18	19
C_IA034_18	19
C_IA039_18	19
C_IA040_18	19
C_IA042_18	4
C_IA045_18	19
C_IA048_18	19
C_IA052_18	19
C_IA058_18	19
C_IA059_18	4
C_IA062_18	19
C_IA064_18	19
C_IA065_18	14
C_IA068_18	19
C_IA069_18	19
C_IA070_18	19
C_IA075_18	19
C_IA076_18	19
C_IA077_18	19
C_IA078_18	19
C_IA082_18	19
C_IA083_18	19
C_IA085_18	19
C_IA086_18	19
C_IA087_18	19
C_IA091_18	19
C_IA092_18	19
C_IA093_18	19
C_IA094_18	19
C_IA102_18	19
C_IA104_18	19
C_IA107_18	19
C_IA110_18	19
C_IA111_18	19
C_IA176_18	3
C_IL001_18	11
C_IL004_18	19
C_IL007_18	19
C_IL012_18	19
C_IL013_18	19
C_IL014_18	19
C_IL018_18	19
C_IL019_18	19
C_IL020_18	19
C_IL022_18	19
C_IL023_18	19
C_IL024_18	19
C_IL025_18	19
C_IL031_18	19
C_IL032_18	19
C_IL033_18	19
C_IL034_18	19
C_IL036_18	19
C_IL037_18	19
C_IL039_18	19
C_IL040_18	19
C_IL041_18	11
C_IL042_18	19
C_IL043_18	19
C_IL046_18	19
C_IL047_18	19
C_IL048_18	19
C_IL049_18	19
C_IL050_18	19
C_IL053_18	3
C_IL054_18	19
C_IL055_18	19
C_IL056_18	19
C_IL058_18	19
C_IL059_18	19
C_IL060_18	19
C_IL062_18	19
C_IL063_18	3
C_IL065_18	19
C_IL066_18	19
C_IL067_18	19
C_IL068_18	19
C_IL071_18	19
C_IL072_18	19
C_IL074_18	19
C_IL075_18	11
C_IL076_18	19
C_IL077_18	19
C_IL078_18	19
C_IL079_18	19
C_IL080_18	19
C_IL085_18	19
C_IL086_18	19
C_IL087_18	19
C_IL097_18	19
C_IL099_18	19
C_IL113_18	19
C_IL119_18	19
C_IL120_18	19
C_IL126_18	19
C_IL168_18	19
C_IL170_18	19
C_IL189_18	19
C_IL199_18	19
C_IL219_18	11
C_MA001_14	6
C_MO003_18	19
C_MX001_17	20
C_OH001_18	19
C_OH003_18	19
C_OH004_18	19
C_OH006_18	19
C_OH014_18	19
C_SD001_18	21
C_WI008_18	4
C_WI011_18	4
C_WI020_18	4
C_WI024_18	4
C_WI026_18	4
C_WI031_18	4
C_WI033_18	4
C_WI036_18	4
C_WI037_18	4
C_WI038_18	4
C_WI039_18	4
C_WI040_18	4
C_WI041_18	4
C_WI092_18	6
C_WI093_18	4
C_WI094_18	4
C_WI095_18	4
C_WI096_18	4
C_WI097_18	4
C_WI098_18	4
C_WI099_18	4
C_WI100_18	4
C_WI101_18	6
C_WI102_18	4
C_WI103_18	4
C_WI107_18	4
C_WI109_18	4
C_WI111_18	4
C_WI112_18	4
C_WI113_18	10
C_WI114_18	4
C_WI118_18	4
C_WI121_18	4
C_WI122_18	4
C_WI123_18	4
C_WI125_18	4
C_WI128_18	4
C_WI129_18	4
C_WI130_18	6
C_WI131_18	4
C_WI133_18	4
C_WI134_18	4
C_WI135_18	4
C_WI138_18	4
C_WI139_18	6
C_WI144_18	11
C_WI145_18	4
C_WI150_18	4
C_WI159_18	4
C_WI172_18	4
C_WI173_18	4
C_WI176_18	4
C_WI177_18	4
C_WI178_18	4
C_WI182_18	3
C_WI185_18	11
C_WI186_18	4
C_WI187_18	19
C_WI194_18	19
C_WI197_18	19
C_WI198_18	19
C_WI199_18	11
C_WI200_18	19
C_WI202_18	4
C_WI205_18	11
C_WI206_18	12
C_WI208_18	19
C_WI209_18	4
C_WI257_18	19
C_WI259_18	11
HCJK015_15	20
INF10011_21	3
INF10021_21	12
ION10011_21	11
ION10021_21	11
ION10031_19	17
ION10032_21	7
ION10041_21	13
ION10051_18	3
ION10051_21	6
ION10061_21	13
ION10071_21	3
ION10081_21	11
ION10091_21	3
ION10111_18	15
ION10111_21	2
ION10121_18	18
ION10122_21	5
ION10131_20	5
ION10131_21	5
ION10141_21	13
ION10142_21	13
ION10151_21	2
ION10171_20	20
ION10192_21	3
ION10201_21	11
ION10231_19	12
ION10301_20	3
ION10311_20	9
ION10421_19	11
ION10441_19	11
IQB10011_21	14
IVD10011_21	11
IVD10021_21	12
IVD10031_21	11
IVD10041_21	12
IVD10051_21	18
IVD10061_21	11
SMN10071_19	1
SMN10101_19	1
SMN10121_19	15
SMN10131_19	1
SMN10211_19	1
SMN10221_19	15
SMN10251_19	1
SMN10361_19	3
SNY10011_21	3
SNY10021_19	19
SNY10021_20	1
SNY10021_21	3
SNY10031_19	10
SNY10031_20	11
SNY10031_21	11
SNY10041_19	11
SNY10041_20	3
SNY10041_21	12
SNY10051_20	2
SNY10051_21	17
SNY10061_19	19
SNY10061_20	7
SNY10071_19	19
SNY10071_20	6
SNY10071_21	11
SNY10081_20	7
SNY10081_21	17
SNY10091_21	17
SNY10101_20	1
SNY10101_21	14
SNY10111_19	20
SNY10111_21	4
SNY10121_19	11
SNY10121_21	3
SNY10131_21	12
SNY10151_19	17
SNY10151_21	17
SNY10161_21	3
SNY10171_21	17
SNY10181_20	1
SNY10181_21	14
SNY10191_21	15
SNY10201_21	18
SNY10211_20	5
SNY10211_21	18
SNY10221_20	17
SNY10221_21	10
SNY10222_20	17
SNY10231_20	12
SNY10231_21	11
SNY10232_20	12
SNY10241_21	12
SNY10251_19	17
SNY10251_21	11
SNY10261_19	8
SNY10261_20	1
SNY10261_21	11
SNY10281_20	7
SNY10281_21	17
SNY10291_19	1
SNY10291_21	11
SNY10301_21	9
SNY10311_20	11
SNY10311_21	1
SNY10321_19	17
SNY10321_21	14
SNY10331_19	3
SNY10331_21	3
SNY10341_19	15
SNY10341_20	1
SNY10341_21	9
SNY10351_20	11
SNY10351_21	11
SNY10361_19	15
SNY10361_21	12
SNY10371_19	14
SNY10371_20	11
SNY10371_21	13
SNY10381_20	11
SNY10381_21	12
SNY10391_19	13
SNY10391_20	11
SNY10391_21	17
SNY10401_19	7
SNY10401_20	11
SNY10401_21	9
SNY10411_20	11
SNY10411_21	3
SNY10421_21	3
SNY10431_19	11
SNY10431_20	5
SNY10431_21	17
SNY10441_21	1
SNY10451_19	11
SNY10451_21	1
SNY10461_20	11
SNY10461_21	1
SNY10471_19	12
SNY10471_20	11
SNY10471_21	1
SNY10481_21	3
SNY10491_19	11
SNY10491_20	11
SNY10491_21	9
SNY10501_19	3
SNY10511_20	11
SNY10511_21	9
SNY10521_19	19
SNY10521_20	1
SNY10521_21	1
SNY10531_19	14
SNY10531_20	1
SNY10531_21	1
SNY10541_19	14
SNY10541_20	1
SNY10541_21	20
SNY10551_20	13
SNY10551_21	17
SNY10561_19	17
SNY10561_20	11
SNY10561_21	1
SNY10571_19	17
SNY10571_21	9
SNY10581_21	8
SNY10591_21	9
SNY10601_21	9
SNY10611_21	1
SNY10621_21	13
SNY10631_21	3
SNY10641_19	2
SNY10641_21	3
SNY10651_21	1
SNY10661_21	2
SNY10681_21	14
SNY10691_20	11
SNY10691_21	1
SNY10701_20	3
SNY10701_21	1
SNY10711_20	11
SNY10711_21	9
SNY10721_20	11
SNY10721_21	3
SNY10731_19	13
SNY10731_21	3
SNY10741_19	2
SNY10741_20	1
SNY10741_21	12
SNY10751_19	3
SNY10751_21	7
SNY10761_19	13
SNY10771_19	15
SNY10771_21	9
SNY10781_19	12
SNY10781_21	8
SNY10791_21	18
SNY10801_21	9
SNY10811_21	7
SNY10821_19	15
SNY10821_21	5
SNY10831_19	14
SNY10831_21	11
SNY10841_19	14
SNY10841_21	12
SNY10851_21	8
SNY10861_19	1
SNY10861_21	1
SNY10871_21	11
SNY10881_21	11
SNY10891_19	1
SNY10891_21	9
SNY10901_19	1
SNY10901_21	3
SNY10921_19	1
SNY10921_21	1
SNY10931_19	1
SNY10931_21	9
SNY10941_19	14
SNY10941_21	9
SNY10951_21	1
SNY10961_21	6
SNY10971_19	19
SNY10971_21	15
SNY10981_19	3
SNY10981_21	1
SNY10991_19	3
SNY10991_21	1
SNY11001_21	1
SNY11011_19	2
SNY11011_21	1
SNY11021_19	11
SNY11031_21	1
SNY11041_21	1
SNY11051_21	1
SNY11061_19	1
SNY11061_21	11
SNY11071_19	2
SNY11071_21	9
SNY11081_19	2
SNY11081_20	1
SNY11081_21	9
SNY11091_19	18
SNY11091_20	3
SNY11101_19	21
SNY11101_21	9
SNY11111_19	1
SNY11111_21	21
SNY11121_19	15
SNY11121_21	3
SNY11131_19	1
SNY11131_20	12
SNY11131_21	9
SNY11141_19	3
SNY11141_21	9
SNY11151_21	11
SNY11161_19	1
SNY11161_21	5
SNY11171_19	13
SNY11171_21	1
SNY11181_19	15
SNY11181_21	3
SNY11191_19	1
SNY11191_21	21
SNY11201_19	2
SNY11201_21	3
SNY11211_19	3
SNY11211_21	11
SNY11221_19	1
SNY11221_21	12
SNY11231_20	3
SNY11231_21	9
SNY11241_19	2
SNY11241_21	1
SNY11251_19	2
SNY11251_21	1
SNY11261_20	1
SNY11261_21	7
SNY11271_19	13
SNY11271_20	3
SNY11271_21	11
SNY11281_20	3
SNY11281_21	11
SNY11291_19	1
SNY11291_20	12
SNY11291_21	1
SNY11301_19	1
SNY11301_20	3
SNY11301_21	9
SNY11311_19	1
SNY11311_20	12
SNY11311_21	17
SNY11312_20	12
SNY11321_19	2
SNY11321_21	9
SNY11331_21	1
SNY11341_21	11
SNY11351_19	15
SNY11351_20	15
SNY11351_21	10
SNY11361_20	3
SNY11361_21	7
SNY11371_20	2
SNY11371_21	9
SNY11381_19	21
SNY11381_20	3
SNY11381_21	9
SNY11391_20	3
SNY11391_21	11
SNY11401_21	11
SNY11411_20	11
SNY11411_21	3
SNY11421_19	1
SNY11421_20	3
SNY11421_21	11
SNY11431_20	3
SNY11431_21	14
SNY11441_19	1
SNY11441_21	15
SNY11451_19	4
SNY11451_20	1
SNY11451_21	3
SNY11461_19	13
SNY11461_21	1
SNY11471_19	15
SNY11471_20	1
SNY11471_21	7
SNY11481_19	3
SNY11481_21	1
SNY11491_19	2
SNY11491_21	1
SNY11501_19	17
SNY11501_20	3
SNY11501_21	6
SNY11511_19	1
SNY11511_21	1
SNY11521_19	1
SNY11521_21	3
SNY11531_19	13
SNY11531_21	10
SNY11541_19	13
SNY11541_20	3
SNY11541_21	9
SNY11551_19	1
SNY11551_21	11
SNY11561_20	12
SNY11561_21	21
SNY11571_19	13
SNY11571_21	10
SNY11581_19	1
SNY11581_20	1
SNY11581_21	18
SNY11591_19	1
SNY11591_20	3
SNY11591_21	3
SNY11601_19	3
SNY11601_21	15
SNY11611_20	3
SNY11611_21	8
SNY11621_19	3
SNY11621_20	3
SNY11631_19	13
SNY11631_21	3
SNY11641_19	1
SNY11641_21	4
SNY11651_21	11
SNY11661_21	9
SNY11671_21	9
SNY11681_21	3
SNY11691_21	14
SNY11701_21	8
SNY11711_19	1
SNY11721_20	3
SNY11721_21	3
SNY11731_19	1
SNY11731_20	3
SNY11731_21	13
SNY11751_21	9
SNY11761_19	1
SNY11761_21	7
SNY11771_21	6
SNY11772_19	3
SNY11781_21	14
SNY11791_21	8
SNY11792_19	1
SNY11801_19	1
SNY11801_21	4
SNY11811_19	1
SNY11821_21	6
SNY11841_19	3
SNY11841_21	11
SNY11851_19	21
SNY11861_19	3
SNY11861_21	18
SNY11871_21	6
SNY11881_19	15
SNY11881_21	3
SNY11891_19	13
SNY11891_21	3
SNY11901_19	13
SNY11911_19	14
SNY11911_21	1
SNY11921_19	15
SNY11921_21	1
SNY11931_19	1
SNY11931_21	3
SNY11941_21	3
SNY11951_19	11
SNY11951_21	6
SNY11961_19	17
SNY11961_21	11
SNY11981_21	3
SNY11991_19	13
SNY12101_19	17
SNY12121_19	1
SNY12141_19	15
SNY12221_19	1
SNY12241_19	13
SNY12281_19	1
SNY12291_19	1
SNY12301_19	1
SNY12321_19	1
SNY12491_19	15
SNY12631_19	3
SNY12701_19	2
SNY12711_19	13
SNY12761_19	13
SNY13171_19	1
SNY13181_19	15
SNY13351_19	1
SNY13381_19	8
SNY13391_19	13
SNY13401_19	8
SNY13411_19	1
SNY13421_19	1
SNY13431_19	1
SNY13441_19	13
SNY13461_19	1
SNY13481_19	1
SNY13491_19	1
SNY13511_19	12
SNY13521_19	1
SNY13541_19	10
SNY13551_19	17
SNY13571_19	3
SNY13591_19	1
SNY13601_19	3
SNY13661_19	21
SNY13681_19	15
SNY13691_19	13
SNY13741_19	1
SNY13761_19	1
SNY13811_19	11
SNY13841_19	1
STX10011_19	19
STX10011_20	11
STX10011_21	3
STX10021_19	10
STX10022_20	3
STX10031_19	11
STX10031_20	3
STX10032_21	15
STX10041_19	19
STX10041_21	3
STX10051_20	6
STX10051_21	4
STX10061_21	11
STX10062_20	7
STX10071_20	6
STX10071_21	12
STX10081_21	13
STX10091_20	12
STX10091_21	12
STX10101_19	3
STX10101_21	2
STX10111_19	11
STX10111_21	3
STX10121_21	13
STX10131_20	5
STX10131_21	12
STX10141_19	12
STX10141_21	20
STX10151_21	11
STX10161_21	12
STX10171_21	18
STX10181_20	3
STX10181_21	18
STX10201_19	11
STX10201_21	9
STX10211_21	12
STX10221_21	20
STX10231_21	3
STX10251_21	3
STX10261_19	7
STX10261_21	17
STX10271_21	3
STX10281_21	15
STX10291_19	2
STX10291_21	20
STX10301_19	19
STX10301_20	5
STX10311_21	21
STX10321_20	3
STX10321_21	3
STX10331_21	10
STX10341_19	7
STX10341_21	18
STX10351_20	2
STX10351_21	12
STX10361_21	13
STX10371_19	2
STX10371_21	3
STX10381_21	12
STX10391_19	2
STX10391_21	3
STX10401_19	15
STX10401_21	12
STX10411_19	1
STX10411_20	3
STX10411_21	12
STX10421_21	12
STX10431_21	3
STX10441_19	6
STX10441_21	12
STX10451_21	12
STX10461_21	12
STX10471_21	8
STX10481_20	3
STX10481_21	21
STX10491_21	21
STX10501_21	21
STX10511_21	1
STX10521_21	12
STX10531_19	7
STX10531_21	17
STX10541_21	21
STX10551_21	12
STX10561_20	17
STX10561_21	15
STX10571_21	12
STX10581_20	3
STX10581_21	12
STX10591_21	2
STX10601_19	4
STX10601_21	21
STX10611_20	2
STX10611_21	12
STX10621_20	2
STX10621_21	12
STX10641_21	21
STX10651_21	12
STX10661_20	2
STX10661_21	21
STX10671_20	5
STX10671_21	11
STX10681_19	13
STX10681_21	3
STX10691_21	21
STX10701_20	3
STX10701_21	3
STX10711_21	12
STX10721_21	6
STX10731_19	11
STX10731_21	12
STX10741_19	7
STX10741_21	3
STX10751_19	7
STX10761_19	2
STX10761_20	3
STX10771_19	10
STX10791_20	3
STX10801_20	19
STX10821_19	2
STX10831_20	3
STX10841_19	12
STX10841_20	2
STX10851_20	3
STX10861_19	2
STX10861_20	7
STX10891_19	18
STX10901_20	12
STX10921_20	2
STX10941_20	3
STX10951_20	2
STX10971_20	8
STX10991_20	5
STX11001_20	2
STX11021_20	2
STX11031_20	11
STX11061_19	3
STX11071_20	12
STX11081_20	3
STX11091_20	3
STX11111_20	2
STX11121_20	3
STX11161_20	5
STX11171_20	3
STX11181_20	1
STX11201_20	11
STX11261_20	3
STX11321_20	2
STX11351_19	3
STX11371_19	3
STX11381_20	11
STX11401_19	4
STX11481_19	18
STX11481_20	2
STX11491_19	13
STX11501_19	3
STX11551_20	11
STX11601_19	4
STX11641_19	3
STX11651_19	3
STX11661_19	3
STX11721_19	14
STX11731_19	21
STX11751_19	18
STX11761_20	3
STX11891_20	3
STX11931_19	3
STX12051_19	12
STX12081_19	11
STX12091_19	11
STX12201_19	12
STX12221_19	12
STX12231_19	18
STX12241_19	12
STX12251_19	2
STX12261_19	11
STX12311_19	4
STX12331_19	3
STX12341_19	3
STX12351_19	3
STX12371_19	3
STX12381_19	3
STX12411_19	7
STX12421_19	3
STX12511_19	4
STX12531_19	20
STX12571_19	12
STX12581_19	12
S_MN001_18	1
S_MN002_18	4
S_MN003_18	4
S_MN004_18	5
S_MN005_18	11
S_MN006_18	11
S_MN008_18	11
S_MN010_18	11
S_MN012_18	11
S_MN013_18	6
S_MN015_18	4
S_MN016_18	21
S_MN017_18	11
S_MN018_18	21
S_MN020_18	19
S_MN023_18	19
S_MN024_18	4
S_MN026_18	4
S_MN027_18	17
S_MN030_18	3
S_MN032_18	19
S_NY010_18	8
S_NY013_18	13
S_NY020_18	17
S_NY031_18	3
S_NY033_18	9
S_NY034_18	18
S_NY037_18	17
S_NY038_18	11
S_NY040_18	3
S_NY046_18	12
S_NY048_18	18
S_NY062_18	3
S_NY063_18	3
S_NY065_18	17
S_NY069_18	3
S_NY074_18	3
S_NY075_18	8
S_NY076_18	8
S_NY079_18	15
S_NY081_18	3
S_NY084_18	3
S_TX001_18	3
S_TX002_18	11
S_TX003_18	17
S_TX004_17	3
S_TX004_18	3
S_TX005_18	5
S_TX006_18	20
S_TX007_18	3
S_TX009_18	11
S_TX010_18	14
S_TX015_18	3
S_TX017_18	3
S_TX018_18	3
S_TX020_18	3
S_TX022_18	3
S_TX023_18	3
S_TX024_18	3
S_TX027_18	3
S_TX028_18	3
S_TX029_18	3
S_TX030_18	11
S_TX031_18	11
S_TX033_18	9
S_TX038_18	11
S_TX042_18	7
S_TX048_18	11
S_TX060_18	1
S_TX061_18	17
S_TX066_18	19
S_TX068_18	11
S_TX078_18	8
S_TX081_18	8
S_TX085_18	11
S_TX086_18	11
S_TX091_18	4
S_TX092_18	3
S_TX101_18	10
S_TX109_18	11

## Sheet: 94.75% - 23 clusters
Seq_ID	Cluster
CAZ10012_18	1
CAZ10013_19	2
CAZ10021_21	3
CAZ10031_21	4
CAZ10041_21	4
CAZ10043_18	5
CAZ10061_21	6
CAZ10071_21	5
CAZ10081_21	4
CAZ10101_21	7
CAZ10112_21	8
CAZ10122_21	5
CAZ10141_21	9
CAZ10151_21	10
CCA10011_21	11
CCA10021_21	3
CCT10021_21	9
CCT10051_21	2
CCT10071_21	10
CCT10081_21	11
CCT10101_21	12
CCT10111_21	11
CCT10121_21	1
CCT10131_21	1
CCT10141_21	13
CCT10151_21	1
CCT10161_21	1
CCT10171_21	14
CCT10181_21	1
CCT10191_21	11
CCT10201_21	11
CCT10211_21	11
CCT10221_21	5
CCT10231_21	5
CCT10241_21	11
CCT10251_21	5
CCT10261_21	12
CFL10011_19	1
CFL10011_21	11
CFL10021_19	1
CFL10031_21	11
CFL10041_21	12
CFL10051_19	1
CFL10051_21	12
CFL10061_19	1
CFL10061_21	12
CFL10071_19	15
CFL10071_21	11
CFL10081_20	16
CFL10081_21	17
CFL10091_19	1
CFL10091_21	12
CFL10101_19	1
CFL10101_20	11
CFL10101_21	12
CFL10111_19	1
CFL10111_20	11
CFL10121_19	1
CFL10121_21	12
CFL10131_19	1
CFL10131_21	12
CFL10133_19	12
CFL10141_19	1
CFL10141_20	2
CFL10141_21	10
CFL10145_19	13
CFL10151_21	17
CFL10161_20	2
CFL10161_21	12
CFL10171_20	12
CFL10171_21	12
CFL10181_20	2
CFL10181_21	12
CFL10191_20	12
CFL10191_21	12
CFL10201_20	2
CFL10201_21	11
CFL10211_20	1
CFL10221_20	2
CFL10221_21	12
CFL10231_20	3
CFL10231_21	12
CFL10241_20	2
CFL10241_21	12
CFL10251_20	2
CFL10251_21	3
CFL10271_20	2
CFL10271_21	12
CFL10281_21	3
CFL10301_21	12
CFL10311_20	11
CFL10311_21	12
CFL10312_20	11
CFL10313_20	11
CFL10314_20	11
CFL10315_20	11
CFL10321_21	12
CFL10331_20	2
CFL10331_21	12
CFL10341_20	2
CFL10341_21	3
CFL10351_20	3
CFL10351_21	12
CFL10361_20	2
CFL10361_21	13
CFL10371_20	3
CFL10371_21	12
CFL10381_20	2
CFL10381_21	12
CFL10391_20	2
CFL10391_21	12
CFL10401_21	3
CFL10411_20	3
CFL10411_21	3
CFL10421_20	3
CFL10421_21	13
CFL10431_20	18
CFL10431_21	12
CFL10441_20	1
CFL10441_21	12
CFL10451_20	3
CFL10451_21	12
CFL10461_20	19
CFL10461_21	3
CFL10462_20	19
CFL10463_20	19
CFL10464_20	9
CFL10465_20	19
CFL10471_20	3
CFL10471_21	4
CFL10481_20	3
CFL10481_21	3
CFL10491_20	2
CFL10491_21	12
CFL10501_21	3
CFL10511_21	12
CFL10521_21	12
CFL10531_21	12
CFL10541_21	12
CFL10551_21	12
CFL10561_21	3
CFL10571_21	12
CFL10581_21	12
CFL10582_20	2
CFL10601_21	7
CFL10611_21	20
CFL10621_21	3
CFL10631_21	3
CFL10641_21	3
CFL10651_21	3
CFL10661_21	3
CFL10671_20	3
CFL10671_21	12
CFL10691_21	3
CFL10701_20	2
CFL10701_21	3
CFL10711_21	3
CFL10721_20	3
CFL10731_20	2
CFL10731_21	12
CFL10741_20	3
CFL10741_21	15
CFL10751_20	2
CFL10761_21	12
CFL10771_21	3
CFL10781_21	12
CFL10791_20	3
CFL10791_21	3
CFL10801_20	3
CFL10801_21	3
CFL10811_20	3
CFL10811_21	3
CFL10821_20	3
CFL10821_21	3
CFL10831_20	3
CFL10831_21	3
CFL10841_20	3
CFL10841_21	3
CFL10851_21	3
CFL10861_21	3
CFL10871_20	3
CFL10871_21	1
CFL10881_20	3
CFL10881_21	12
CFL10891_20	3
CFL10891_21	3
CFL10901_21	3
CFL10911_21	3
CFL10921_20	3
CFL10921_21	3
CFL10922_20	3
CFL10931_21	3
CFL10941_20	10
CFL10941_21	12
CFL10942_20	10
CFL10951_21	9
CFL10952_20	3
CFL10961_21	12
CFL10962_20	3
CFL10971_20	3
CFL10971_21	3
CFL10972_20	3
CFL10991_21	11
CFL11001_21	3
CFL11011_21	3
CFL11021_21	3
CFL11031_21	3
CFL11041_21	17
CFL11051_21	3
CFL11061_21	12
CFL11071_21	3
CFL11081_21	3
CFL11091_21	3
CFL11101_21	12
CFL11111_21	3
CFL11141_21	17
CFL11151_21	3
CFL11161_21	3
CFL11171_21	3
CFL11201_21	17
CFL11211_21	7
CFL11221_21	12
CFL11241_21	11
CFL11251_21	7
CFL11271_21	7
CFL11291_21	21
CFL11301_21	19
CFL11311_21	3
CFL11321_21	7
CFL11331_21	2
CGA10011_21	1
CGA10021_21	11
CGA10031_21	12
CGA10041_21	3
CGA10051_20	11
CGA10051_21	11
CGA10071_20	16
CGA10071_21	13
CGA10081_21	15
CGA10101_19	1
CGA10101_20	16
CGA10104_19	22
CGA10111_21	12
CGA10114_19	12
CGA10121_21	12
CGA10131_21	12
CGA10141_20	16
CGA10151_20	16
CGA10151_21	12
CGA10164_19	1
CGA10171_20	16
CGA10171_21	12
CGA10191_21	12
CGA10201_20	2
CGA10211_21	2
CGA10221_21	17
CGA10231_20	3
CGA10231_21	12
CGA10251_21	12
CGA10261_21	12
CGA10271_21	10
CGA10281_20	16
CGA10281_21	11
CGA10291_21	12
CGA10301_21	3
CGA10311_20	16
CGA10311_21	12
CGA10331_21	11
CGA10341_21	12
CGA10351_20	16
CGA10371_21	21
CGA10385_19	4
CGA10441_21	11
CGA10451_20	3
CGA10461_21	7
CGA10481_21	8
CGA10491_21	12
CGA10501_19	7
CGA10501_21	2
CGA10511_21	7
CIA10011_20	12
CIA10051_19	11
CIA10051_20	12
CIA10054_19	9
CIA10062_20	5
CIA10093_18	1
CIA10101_19	11
CIA10111_19	11
CIA10111_20	12
CIA10112_20	12
CIA10113_20	12
CIA10114_20	12
CIA10115_20	12
CIA10121_19	11
CIA10131_19	11
CIA10131_20	5
CIA10141_20	12
CIA10143_19	13
CIA10151_20	12
CIA10161_19	11
CIA10161_20	5
CIA10171_19	11
CIA10171_20	12
CIA10173_19	19
CIA10181_19	11
CIA10191_20	5
CIA10201_20	5
CIA10212_20	5
CIA10221_19	11
CIA10222_20	12
CIA10231_20	12
CIA10241_19	11
CIA10242_20	12
CIA10243_18	3
CIA10251_19	11
CIA10261_20	12
CIA10271_20	5
CIA10281_19	11
CIA10281_20	5
CIA10291_19	11
CIA10291_20	5
CIA10293_19	3
CIA10302_18	20
CIA10311_20	5
CIA10321_20	5
CIA10361_20	5
CIA10371_20	5
CIA10391_20	12
CIA10401_20	12
CIA10411_20	12
CIA10421_20	12
CIA10431_20	12
CIA10433_18	15
CIA10451_20	5
CIA10463_18	6
CIA10471_20	5
CIA10473_18	13
CIA10481_20	12
CIA10491_20	12
CIA10501_20	12
CIA10511_20	12
CIA10521_20	12
CIA10531_20	12
CIA10541_20	12
CIA10561_20	5
CIA10571_20	12
CIA10581_20	5
CIA10583_18	20
CIA10591_20	12
CIA10601_20	12
CIA10611_20	12
CIA10621_20	12
CIA10631_20	12
CIA10641_20	12
CIA10651_20	5
CIA10661_20	5
CIA10671_20	12
CIA10681_20	5
CIA10691_20	12
CIA10701_20	12
CIA10711_20	12
CIA10722_20	12
CIA10741_20	12
CIA10751_20	5
CIA10771_20	12
CIA10781_20	12
CIA10791_20	5
CIA10802_20	5
CIA10821_20	5
CIA10831_20	3
CIA10851_20	5
CIA10861_20	12
CIA10881_20	5
CIA10891_20	12
CIA10921_20	5
CIA10951_20	12
CIA11031_20	11
CIA11091_20	11
CIA11092_18	15
CIA11563_18	3
CIL10011_20	12
CIL10021_20	12
CIL10031_20	5
CIL10033_19	13
CIL10041_20	12
CIL10041_21	9
CIL10052_20	12
CIL10061_19	17
CIL10061_20	12
CIL10061_21	15
CIL10071_20	12
CIL10073_18	7
CIL10081_20	5
CIL10091_20	12
CIL10091_21	9
CIL10101_19	22
CIL10101_20	12
CIL10101_21	1
CIL10111_19	3
CIL10111_21	9
CIL10121_19	3
CIL10121_20	12
CIL10125_19	19
CIL10131_20	5
CIL10131_21	11
CIL10141_21	3
CIL10151_20	5
CIL10151_21	21
CIL10161_20	5
CIL10161_21	12
CIL10171_21	3
CIL10172_20	12
CIL10181_20	5
CIL10181_21	23
CIL10191_20	5
CIL10191_21	19
CIL10212_21	12
CIL10221_21	11
CIL10222_21	11
CIL10231_21	17
CIL10232_21	17
CIL10241_20	12
CIL10241_21	9
CIL10281_20	12
CIL10291_20	5
CIL10301_20	12
CIL10303_18	3
CIL10322_20	12
CIL10331_20	5
CIL10341_20	12
CIL10381_20	5
CIL10401_20	12
CIL10431_20	12
CIL10441_20	12
CIL10461_20	3
CIL10471_20	12
CIL10481_20	12
CIL10492_20	12
CIL10511_20	12
CIL10571_20	12
CIL10591_20	5
CIL10611_20	5
CIL10621_20	12
CIL10631_20	12
CIL10651_20	12
CIL10652_20	12
CIL10653_20	12
CIL10654_20	12
CIL10655_20	12
CIL10661_20	12
CIL10671_20	3
CIL10673_18	15
CIL10691_20	3
CIL10703_18	1
CIL10711_20	12
CIL10741_20	5
CIL10751_20	3
CIL10771_20	5
CIL10781_20	18
CIL10801_20	10
CIL10841_20	3
CIL10973_18	18
CIL10982_20	3
CIL11081_20	3
CIL11091_20	13
CIL11151_20	11
CIL11161_20	11
CIL11363_18	11
CIL11433_18	19
CIL11443_18	1
CIL11493_18	3
CIL11533_18	12
CIL11543_18	15
CIL11573_18	6
CIL11593_18	15
CIN10021_21	12
CIN10031_21	12
CIN10042_21	13
CIN10052_21	12
CIN10071_21	12
CIN10072_21	17
CIN10081_21	11
CIN10082_21	13
CIN10091_21	3
CIN10111_21	23
CJK10011_21	21
CJK10012_21	21
CJK10013_21	21
CJK10014_21	21
CJK10021_21	13
CJK10022_21	13
CJK10023_21	13
CJK10024_21	13
CJK10043_21	10
CJK10044_21	10
CJK10051_21	21
CJK10052_21	21
CJK10053_21	21
CJK10054_21	21
CJK10071_21	21
CJK10072_21	21
CJK10073_21	21
CJK10074_21	21
CKS10011_20	12
CKS10021_20	12
CKS10031_20	11
CKS10032_20	11
CKS10033_20	11
CKS10034_20	11
CKS10035_20	11
CKS10051_20	11
CKS10061_20	2
CKS10071_20	11
CKS10081_20	11
CMA10021_19	19
CMA10051_19	7
CMA10073_19	11
CMA10081_19	19
CMA10093_19	19
CMA10101_19	19
CMA10121_19	19
CMA10141_19	19
CMA10143_19	18
CMA10151_19	19
CMA10161_19	19
CMA10171_19	19
CMA10181_19	19
CMA10221_19	7
CMA10263_19	15
CMA10301_19	19
CMA10314_19	19
CMA10364_19	7
CMA10373_19	15
CMA10383_19	1
CMA10443_19	1
CMA10473_19	11
CMA10481_19	7
CMA10483_19	3
CMA10541_19	7
CMA10544_19	3
CMA10574_19	15
CMA10584_19	11
CMA10591_19	19
CMA10611_19	7
CMA10621_19	7
CMA10661_19	19
CMA10673_19	20
CMA10713_19	1
CMA10721_19	7
CMA10731_19	7
CMA10741_19	7
CMA10751_19	7
CMA10763_19	11
CMA10781_19	7
CMA10791_19	7
CMA10811_19	7
CMA10821_19	7
CMA10831_19	7
CMA10871_19	7
CMA10891_19	7
CMA10911_19	7
CMA10921_19	7
CMA10931_19	3
CMD10013_19	17
CME35521_14	17
CMI10011_19	3
CMI10021_21	12
CMI10031_19	3
CMI10031_21	9
CMI10041_19	3
CMI10051_19	3
CMI10061_19	3
CMI10061_21	9
CMI10071_19	3
CMI10071_21	22
CMI10081_19	3
CMI10081_21	11
CMI10091_19	3
CMI10091_21	1
CMI10101_19	3
CMI10101_21	10
CMI10111_19	3
CMI10111_21	1
CMI10121_19	3
CMI10121_21	9
CMI10141_19	3
CMI10151_21	18
CMI10161_21	5
CMI10181_21	1
CMI10191_21	10
CMI10201_21	3
CMI10211_19	3
CMI10221_19	3
CMI10231_21	5
CMI10241_21	1
CMI10251_21	12
CMI10261_21	17
CMI10281_21	3
CMI10291_21	11
CMI10301_21	3
CMI10311_21	9
CMI10321_21	12
CMI10334_19	3
CMI10341_19	3
CMI10351_19	3
CMI10361_19	3
CMI10391_19	3
CMI10521_19	8
CMI10531_19	3
CMN10031_20	5
CMN10031_21	5
CMN10041_20	5
CMN10041_21	3
CMN10051_21	9
CMN10061_20	12
CMN10071_20	12
CMN10081_21	9
CMN10082_20	5
CMN10091_20	12
CMN10091_21	1
CMN10111_20	12
CMN10111_21	9
CMN10121_21	9
CMN10122_20	12
CMN10141_21	9
CMN10151_20	12
CMN10151_21	6
CMN10161_20	12
CMN10161_21	9
CMN10171_20	17
CMN10171_21	9
CMN10181_21	1
CMN10191_20	12
CMN10191_21	9
CMN10201_20	12
CMN10201_21	12
CMN10211_20	5
CMN10211_21	1
CMN10221_20	12
CMN10231_20	12
CMN10231_21	12
CMN10241_20	12
CMN10241_21	9
CMN10251_20	12
CMN10251_21	1
CMN10261_20	12
CMN10271_20	5
CMN10271_21	5
CMN10281_20	12
CMN10281_21	12
CMN10291_21	14
CMN10301_20	12
CMN10311_21	1
CMN10312_20	12
CMN10321_21	5
CMN10341_20	5
CMN10341_21	3
CMN10361_20	12
CMN10361_21	3
CMN10371_20	12
CMN10391_21	9
CMN10401_20	12
CMN10401_21	17
CMN10411_20	12
CMN10412_21	5
CMN10421_20	12
CMN10422_21	13
CMN10431_20	12
CMN10441_20	5
CMN10442_21	9
CMN10451_20	5
CMN10452_21	1
CMN10461_20	5
CMN10462_21	19
CMN10471_20	5
CMN10472_21	1
CMN10481_20	12
CMN10482_21	5
CMN10491_20	5
CMN10491_21	14
CMN10492_21	1
CMN10502_20	12
CMN10502_21	17
CMN10511_20	5
CMN10512_21	4
CMN10522_21	7
CMN10542_21	17
CMN10551_20	12
CMN10551_21	12
CMN10552_21	12
CMN10561_20	12
CMN10562_21	12
CMN10571_20	12
CMN10582_20	12
CMN10601_20	12
CMN10611_20	12
CMN10611_21	11
CMN10621_21	3
CMN10651_20	5
CMN10671_20	12
CMN10691_20	5
CMN10721_20	12
CMN10751_20	12
CMN10761_20	12
CMN10771_20	12
CMN10801_20	12
CMN10821_20	12
CMN10861_20	3
CMN10891_20	12
CMN10962_20	12
CMN11121_20	5
CMN11261_20	13
CMO10011_20	11
CMO10013_20	11
CMO10014_20	11
CMO10015_20	11
CND10011_21	1
CND10031_21	1
CND10041_21	12
CND10051_21	12
CND10061_21	12
CND10071_21	12
CND10081_21	1
CNE10011_21	12
CNE10012_21	12
CNE10021_21	12
CNE10022_20	12
CNE10022_21	12
CNE10031_20	12
CNE10031_21	11
CNE10032_21	11
CNE10041_20	12
CNE10042_21	3
CNE10051_20	5
CNE10061_20	12
CNE10061_21	17
CNE10062_21	8
CNE10071_20	5
CNE10081_20	12
CNE10082_21	3
CNE10091_20	12
CNE10091_21	12
CNE10092_21	12
CNE10101_20	12
CNE10101_21	12
CNE10102_21	12
CNE10111_20	5
CNE10111_21	12
CNE10112_21	12
CNE10121_21	12
CNE10122_21	12
CNE10131_20	12
CNE10131_21	12
CNE10132_21	12
CNE10141_21	12
CNE10142_21	12
CNE10151_20	12
CNE10151_21	12
CNE10152_21	12
CNE10161_20	12
CNE10161_21	5
CNE10162_21	23
CNE10171_20	12
CNE10171_21	12
CNE10172_21	12
CNE10181_20	12
CNE10191_20	5
CNE10201_20	12
CNE10211_20	5
CNE10211_21	12
CNE10231_20	12
CNE10231_21	12
CNE10241_21	11
CNE10261_20	12
CNE10271_20	5
CNE10281_20	12
CNE10291_20	12
CNE10311_20	5
CNE10321_20	5
CNE10331_20	5
CNE10342_20	5
CNE10361_20	5
CNE10371_20	12
CNE10431_20	5
CNE10471_20	12
CNE10481_20	13
CNE10541_20	12
CNE10601_20	11
CNE10631_20	11
CNE10661_20	3
CNE10691_20	11
CNE10751_20	11
CNE51831_16	20
CNE51861_16	8
CNH10021_19	19
CNH10023_18	20
CNH10031_19	7
CNJ10081_19	15
CNJ10104_19	10
COH07221_14	1
COH10041_19	15
COH10043_19	17
COH10061_19	15
COH10093_19	20
COH10151_19	15
COH10153_18	17
CPA10011_21	12
CPA10021_21	22
CPA10031_21	5
CPA10041_21	12
CPA10051_21	4
CRI10011_19	7
CRI10011_21	3
CRI10021_19	7
CRI10022_21	7
CRI10031_19	7
CSC10011_21	12
CSC10021_21	12
CSC10031_21	12
CSC10061_21	11
CSC10072_21	12
CSD10013_18	9
CSD10023_18	7
CTN10031_20	16
CTN10031_21	12
CTN10041_20	16
CTN10041_21	17
CTN10051_20	16
CTN10051_21	23
CTN10061_20	16
CTN10061_21	16
CTN10071_20	16
CTN10081_20	13
CTN10081_21	16
CTN10091_21	3
CTN10101_20	16
CTN10101_21	21
CTN10111_20	16
CTN10111_21	12
CTN10121_20	16
CTN10121_21	12
CTN10131_21	7
CTN10161_21	13
CTN10171_21	5
CTN10181_21	5
CTN10191_21	5
CTN10201_21	5
CTN10211_21	5
CTN10221_21	5
CTN10231_21	5
CTN10241_21	5
CTN10271_21	12
CTX04741_16	3
CTX05031_16	21
CTX29661_17	12
CTX55381_15	10
CTX55442_15	3
CTX55551_15	17
CTX55562_15	8
CTX63541_15	3
CUK10011_15	11
CUK10011_16	17
CUK10011_17	18
CUK10021_16	11
CUK10021_18	17
CUK10031_15	10
CUK10031_18	11
CUK10051_16	3
CUK10051_17	10
CUK10051_18	11
CUK10061_16	3
CUK10061_XX	11
CUK10071_17	2
CUK10071_XX	11
CUK10081_17	3
CUK10081_19	11
CUK10091_16	10
CUK10101_16	12
CUK10111_18	1
CUK10131_16	3
CUK10141_16	3
CUK10151_16	11
CUK10161_16	11
CUK10171_16	17
CUK10191_16	3
CUK10241_16	17
CUT10011_21	17
CUT10021_21	23
CUT10031_21	23
CUT10041_21	3
CUT10051_21	1
CVA10031_19	1
CVA10031_20	16
CVA10041_19	1
CVA10041_20	16
CVA10075_19	7
CVA10101_19	3
CVA10145_19	13
CWG10011_21	21
CWI10022_20	12
CWI10032_20	12
CWI10041_19	15
CWI10042_20	5
CWI10051_21	9
CWI10061_20	5
CWI10061_21	10
CWI10071_20	12
CWI10071_21	9
CWI10081_20	12
CWI10081_21	1
CWI10091_20	5
CWI10091_21	13
CWI10101_19	3
CWI10101_20	5
CWI10111_20	5
CWI10111_21	9
CWI10121_20	5
CWI10121_21	5
CWI10131_19	1
CWI10131_20	12
CWI10131_21	9
CWI10141_19	15
CWI10141_21	9
CWI10151_19	11
CWI10151_20	5
CWI10151_21	9
CWI10161_20	12
CWI10171_20	12
CWI10171_21	9
CWI10181_20	5
CWI10181_21	1
CWI10191_20	5
CWI10191_21	7
CWI10201_21	5
CWI10211_21	9
CWI10221_20	12
CWI10221_21	9
CWI10241_20	12
CWI10241_21	9
CWI10251_21	9
CWI10261_21	9
CWI10271_20	3
CWI10281_20	3
CWI10291_21	5
CWI10301_21	9
CWI10311_20	22
CWI10321_21	1
CWI10331_21	5
CWI10341_20	3
CWI10361_21	5
CWI10371_20	11
CWI10391_21	1
CWI10411_21	3
CWI10421_19	8
CWI10441_21	9
CWI10461_21	1
CWI10481_21	9
CWI10491_21	12
CWI10501_21	9
CWI10511_21	5
CWI10541_21	6
CWI10551_21	11
CWI10561_21	17
CWI10571_21	22
CWI10591_21	12
CWI10621_21	3
C_CA003_18	15
C_CA015_18	18
C_CA017_18	1
C_CA018_18	10
C_CA023_18	10
C_ChHenan	3
C_IA013_18	4
C_IA016_18	3
C_IA017_18	10
C_IA018_18	4
C_IA029_18	4
C_IA031_18	20
C_IA034_18	20
C_IA039_18	20
C_IA040_18	20
C_IA042_18	4
C_IA045_18	20
C_IA048_18	20
C_IA052_18	20
C_IA058_18	20
C_IA059_18	4
C_IA062_18	20
C_IA064_18	20
C_IA065_18	23
C_IA068_18	20
C_IA069_18	20
C_IA070_18	20
C_IA075_18	20
C_IA076_18	20
C_IA077_18	20
C_IA078_18	20
C_IA082_18	20
C_IA083_18	20
C_IA085_18	20
C_IA086_18	20
C_IA087_18	20
C_IA091_18	20
C_IA092_18	20
C_IA093_18	20
C_IA094_18	20
C_IA102_18	20
C_IA104_18	20
C_IA107_18	20
C_IA110_18	20
C_IA111_18	20
C_IA176_18	3
C_IL001_18	11
C_IL004_18	20
C_IL007_18	20
C_IL012_18	20
C_IL013_18	20
C_IL014_18	20
C_IL018_18	20
C_IL019_18	20
C_IL020_18	20
C_IL022_18	20
C_IL023_18	20
C_IL024_18	20
C_IL025_18	20
C_IL031_18	20
C_IL032_18	20
C_IL033_18	20
C_IL034_18	20
C_IL036_18	20
C_IL037_18	20
C_IL039_18	20
C_IL040_18	20
C_IL041_18	11
C_IL042_18	20
C_IL043_18	20
C_IL046_18	20
C_IL047_18	20
C_IL048_18	20
C_IL049_18	20
C_IL050_18	20
C_IL053_18	3
C_IL054_18	20
C_IL055_18	20
C_IL056_18	20
C_IL058_18	20
C_IL059_18	20
C_IL060_18	20
C_IL062_18	20
C_IL063_18	3
C_IL065_18	20
C_IL066_18	20
C_IL067_18	20
C_IL068_18	20
C_IL071_18	20
C_IL072_18	20
C_IL074_18	20
C_IL075_18	11
C_IL076_18	20
C_IL077_18	20
C_IL078_18	20
C_IL079_18	20
C_IL080_18	20
C_IL085_18	20
C_IL086_18	20
C_IL087_18	20
C_IL097_18	20
C_IL099_18	20
C_IL113_18	20
C_IL119_18	20
C_IL120_18	20
C_IL126_18	20
C_IL168_18	20
C_IL170_18	20
C_IL189_18	20
C_IL199_18	20
C_IL219_18	11
C_MA001_14	6
C_MO003_18	20
C_MX001_17	21
C_OH001_18	20
C_OH003_18	20
C_OH004_18	20
C_OH006_18	20
C_OH014_18	20
C_SD001_18	22
C_WI008_18	4
C_WI011_18	4
C_WI020_18	4
C_WI024_18	4
C_WI026_18	4
C_WI031_18	4
C_WI033_18	4
C_WI036_18	4
C_WI037_18	4
C_WI038_18	4
C_WI039_18	4
C_WI040_18	4
C_WI041_18	4
C_WI092_18	6
C_WI093_18	4
C_WI094_18	4
C_WI095_18	4
C_WI096_18	4
C_WI097_18	4
C_WI098_18	4
C_WI099_18	4
C_WI100_18	4
C_WI101_18	6
C_WI102_18	4
C_WI103_18	4
C_WI107_18	4
C_WI109_18	4
C_WI111_18	4
C_WI112_18	4
C_WI113_18	10
C_WI114_18	4
C_WI118_18	4
C_WI121_18	4
C_WI122_18	4
C_WI123_18	4
C_WI125_18	4
C_WI128_18	4
C_WI129_18	4
C_WI130_18	6
C_WI131_18	4
C_WI133_18	4
C_WI134_18	4
C_WI135_18	4
C_WI138_18	4
C_WI139_18	6
C_WI144_18	11
C_WI145_18	4
C_WI150_18	4
C_WI159_18	4
C_WI172_18	4
C_WI173_18	4
C_WI176_18	4
C_WI177_18	4
C_WI178_18	4
C_WI182_18	3
C_WI185_18	11
C_WI186_18	4
C_WI187_18	20
C_WI194_18	20
C_WI197_18	20
C_WI198_18	20
C_WI199_18	11
C_WI200_18	20
C_WI202_18	4
C_WI205_18	11
C_WI206_18	12
C_WI208_18	20
C_WI209_18	4
C_WI257_18	20
C_WI259_18	11
HCJK015_15	21
INF10011_21	3
INF10021_21	12
ION10011_21	11
ION10021_21	11
ION10031_19	17
ION10032_21	7
ION10041_21	13
ION10051_18	3
ION10051_21	6
ION10061_21	13
ION10071_21	3
ION10081_21	11
ION10091_21	3
ION10111_18	18
ION10111_21	2
ION10121_18	19
ION10122_21	5
ION10131_20	5
ION10131_21	5
ION10141_21	13
ION10142_21	13
ION10151_21	2
ION10171_20	21
ION10192_21	3
ION10201_21	11
ION10231_19	12
ION10301_20	3
ION10311_20	9
ION10421_19	11
ION10441_19	11
IQB10011_21	23
IVD10011_21	11
IVD10021_21	12
IVD10031_21	11
IVD10041_21	12
IVD10051_21	19
IVD10061_21	11
SMN10071_19	1
SMN10101_19	1
SMN10121_19	15
SMN10131_19	1
SMN10211_19	1
SMN10221_19	15
SMN10251_19	1
SMN10361_19	3
SNY10011_21	3
SNY10021_19	20
SNY10021_20	1
SNY10021_21	3
SNY10031_19	10
SNY10031_20	11
SNY10031_21	11
SNY10041_19	11
SNY10041_20	3
SNY10041_21	12
SNY10051_20	2
SNY10051_21	17
SNY10061_19	20
SNY10061_20	7
SNY10071_19	20
SNY10071_20	6
SNY10071_21	11
SNY10081_20	7
SNY10081_21	17
SNY10091_21	17
SNY10101_20	1
SNY10101_21	14
SNY10111_19	21
SNY10111_21	4
SNY10121_19	11
SNY10121_21	3
SNY10131_21	12
SNY10151_19	17
SNY10151_21	17
SNY10161_21	3
SNY10171_21	17
SNY10181_20	1
SNY10181_21	23
SNY10191_21	18
SNY10201_21	19
SNY10211_20	5
SNY10211_21	19
SNY10221_20	17
SNY10221_21	10
SNY10222_20	17
SNY10231_20	12
SNY10231_21	11
SNY10232_20	12
SNY10241_21	12
SNY10251_19	17
SNY10251_21	11
SNY10261_19	8
SNY10261_20	1
SNY10261_21	11
SNY10281_20	7
SNY10281_21	17
SNY10291_19	1
SNY10291_21	11
SNY10301_21	9
SNY10311_20	11
SNY10311_21	1
SNY10321_19	17
SNY10321_21	23
SNY10331_19	3
SNY10331_21	3
SNY10341_19	18
SNY10341_20	1
SNY10341_21	9
SNY10351_20	11
SNY10351_21	11
SNY10361_19	18
SNY10361_21	12
SNY10371_19	14
SNY10371_20	11
SNY10371_21	13
SNY10381_20	11
SNY10381_21	12
SNY10391_19	13
SNY10391_20	11
SNY10391_21	17
SNY10401_19	7
SNY10401_20	11
SNY10401_21	9
SNY10411_20	11
SNY10411_21	3
SNY10421_21	3
SNY10431_19	11
SNY10431_20	5
SNY10431_21	17
SNY10441_21	1
SNY10451_19	11
SNY10451_21	1
SNY10461_20	11
SNY10461_21	1
SNY10471_19	12
SNY10471_20	11
SNY10471_21	1
SNY10481_21	3
SNY10491_19	11
SNY10491_20	11
SNY10491_21	9
SNY10501_19	3
SNY10511_20	11
SNY10511_21	9
SNY10521_19	20
SNY10521_20	1
SNY10521_21	1
SNY10531_19	14
SNY10531_20	1
SNY10531_21	1
SNY10541_19	23
SNY10541_20	1
SNY10541_21	21
SNY10551_20	13
SNY10551_21	17
SNY10561_19	17
SNY10561_20	11
SNY10561_21	1
SNY10571_19	17
SNY10571_21	9
SNY10581_21	8
SNY10591_21	9
SNY10601_21	9
SNY10611_21	1
SNY10621_21	13
SNY10631_21	3
SNY10641_19	2
SNY10641_21	3
SNY10651_21	1
SNY10661_21	2
SNY10681_21	14
SNY10691_20	11
SNY10691_21	1
SNY10701_20	3
SNY10701_21	1
SNY10711_20	11
SNY10711_21	9
SNY10721_20	11
SNY10721_21	3
SNY10731_19	13
SNY10731_21	3
SNY10741_19	2
SNY10741_20	1
SNY10741_21	12
SNY10751_19	3
SNY10751_21	7
SNY10761_19	13
SNY10771_19	15
SNY10771_21	9
SNY10781_19	12
SNY10781_21	8
SNY10791_21	19
SNY10801_21	9
SNY10811_21	7
SNY10821_19	15
SNY10821_21	5
SNY10831_19	14
SNY10831_21	11
SNY10841_19	14
SNY10841_21	12
SNY10851_21	8
SNY10861_19	1
SNY10861_21	1
SNY10871_21	11
SNY10881_21	11
SNY10891_19	1
SNY10891_21	9
SNY10901_19	1
SNY10901_21	3
SNY10921_19	1
SNY10921_21	1
SNY10931_19	1
SNY10931_21	9
SNY10941_19	23
SNY10941_21	9
SNY10951_21	1
SNY10961_21	6
SNY10971_19	20
SNY10971_21	18
SNY10981_19	3
SNY10981_21	1
SNY10991_19	3
SNY10991_21	1
SNY11001_21	1
SNY11011_19	2
SNY11011_21	1
SNY11021_19	11
SNY11031_21	1
SNY11041_21	1
SNY11051_21	1
SNY11061_19	1
SNY11061_21	11
SNY11071_19	2
SNY11071_21	9
SNY11081_19	2
SNY11081_20	1
SNY11081_21	9
SNY11091_19	19
SNY11091_20	3
SNY11101_19	22
SNY11101_21	9
SNY11111_19	1
SNY11111_21	22
SNY11121_19	15
SNY11121_21	3
SNY11131_19	1
SNY11131_20	12
SNY11131_21	9
SNY11141_19	3
SNY11141_21	9
SNY11151_21	11
SNY11161_19	1
SNY11161_21	5
SNY11171_19	13
SNY11171_21	1
SNY11181_19	15
SNY11181_21	3
SNY11191_19	1
SNY11191_21	22
SNY11201_19	2
SNY11201_21	3
SNY11211_19	3
SNY11211_21	11
SNY11221_19	1
SNY11221_21	12
SNY11231_20	3
SNY11231_21	9
SNY11241_19	2
SNY11241_21	1
SNY11251_19	2
SNY11251_21	1
SNY11261_20	1
SNY11261_21	7
SNY11271_19	13
SNY11271_20	3
SNY11271_21	11
SNY11281_20	3
SNY11281_21	11
SNY11291_19	1
SNY11291_20	12
SNY11291_21	1
SNY11301_19	1
SNY11301_20	3
SNY11301_21	9
SNY11311_19	1
SNY11311_20	12
SNY11311_21	17
SNY11312_20	12
SNY11321_19	2
SNY11321_21	9
SNY11331_21	1
SNY11341_21	11
SNY11351_19	15
SNY11351_20	18
SNY11351_21	10
SNY11361_20	3
SNY11361_21	7
SNY11371_20	2
SNY11371_21	9
SNY11381_19	22
SNY11381_20	3
SNY11381_21	9
SNY11391_20	3
SNY11391_21	11
SNY11401_21	11
SNY11411_20	11
SNY11411_21	3
SNY11421_19	1
SNY11421_20	3
SNY11421_21	11
SNY11431_20	3
SNY11431_21	23
SNY11441_19	1
SNY11441_21	18
SNY11451_19	4
SNY11451_20	1
SNY11451_21	3
SNY11461_19	13
SNY11461_21	1
SNY11471_19	15
SNY11471_20	1
SNY11471_21	7
SNY11481_19	3
SNY11481_21	1
SNY11491_19	2
SNY11491_21	1
SNY11501_19	17
SNY11501_20	3
SNY11501_21	6
SNY11511_19	1
SNY11511_21	1
SNY11521_19	1
SNY11521_21	3
SNY11531_19	13
SNY11531_21	10
SNY11541_19	13
SNY11541_20	3
SNY11541_21	9
SNY11551_19	1
SNY11551_21	11
SNY11561_20	12
SNY11561_21	22
SNY11571_19	13
SNY11571_21	10
SNY11581_19	1
SNY11581_20	1
SNY11581_21	19
SNY11591_19	1
SNY11591_20	3
SNY11591_21	3
SNY11601_19	3
SNY11601_21	15
SNY11611_20	3
SNY11611_21	8
SNY11621_19	3
SNY11621_20	3
SNY11631_19	13
SNY11631_21	3
SNY11641_19	1
SNY11641_21	4
SNY11651_21	11
SNY11661_21	9
SNY11671_21	9
SNY11681_21	3
SNY11691_21	14
SNY11701_21	8
SNY11711_19	1
SNY11721_20	3
SNY11721_21	3
SNY11731_19	1
SNY11731_20	3
SNY11731_21	13
SNY11751_21	9
SNY11761_19	1
SNY11761_21	7
SNY11771_21	6
SNY11772_19	3
SNY11781_21	23
SNY11791_21	8
SNY11792_19	1
SNY11801_19	1
SNY11801_21	4
SNY11811_19	1
SNY11821_21	6
SNY11841_19	3
SNY11841_21	11
SNY11851_19	22
SNY11861_19	3
SNY11861_21	19
SNY11871_21	6
SNY11881_19	15
SNY11881_21	3
SNY11891_19	13
SNY11891_21	3
SNY11901_19	13
SNY11911_19	23
SNY11911_21	1
SNY11921_19	15
SNY11921_21	1
SNY11931_19	1
SNY11931_21	3
SNY11941_21	3
SNY11951_19	11
SNY11951_21	6
SNY11961_19	17
SNY11961_21	11
SNY11981_21	3
SNY11991_19	13
SNY12101_19	17
SNY12121_19	1
SNY12141_19	15
SNY12221_19	1
SNY12241_19	13
SNY12281_19	1
SNY12291_19	1
SNY12301_19	1
SNY12321_19	1
SNY12491_19	15
SNY12631_19	3
SNY12701_19	2
SNY12711_19	13
SNY12761_19	13
SNY13171_19	1
SNY13181_19	15
SNY13351_19	1
SNY13381_19	8
SNY13391_19	13
SNY13401_19	8
SNY13411_19	1
SNY13421_19	1
SNY13431_19	1
SNY13441_19	13
SNY13461_19	1
SNY13481_19	1
SNY13491_19	1
SNY13511_19	12
SNY13521_19	1
SNY13541_19	10
SNY13551_19	17
SNY13571_19	3
SNY13591_19	1
SNY13601_19	3
SNY13661_19	22
SNY13681_19	15
SNY13691_19	13
SNY13741_19	1
SNY13761_19	1
SNY13811_19	11
SNY13841_19	1
STX10011_19	20
STX10011_20	11
STX10011_21	3
STX10021_19	10
STX10022_20	3
STX10031_19	11
STX10031_20	3
STX10032_21	18
STX10041_19	20
STX10041_21	3
STX10051_20	6
STX10051_21	4
STX10061_21	11
STX10062_20	7
STX10071_20	6
STX10071_21	12
STX10081_21	13
STX10091_20	12
STX10091_21	12
STX10101_19	3
STX10101_21	2
STX10111_19	11
STX10111_21	3
STX10121_21	13
STX10131_20	5
STX10131_21	12
STX10141_19	12
STX10141_21	21
STX10151_21	11
STX10161_21	12
STX10171_21	19
STX10181_20	3
STX10181_21	19
STX10201_19	11
STX10201_21	9
STX10211_21	12
STX10221_21	21
STX10231_21	3
STX10251_21	3
STX10261_19	7
STX10261_21	17
STX10271_21	3
STX10281_21	18
STX10291_19	2
STX10291_21	21
STX10301_19	20
STX10301_20	5
STX10311_21	22
STX10321_20	3
STX10321_21	3
STX10331_21	10
STX10341_19	7
STX10341_21	19
STX10351_20	2
STX10351_21	12
STX10361_21	13
STX10371_19	2
STX10371_21	3
STX10381_21	12
STX10391_19	2
STX10391_21	3
STX10401_19	18
STX10401_21	12
STX10411_19	1
STX10411_20	3
STX10411_21	12
STX10421_21	12
STX10431_21	3
STX10441_19	6
STX10441_21	12
STX10451_21	12
STX10461_21	12
STX10471_21	8
STX10481_20	3
STX10481_21	22
STX10491_21	22
STX10501_21	22
STX10511_21	1
STX10521_21	12
STX10531_19	7
STX10531_21	17
STX10541_21	22
STX10551_21	12
STX10561_20	17
STX10561_21	18
STX10571_21	12
STX10581_20	3
STX10581_21	12
STX10591_21	2
STX10601_19	4
STX10601_21	22
STX10611_20	2
STX10611_21	12
STX10621_20	2
STX10621_21	12
STX10641_21	22
STX10651_21	12
STX10661_20	2
STX10661_21	22
STX10671_20	5
STX10671_21	11
STX10681_19	13
STX10681_21	3
STX10691_21	22
STX10701_20	3
STX10701_21	3
STX10711_21	12
STX10721_21	6
STX10731_19	11
STX10731_21	12
STX10741_19	7
STX10741_21	3
STX10751_19	7
STX10761_19	2
STX10761_20	3
STX10771_19	10
STX10791_20	3
STX10801_20	20
STX10821_19	2
STX10831_20	3
STX10841_19	12
STX10841_20	2
STX10851_20	3
STX10861_19	2
STX10861_20	7
STX10891_19	19
STX10901_20	12
STX10921_20	2
STX10941_20	3
STX10951_20	2
STX10971_20	8
STX10991_20	5
STX11001_20	2
STX11021_20	2
STX11031_20	11
STX11061_19	3
STX11071_20	12
STX11081_20	3
STX11091_20	3
STX11111_20	2
STX11121_20	3
STX11161_20	5
STX11171_20	3
STX11181_20	1
STX11201_20	11
STX11261_20	3
STX11321_20	2
STX11351_19	3
STX11371_19	3
STX11381_20	11
STX11401_19	4
STX11481_19	19
STX11481_20	2
STX11491_19	13
STX11501_19	3
STX11551_20	11
STX11601_19	4
STX11641_19	3
STX11651_19	3
STX11661_19	3
STX11721_19	14
STX11731_19	22
STX11751_19	19
STX11761_20	3
STX11891_20	3
STX11931_19	3
STX12051_19	12
STX12081_19	11
STX12091_19	11
STX12201_19	12
STX12221_19	12
STX12231_19	19
STX12241_19	12
STX12251_19	2
STX12261_19	11
STX12311_19	4
STX12331_19	3
STX12341_19	3
STX12351_19	3
STX12371_19	3
STX12381_19	3
STX12411_19	7
STX12421_19	3
STX12511_19	4
STX12531_19	21
STX12571_19	12
STX12581_19	12
S_MN001_18	1
S_MN002_18	4
S_MN003_18	4
S_MN004_18	5
S_MN005_18	11
S_MN006_18	11
S_MN008_18	11
S_MN010_18	11
S_MN012_18	11
S_MN013_18	6
S_MN015_18	4
S_MN016_18	22
S_MN017_18	11
S_MN018_18	22
S_MN020_18	20
S_MN023_18	20
S_MN024_18	4
S_MN026_18	4
S_MN027_18	17
S_MN030_18	3
S_MN032_18	20
S_NY010_18	8
S_NY013_18	13
S_NY020_18	17
S_NY031_18	3
S_NY033_18	9
S_NY034_18	19
S_NY037_18	17
S_NY038_18	11
S_NY040_18	3
S_NY046_18	12
S_NY048_18	19
S_NY062_18	3
S_NY063_18	3
S_NY065_18	17
S_NY069_18	3
S_NY074_18	3
S_NY075_18	8
S_NY076_18	8
S_NY079_18	18
S_NY081_18	3
S_NY084_18	3
S_TX001_18	3
S_TX002_18	11
S_TX003_18	17
S_TX004_17	3
S_TX004_18	3
S_TX005_18	5
S_TX006_18	21
S_TX007_18	3
S_TX009_18	11
S_TX010_18	14
S_TX015_18	3
S_TX017_18	3
S_TX018_18	3
S_TX020_18	3
S_TX022_18	3
S_TX023_18	3
S_TX024_18	3
S_TX027_18	3
S_TX028_18	3
S_TX029_18	3
S_TX030_18	11
S_TX031_18	11
S_TX033_18	9
S_TX038_18	11
S_TX042_18	7
S_TX048_18	11
S_TX060_18	1
S_TX061_18	17
S_TX066_18	20
S_TX068_18	11
S_TX078_18	8
S_TX081_18	8
S_TX085_18	11
S_TX086_18	11
S_TX091_18	4
S_TX092_18	3
S_TX101_18	10
S_TX109_18	11

## Sheet: 95% - 24 clusters
Seq_ID	Cluster
CAZ10012_18	1
CAZ10013_19	2
CAZ10021_21	3
CAZ10031_21	4
CAZ10041_21	4
CAZ10043_18	5
CAZ10061_21	6
CAZ10071_21	5
CAZ10081_21	4
CAZ10101_21	7
CAZ10112_21	8
CAZ10122_21	5
CAZ10141_21	9
CAZ10151_21	10
CCA10011_21	11
CCA10021_21	3
CCT10021_21	9
CCT10051_21	2
CCT10071_21	10
CCT10081_21	11
CCT10101_21	12
CCT10111_21	11
CCT10121_21	1
CCT10131_21	1
CCT10141_21	13
CCT10151_21	1
CCT10161_21	1
CCT10171_21	14
CCT10181_21	1
CCT10191_21	11
CCT10201_21	11
CCT10211_21	11
CCT10221_21	5
CCT10231_21	5
CCT10241_21	11
CCT10251_21	5
CCT10261_21	12
CFL10011_19	1
CFL10011_21	11
CFL10021_19	1
CFL10031_21	11
CFL10041_21	12
CFL10051_19	1
CFL10051_21	12
CFL10061_19	1
CFL10061_21	12
CFL10071_19	15
CFL10071_21	11
CFL10081_20	16
CFL10081_21	17
CFL10091_19	1
CFL10091_21	12
CFL10101_19	1
CFL10101_20	11
CFL10101_21	12
CFL10111_19	1
CFL10111_20	11
CFL10121_19	1
CFL10121_21	12
CFL10131_19	1
CFL10131_21	12
CFL10133_19	12
CFL10141_19	1
CFL10141_20	2
CFL10141_21	10
CFL10145_19	13
CFL10151_21	18
CFL10161_20	2
CFL10161_21	12
CFL10171_20	12
CFL10171_21	12
CFL10181_20	2
CFL10181_21	12
CFL10191_20	12
CFL10191_21	12
CFL10201_20	2
CFL10201_21	11
CFL10211_20	1
CFL10221_20	2
CFL10221_21	12
CFL10231_20	3
CFL10231_21	12
CFL10241_20	2
CFL10241_21	12
CFL10251_20	2
CFL10251_21	3
CFL10271_20	2
CFL10271_21	12
CFL10281_21	3
CFL10301_21	12
CFL10311_20	11
CFL10311_21	12
CFL10312_20	11
CFL10313_20	11
CFL10314_20	11
CFL10315_20	11
CFL10321_21	12
CFL10331_20	2
CFL10331_21	12
CFL10341_20	2
CFL10341_21	3
CFL10351_20	3
CFL10351_21	12
CFL10361_20	2
CFL10361_21	13
CFL10371_20	3
CFL10371_21	12
CFL10381_20	2
CFL10381_21	12
CFL10391_20	2
CFL10391_21	12
CFL10401_21	3
CFL10411_20	3
CFL10411_21	3
CFL10421_20	3
CFL10421_21	13
CFL10431_20	19
CFL10431_21	12
CFL10441_20	1
CFL10441_21	12
CFL10451_20	3
CFL10451_21	12
CFL10461_20	20
CFL10461_21	3
CFL10462_20	20
CFL10463_20	20
CFL10464_20	9
CFL10465_20	20
CFL10471_20	3
CFL10471_21	4
CFL10481_20	3
CFL10481_21	3
CFL10491_20	2
CFL10491_21	12
CFL10501_21	3
CFL10511_21	12
CFL10521_21	12
CFL10531_21	12
CFL10541_21	12
CFL10551_21	12
CFL10561_21	3
CFL10571_21	12
CFL10581_21	12
CFL10582_20	2
CFL10601_21	7
CFL10611_21	21
CFL10621_21	3
CFL10631_21	3
CFL10641_21	3
CFL10651_21	3
CFL10661_21	3
CFL10671_20	3
CFL10671_21	12
CFL10691_21	3
CFL10701_20	2
CFL10701_21	3
CFL10711_21	3
CFL10721_20	3
CFL10731_20	2
CFL10731_21	12
CFL10741_20	3
CFL10741_21	15
CFL10751_20	2
CFL10761_21	12
CFL10771_21	3
CFL10781_21	12
CFL10791_20	3
CFL10791_21	3
CFL10801_20	3
CFL10801_21	3
CFL10811_20	3
CFL10811_21	3
CFL10821_20	3
CFL10821_21	3
CFL10831_20	3
CFL10831_21	3
CFL10841_20	3
CFL10841_21	3
CFL10851_21	3
CFL10861_21	3
CFL10871_20	3
CFL10871_21	1
CFL10881_20	3
CFL10881_21	12
CFL10891_20	3
CFL10891_21	3
CFL10901_21	3
CFL10911_21	3
CFL10921_20	3
CFL10921_21	3
CFL10922_20	3
CFL10931_21	3
CFL10941_20	10
CFL10941_21	12
CFL10942_20	10
CFL10951_21	9
CFL10952_20	3
CFL10961_21	12
CFL10962_20	3
CFL10971_20	3
CFL10971_21	3
CFL10972_20	3
CFL10991_21	11
CFL11001_21	3
CFL11011_21	3
CFL11021_21	3
CFL11031_21	3
CFL11041_21	18
CFL11051_21	3
CFL11061_21	12
CFL11071_21	3
CFL11081_21	3
CFL11091_21	3
CFL11101_21	12
CFL11111_21	3
CFL11141_21	18
CFL11151_21	3
CFL11161_21	3
CFL11171_21	3
CFL11201_21	18
CFL11211_21	7
CFL11221_21	12
CFL11241_21	11
CFL11251_21	7
CFL11271_21	7
CFL11291_21	22
CFL11301_21	20
CFL11311_21	3
CFL11321_21	7
CFL11331_21	2
CGA10011_21	1
CGA10021_21	11
CGA10031_21	12
CGA10041_21	3
CGA10051_20	11
CGA10051_21	11
CGA10071_20	16
CGA10071_21	13
CGA10081_21	15
CGA10101_19	1
CGA10101_20	16
CGA10104_19	23
CGA10111_21	12
CGA10114_19	12
CGA10121_21	12
CGA10131_21	12
CGA10141_20	16
CGA10151_20	16
CGA10151_21	12
CGA10164_19	1
CGA10171_20	16
CGA10171_21	12
CGA10191_21	12
CGA10201_20	2
CGA10211_21	2
CGA10221_21	17
CGA10231_20	3
CGA10231_21	12
CGA10251_21	12
CGA10261_21	12
CGA10271_21	10
CGA10281_20	16
CGA10281_21	11
CGA10291_21	12
CGA10301_21	3
CGA10311_20	16
CGA10311_21	12
CGA10331_21	11
CGA10341_21	12
CGA10351_20	16
CGA10371_21	22
CGA10385_19	4
CGA10441_21	11
CGA10451_20	3
CGA10461_21	7
CGA10481_21	8
CGA10491_21	12
CGA10501_19	7
CGA10501_21	2
CGA10511_21	7
CIA10011_20	12
CIA10051_19	11
CIA10051_20	12
CIA10054_19	9
CIA10062_20	5
CIA10093_18	1
CIA10101_19	11
CIA10111_19	11
CIA10111_20	12
CIA10112_20	12
CIA10113_20	12
CIA10114_20	12
CIA10115_20	12
CIA10121_19	11
CIA10131_19	11
CIA10131_20	5
CIA10141_20	12
CIA10143_19	13
CIA10151_20	12
CIA10161_19	11
CIA10161_20	5
CIA10171_19	11
CIA10171_20	12
CIA10173_19	20
CIA10181_19	11
CIA10191_20	5
CIA10201_20	5
CIA10212_20	5
CIA10221_19	11
CIA10222_20	12
CIA10231_20	12
CIA10241_19	11
CIA10242_20	12
CIA10243_18	3
CIA10251_19	11
CIA10261_20	12
CIA10271_20	5
CIA10281_19	11
CIA10281_20	5
CIA10291_19	11
CIA10291_20	5
CIA10293_19	3
CIA10302_18	21
CIA10311_20	5
CIA10321_20	5
CIA10361_20	5
CIA10371_20	5
CIA10391_20	12
CIA10401_20	12
CIA10411_20	12
CIA10421_20	12
CIA10431_20	12
CIA10433_18	15
CIA10451_20	5
CIA10463_18	6
CIA10471_20	5
CIA10473_18	13
CIA10481_20	12
CIA10491_20	12
CIA10501_20	12
CIA10511_20	12
CIA10521_20	12
CIA10531_20	12
CIA10541_20	12
CIA10561_20	5
CIA10571_20	12
CIA10581_20	5
CIA10583_18	21
CIA10591_20	12
CIA10601_20	12
CIA10611_20	12
CIA10621_20	12
CIA10631_20	12
CIA10641_20	12
CIA10651_20	5
CIA10661_20	5
CIA10671_20	12
CIA10681_20	5
CIA10691_20	12
CIA10701_20	12
CIA10711_20	12
CIA10722_20	12
CIA10741_20	12
CIA10751_20	5
CIA10771_20	12
CIA10781_20	12
CIA10791_20	5
CIA10802_20	5
CIA10821_20	5
CIA10831_20	3
CIA10851_20	5
CIA10861_20	12
CIA10881_20	5
CIA10891_20	12
CIA10921_20	5
CIA10951_20	12
CIA11031_20	11
CIA11091_20	11
CIA11092_18	15
CIA11563_18	3
CIL10011_20	12
CIL10021_20	12
CIL10031_20	5
CIL10033_19	13
CIL10041_20	12
CIL10041_21	9
CIL10052_20	12
CIL10061_19	18
CIL10061_20	12
CIL10061_21	15
CIL10071_20	12
CIL10073_18	7
CIL10081_20	5
CIL10091_20	12
CIL10091_21	9
CIL10101_19	23
CIL10101_20	12
CIL10101_21	1
CIL10111_19	3
CIL10111_21	9
CIL10121_19	3
CIL10121_20	12
CIL10125_19	20
CIL10131_20	5
CIL10131_21	11
CIL10141_21	3
CIL10151_20	5
CIL10151_21	22
CIL10161_20	5
CIL10161_21	12
CIL10171_21	3
CIL10172_20	12
CIL10181_20	5
CIL10181_21	24
CIL10191_20	5
CIL10191_21	20
CIL10212_21	12
CIL10221_21	11
CIL10222_21	11
CIL10231_21	18
CIL10232_21	18
CIL10241_20	12
CIL10241_21	9
CIL10281_20	12
CIL10291_20	5
CIL10301_20	12
CIL10303_18	3
CIL10322_20	12
CIL10331_20	5
CIL10341_20	12
CIL10381_20	5
CIL10401_20	12
CIL10431_20	12
CIL10441_20	12
CIL10461_20	3
CIL10471_20	12
CIL10481_20	12
CIL10492_20	12
CIL10511_20	12
CIL10571_20	12
CIL10591_20	5
CIL10611_20	5
CIL10621_20	12
CIL10631_20	12
CIL10651_20	12
CIL10652_20	12
CIL10653_20	12
CIL10654_20	12
CIL10655_20	12
CIL10661_20	12
CIL10671_20	3
CIL10673_18	15
CIL10691_20	3
CIL10703_18	1
CIL10711_20	12
CIL10741_20	5
CIL10751_20	3
CIL10771_20	5
CIL10781_20	19
CIL10801_20	10
CIL10841_20	3
CIL10973_18	19
CIL10982_20	3
CIL11081_20	3
CIL11091_20	13
CIL11151_20	11
CIL11161_20	11
CIL11363_18	11
CIL11433_18	20
CIL11443_18	1
CIL11493_18	3
CIL11533_18	12
CIL11543_18	15
CIL11573_18	6
CIL11593_18	15
CIN10021_21	12
CIN10031_21	12
CIN10042_21	13
CIN10052_21	12
CIN10071_21	12
CIN10072_21	18
CIN10081_21	11
CIN10082_21	13
CIN10091_21	3
CIN10111_21	24
CJK10011_21	22
CJK10012_21	22
CJK10013_21	22
CJK10014_21	22
CJK10021_21	13
CJK10022_21	13
CJK10023_21	13
CJK10024_21	13
CJK10043_21	10
CJK10044_21	10
CJK10051_21	22
CJK10052_21	22
CJK10053_21	22
CJK10054_21	22
CJK10071_21	22
CJK10072_21	22
CJK10073_21	22
CJK10074_21	22
CKS10011_20	12
CKS10021_20	12
CKS10031_20	11
CKS10032_20	11
CKS10033_20	11
CKS10034_20	11
CKS10035_20	11
CKS10051_20	11
CKS10061_20	2
CKS10071_20	11
CKS10081_20	11
CMA10021_19	20
CMA10051_19	7
CMA10073_19	11
CMA10081_19	20
CMA10093_19	20
CMA10101_19	20
CMA10121_19	20
CMA10141_19	20
CMA10143_19	19
CMA10151_19	20
CMA10161_19	20
CMA10171_19	20
CMA10181_19	20
CMA10221_19	7
CMA10263_19	15
CMA10301_19	20
CMA10314_19	20
CMA10364_19	7
CMA10373_19	15
CMA10383_19	1
CMA10443_19	1
CMA10473_19	11
CMA10481_19	7
CMA10483_19	3
CMA10541_19	7
CMA10544_19	3
CMA10574_19	15
CMA10584_19	11
CMA10591_19	20
CMA10611_19	7
CMA10621_19	7
CMA10661_19	20
CMA10673_19	21
CMA10713_19	1
CMA10721_19	7
CMA10731_19	7
CMA10741_19	7
CMA10751_19	7
CMA10763_19	11
CMA10781_19	7
CMA10791_19	7
CMA10811_19	7
CMA10821_19	7
CMA10831_19	7
CMA10871_19	7
CMA10891_19	7
CMA10911_19	7
CMA10921_19	7
CMA10931_19	3
CMD10013_19	18
CME35521_14	17
CMI10011_19	3
CMI10021_21	12
CMI10031_19	3
CMI10031_21	9
CMI10041_19	3
CMI10051_19	3
CMI10061_19	3
CMI10061_21	9
CMI10071_19	3
CMI10071_21	23
CMI10081_19	3
CMI10081_21	11
CMI10091_19	3
CMI10091_21	1
CMI10101_19	3
CMI10101_21	10
CMI10111_19	3
CMI10111_21	1
CMI10121_19	3
CMI10121_21	9
CMI10141_19	3
CMI10151_21	19
CMI10161_21	5
CMI10181_21	1
CMI10191_21	10
CMI10201_21	3
CMI10211_19	3
CMI10221_19	3
CMI10231_21	5
CMI10241_21	1
CMI10251_21	12
CMI10261_21	18
CMI10281_21	3
CMI10291_21	11
CMI10301_21	3
CMI10311_21	9
CMI10321_21	12
CMI10334_19	3
CMI10341_19	3
CMI10351_19	3
CMI10361_19	3
CMI10391_19	3
CMI10521_19	8
CMI10531_19	3
CMN10031_20	5
CMN10031_21	5
CMN10041_20	5
CMN10041_21	3
CMN10051_21	9
CMN10061_20	12
CMN10071_20	12
CMN10081_21	9
CMN10082_20	5
CMN10091_20	12
CMN10091_21	1
CMN10111_20	12
CMN10111_21	9
CMN10121_21	9
CMN10122_20	12
CMN10141_21	9
CMN10151_20	12
CMN10151_21	6
CMN10161_20	12
CMN10161_21	9
CMN10171_20	18
CMN10171_21	9
CMN10181_21	1
CMN10191_20	12
CMN10191_21	9
CMN10201_20	12
CMN10201_21	12
CMN10211_20	5
CMN10211_21	1
CMN10221_20	12
CMN10231_20	12
CMN10231_21	12
CMN10241_20	12
CMN10241_21	9
CMN10251_20	12
CMN10251_21	1
CMN10261_20	12
CMN10271_20	5
CMN10271_21	5
CMN10281_20	12
CMN10281_21	12
CMN10291_21	14
CMN10301_20	12
CMN10311_21	1
CMN10312_20	12
CMN10321_21	5
CMN10341_20	5
CMN10341_21	3
CMN10361_20	12
CMN10361_21	3
CMN10371_20	12
CMN10391_21	9
CMN10401_20	12
CMN10401_21	18
CMN10411_20	12
CMN10412_21	5
CMN10421_20	12
CMN10422_21	13
CMN10431_20	12
CMN10441_20	5
CMN10442_21	9
CMN10451_20	5
CMN10452_21	1
CMN10461_20	5
CMN10462_21	20
CMN10471_20	5
CMN10472_21	1
CMN10481_20	12
CMN10482_21	5
CMN10491_20	5
CMN10491_21	14
CMN10492_21	1
CMN10502_20	12
CMN10502_21	18
CMN10511_20	5
CMN10512_21	4
CMN10522_21	7
CMN10542_21	18
CMN10551_20	12
CMN10551_21	12
CMN10552_21	12
CMN10561_20	12
CMN10562_21	12
CMN10571_20	12
CMN10582_20	12
CMN10601_20	12
CMN10611_20	12
CMN10611_21	11
CMN10621_21	3
CMN10651_20	5
CMN10671_20	12
CMN10691_20	5
CMN10721_20	12
CMN10751_20	12
CMN10761_20	12
CMN10771_20	12
CMN10801_20	12
CMN10821_20	12
CMN10861_20	3
CMN10891_20	12
CMN10962_20	12
CMN11121_20	5
CMN11261_20	13
CMO10011_20	11
CMO10013_20	11
CMO10014_20	11
CMO10015_20	11
CND10011_21	1
CND10031_21	1
CND10041_21	12
CND10051_21	12
CND10061_21	12
CND10071_21	12
CND10081_21	1
CNE10011_21	12
CNE10012_21	12
CNE10021_21	12
CNE10022_20	12
CNE10022_21	12
CNE10031_20	12
CNE10031_21	11
CNE10032_21	11
CNE10041_20	12
CNE10042_21	3
CNE10051_20	5
CNE10061_20	12
CNE10061_21	18
CNE10062_21	8
CNE10071_20	5
CNE10081_20	12
CNE10082_21	3
CNE10091_20	12
CNE10091_21	12
CNE10092_21	12
CNE10101_20	12
CNE10101_21	12
CNE10102_21	12
CNE10111_20	5
CNE10111_21	12
CNE10112_21	12
CNE10121_21	12
CNE10122_21	12
CNE10131_20	12
CNE10131_21	12
CNE10132_21	12
CNE10141_21	12
CNE10142_21	12
CNE10151_20	12
CNE10151_21	12
CNE10152_21	12
CNE10161_20	12
CNE10161_21	5
CNE10162_21	24
CNE10171_20	12
CNE10171_21	12
CNE10172_21	12
CNE10181_20	12
CNE10191_20	5
CNE10201_20	12
CNE10211_20	5
CNE10211_21	12
CNE10231_20	12
CNE10231_21	12
CNE10241_21	11
CNE10261_20	12
CNE10271_20	5
CNE10281_20	12
CNE10291_20	12
CNE10311_20	5
CNE10321_20	5
CNE10331_20	5
CNE10342_20	5
CNE10361_20	5
CNE10371_20	12
CNE10431_20	5
CNE10471_20	12
CNE10481_20	13
CNE10541_20	12
CNE10601_20	11
CNE10631_20	11
CNE10661_20	3
CNE10691_20	11
CNE10751_20	11
CNE51831_16	21
CNE51861_16	8
CNH10021_19	20
CNH10023_18	21
CNH10031_19	7
CNJ10081_19	15
CNJ10104_19	10
COH07221_14	1
COH10041_19	15
COH10043_19	17
COH10061_19	15
COH10093_19	21
COH10151_19	15
COH10153_18	18
CPA10011_21	12
CPA10021_21	23
CPA10031_21	5
CPA10041_21	12
CPA10051_21	4
CRI10011_19	7
CRI10011_21	3
CRI10021_19	7
CRI10022_21	7
CRI10031_19	7
CSC10011_21	12
CSC10021_21	12
CSC10031_21	12
CSC10061_21	11
CSC10072_21	12
CSD10013_18	9
CSD10023_18	7
CTN10031_20	16
CTN10031_21	12
CTN10041_20	16
CTN10041_21	18
CTN10051_20	16
CTN10051_21	24
CTN10061_20	16
CTN10061_21	16
CTN10071_20	16
CTN10081_20	13
CTN10081_21	16
CTN10091_21	3
CTN10101_20	16
CTN10101_21	22
CTN10111_20	16
CTN10111_21	12
CTN10121_20	16
CTN10121_21	12
CTN10131_21	7
CTN10161_21	13
CTN10171_21	5
CTN10181_21	5
CTN10191_21	5
CTN10201_21	5
CTN10211_21	5
CTN10221_21	5
CTN10231_21	5
CTN10241_21	5
CTN10271_21	12
CTX04741_16	3
CTX05031_16	22
CTX29661_17	12
CTX55381_15	10
CTX55442_15	3
CTX55551_15	17
CTX55562_15	8
CTX63541_15	3
CUK10011_15	11
CUK10011_16	17
CUK10011_17	19
CUK10021_16	11
CUK10021_18	17
CUK10031_15	10
CUK10031_18	11
CUK10051_16	3
CUK10051_17	10
CUK10051_18	11
CUK10061_16	3
CUK10061_XX	11
CUK10071_17	2
CUK10071_XX	11
CUK10081_17	3
CUK10081_19	11
CUK10091_16	10
CUK10101_16	12
CUK10111_18	1
CUK10131_16	3
CUK10141_16	3
CUK10151_16	11
CUK10161_16	11
CUK10171_16	18
CUK10191_16	3
CUK10241_16	18
CUT10011_21	18
CUT10021_21	24
CUT10031_21	24
CUT10041_21	3
CUT10051_21	1
CVA10031_19	1
CVA10031_20	16
CVA10041_19	1
CVA10041_20	16
CVA10075_19	7
CVA10101_19	3
CVA10145_19	13
CWG10011_21	22
CWI10022_20	12
CWI10032_20	12
CWI10041_19	15
CWI10042_20	5
CWI10051_21	9
CWI10061_20	5
CWI10061_21	10
CWI10071_20	12
CWI10071_21	9
CWI10081_20	12
CWI10081_21	1
CWI10091_20	5
CWI10091_21	13
CWI10101_19	3
CWI10101_20	5
CWI10111_20	5
CWI10111_21	9
CWI10121_20	5
CWI10121_21	5
CWI10131_19	1
CWI10131_20	12
CWI10131_21	9
CWI10141_19	15
CWI10141_21	9
CWI10151_19	11
CWI10151_20	5
CWI10151_21	9
CWI10161_20	12
CWI10171_20	12
CWI10171_21	9
CWI10181_20	5
CWI10181_21	1
CWI10191_20	5
CWI10191_21	7
CWI10201_21	5
CWI10211_21	9
CWI10221_20	12
CWI10221_21	9
CWI10241_20	12
CWI10241_21	9
CWI10251_21	9
CWI10261_21	9
CWI10271_20	3
CWI10281_20	3
CWI10291_21	5
CWI10301_21	9
CWI10311_20	23
CWI10321_21	1
CWI10331_21	5
CWI10341_20	3
CWI10361_21	5
CWI10371_20	11
CWI10391_21	1
CWI10411_21	3
CWI10421_19	8
CWI10441_21	9
CWI10461_21	1
CWI10481_21	9
CWI10491_21	12
CWI10501_21	9
CWI10511_21	5
CWI10541_21	6
CWI10551_21	11
CWI10561_21	18
CWI10571_21	23
CWI10591_21	12
CWI10621_21	3
C_CA003_18	15
C_CA015_18	19
C_CA017_18	1
C_CA018_18	10
C_CA023_18	10
C_ChHenan	3
C_IA013_18	4
C_IA016_18	3
C_IA017_18	10
C_IA018_18	4
C_IA029_18	4
C_IA031_18	21
C_IA034_18	21
C_IA039_18	21
C_IA040_18	21
C_IA042_18	4
C_IA045_18	21
C_IA048_18	21
C_IA052_18	21
C_IA058_18	21
C_IA059_18	4
C_IA062_18	21
C_IA064_18	21
C_IA065_18	24
C_IA068_18	21
C_IA069_18	21
C_IA070_18	21
C_IA075_18	21
C_IA076_18	21
C_IA077_18	21
C_IA078_18	21
C_IA082_18	21
C_IA083_18	21
C_IA085_18	21
C_IA086_18	21
C_IA087_18	21
C_IA091_18	21
C_IA092_18	21
C_IA093_18	21
C_IA094_18	21
C_IA102_18	21
C_IA104_18	21
C_IA107_18	21
C_IA110_18	21
C_IA111_18	21
C_IA176_18	3
C_IL001_18	11
C_IL004_18	21
C_IL007_18	21
C_IL012_18	21
C_IL013_18	21
C_IL014_18	21
C_IL018_18	21
C_IL019_18	21
C_IL020_18	21
C_IL022_18	21
C_IL023_18	21
C_IL024_18	21
C_IL025_18	21
C_IL031_18	21
C_IL032_18	21
C_IL033_18	21
C_IL034_18	21
C_IL036_18	21
C_IL037_18	21
C_IL039_18	21
C_IL040_18	21
C_IL041_18	11
C_IL042_18	21
C_IL043_18	21
C_IL046_18	21
C_IL047_18	21
C_IL048_18	21
C_IL049_18	21
C_IL050_18	21
C_IL053_18	3
C_IL054_18	21
C_IL055_18	21
C_IL056_18	21
C_IL058_18	21
C_IL059_18	21
C_IL060_18	21
C_IL062_18	21
C_IL063_18	3
C_IL065_18	21
C_IL066_18	21
C_IL067_18	21
C_IL068_18	21
C_IL071_18	21
C_IL072_18	21
C_IL074_18	21
C_IL075_18	11
C_IL076_18	21
C_IL077_18	21
C_IL078_18	21
C_IL079_18	21
C_IL080_18	21
C_IL085_18	21
C_IL086_18	21
C_IL087_18	21
C_IL097_18	21
C_IL099_18	21
C_IL113_18	21
C_IL119_18	21
C_IL120_18	21
C_IL126_18	21
C_IL168_18	21
C_IL170_18	21
C_IL189_18	21
C_IL199_18	21
C_IL219_18	11
C_MA001_14	6
C_MO003_18	21
C_MX001_17	22
C_OH001_18	21
C_OH003_18	21
C_OH004_18	21
C_OH006_18	21
C_OH014_18	21
C_SD001_18	23
C_WI008_18	4
C_WI011_18	4
C_WI020_18	4
C_WI024_18	4
C_WI026_18	4
C_WI031_18	4
C_WI033_18	4
C_WI036_18	4
C_WI037_18	4
C_WI038_18	4
C_WI039_18	4
C_WI040_18	4
C_WI041_18	4
C_WI092_18	6
C_WI093_18	4
C_WI094_18	4
C_WI095_18	4
C_WI096_18	4
C_WI097_18	4
C_WI098_18	4
C_WI099_18	4
C_WI100_18	4
C_WI101_18	6
C_WI102_18	4
C_WI103_18	4
C_WI107_18	4
C_WI109_18	4
C_WI111_18	4
C_WI112_18	4
C_WI113_18	10
C_WI114_18	4
C_WI118_18	4
C_WI121_18	4
C_WI122_18	4
C_WI123_18	4
C_WI125_18	4
C_WI128_18	4
C_WI129_18	4
C_WI130_18	6
C_WI131_18	4
C_WI133_18	4
C_WI134_18	4
C_WI135_18	4
C_WI138_18	4
C_WI139_18	6
C_WI144_18	11
C_WI145_18	4
C_WI150_18	4
C_WI159_18	4
C_WI172_18	4
C_WI173_18	4
C_WI176_18	4
C_WI177_18	4
C_WI178_18	4
C_WI182_18	3
C_WI185_18	11
C_WI186_18	4
C_WI187_18	21
C_WI194_18	21
C_WI197_18	21
C_WI198_18	21
C_WI199_18	11
C_WI200_18	21
C_WI202_18	4
C_WI205_18	11
C_WI206_18	12
C_WI208_18	21
C_WI209_18	4
C_WI257_18	21
C_WI259_18	11
HCJK015_15	22
INF10011_21	3
INF10021_21	12
ION10011_21	11
ION10021_21	11
ION10031_19	18
ION10032_21	7
ION10041_21	13
ION10051_18	3
ION10051_21	6
ION10061_21	13
ION10071_21	3
ION10081_21	11
ION10091_21	3
ION10111_18	19
ION10111_21	2
ION10121_18	20
ION10122_21	5
ION10131_20	5
ION10131_21	5
ION10141_21	13
ION10142_21	13
ION10151_21	2
ION10171_20	22
ION10192_21	3
ION10201_21	11
ION10231_19	12
ION10301_20	3
ION10311_20	9
ION10421_19	11
ION10441_19	11
IQB10011_21	24
IVD10011_21	11
IVD10021_21	12
IVD10031_21	11
IVD10041_21	12
IVD10051_21	20
IVD10061_21	11
SMN10071_19	1
SMN10101_19	1
SMN10121_19	15
SMN10131_19	1
SMN10211_19	1
SMN10221_19	15
SMN10251_19	1
SMN10361_19	3
SNY10011_21	3
SNY10021_19	21
SNY10021_20	1
SNY10021_21	3
SNY10031_19	10
SNY10031_20	11
SNY10031_21	11
SNY10041_19	11
SNY10041_20	3
SNY10041_21	12
SNY10051_20	2
SNY10051_21	18
SNY10061_19	21
SNY10061_20	7
SNY10071_19	21
SNY10071_20	6
SNY10071_21	11
SNY10081_20	7
SNY10081_21	17
SNY10091_21	17
SNY10101_20	1
SNY10101_21	14
SNY10111_19	22
SNY10111_21	4
SNY10121_19	11
SNY10121_21	3
SNY10131_21	12
SNY10151_19	18
SNY10151_21	18
SNY10161_21	3
SNY10171_21	17
SNY10181_20	1
SNY10181_21	24
SNY10191_21	19
SNY10201_21	20
SNY10211_20	5
SNY10211_21	20
SNY10221_20	18
SNY10221_21	10
SNY10222_20	18
SNY10231_20	12
SNY10231_21	11
SNY10232_20	12
SNY10241_21	12
SNY10251_19	18
SNY10251_21	11
SNY10261_19	8
SNY10261_20	1
SNY10261_21	11
SNY10281_20	7
SNY10281_21	18
SNY10291_19	1
SNY10291_21	11
SNY10301_21	9
SNY10311_20	11
SNY10311_21	1
SNY10321_19	18
SNY10321_21	24
SNY10331_19	3
SNY10331_21	3
SNY10341_19	19
SNY10341_20	1
SNY10341_21	9
SNY10351_20	11
SNY10351_21	11
SNY10361_19	19
SNY10361_21	12
SNY10371_19	14
SNY10371_20	11
SNY10371_21	13
SNY10381_20	11
SNY10381_21	12
SNY10391_19	13
SNY10391_20	11
SNY10391_21	18
SNY10401_19	7
SNY10401_20	11
SNY10401_21	9
SNY10411_20	11
SNY10411_21	3
SNY10421_21	3
SNY10431_19	11
SNY10431_20	5
SNY10431_21	18
SNY10441_21	1
SNY10451_19	11
SNY10451_21	1
SNY10461_20	11
SNY10461_21	1
SNY10471_19	12
SNY10471_20	11
SNY10471_21	1
SNY10481_21	3
SNY10491_19	11
SNY10491_20	11
SNY10491_21	9
SNY10501_19	3
SNY10511_20	11
SNY10511_21	9
SNY10521_19	21
SNY10521_20	1
SNY10521_21	1
SNY10531_19	14
SNY10531_20	1
SNY10531_21	1
SNY10541_19	24
SNY10541_20	1
SNY10541_21	22
SNY10551_20	13
SNY10551_21	18
SNY10561_19	17
SNY10561_20	11
SNY10561_21	1
SNY10571_19	17
SNY10571_21	9
SNY10581_21	8
SNY10591_21	9
SNY10601_21	9
SNY10611_21	1
SNY10621_21	13
SNY10631_21	3
SNY10641_19	2
SNY10641_21	3
SNY10651_21	1
SNY10661_21	2
SNY10681_21	14
SNY10691_20	11
SNY10691_21	1
SNY10701_20	3
SNY10701_21	1
SNY10711_20	11
SNY10711_21	9
SNY10721_20	11
SNY10721_21	3
SNY10731_19	13
SNY10731_21	3
SNY10741_19	2
SNY10741_20	1
SNY10741_21	12
SNY10751_19	3
SNY10751_21	7
SNY10761_19	13
SNY10771_19	15
SNY10771_21	9
SNY10781_19	12
SNY10781_21	8
SNY10791_21	20
SNY10801_21	9
SNY10811_21	7
SNY10821_19	15
SNY10821_21	5
SNY10831_19	14
SNY10831_21	11
SNY10841_19	14
SNY10841_21	12
SNY10851_21	8
SNY10861_19	1
SNY10861_21	1
SNY10871_21	11
SNY10881_21	11
SNY10891_19	1
SNY10891_21	9
SNY10901_19	1
SNY10901_21	3
SNY10921_19	1
SNY10921_21	1
SNY10931_19	1
SNY10931_21	9
SNY10941_19	24
SNY10941_21	9
SNY10951_21	1
SNY10961_21	6
SNY10971_19	21
SNY10971_21	19
SNY10981_19	3
SNY10981_21	1
SNY10991_19	3
SNY10991_21	1
SNY11001_21	1
SNY11011_19	2
SNY11011_21	1
SNY11021_19	11
SNY11031_21	1
SNY11041_21	1
SNY11051_21	1
SNY11061_19	1
SNY11061_21	11
SNY11071_19	2
SNY11071_21	9
SNY11081_19	2
SNY11081_20	1
SNY11081_21	9
SNY11091_19	20
SNY11091_20	3
SNY11101_19	23
SNY11101_21	9
SNY11111_19	1
SNY11111_21	23
SNY11121_19	15
SNY11121_21	3
SNY11131_19	1
SNY11131_20	12
SNY11131_21	9
SNY11141_19	3
SNY11141_21	9
SNY11151_21	11
SNY11161_19	1
SNY11161_21	5
SNY11171_19	13
SNY11171_21	1
SNY11181_19	15
SNY11181_21	3
SNY11191_19	1
SNY11191_21	23
SNY11201_19	2
SNY11201_21	3
SNY11211_19	3
SNY11211_21	11
SNY11221_19	1
SNY11221_21	12
SNY11231_20	3
SNY11231_21	9
SNY11241_19	2
SNY11241_21	1
SNY11251_19	2
SNY11251_21	1
SNY11261_20	1
SNY11261_21	7
SNY11271_19	13
SNY11271_20	3
SNY11271_21	11
SNY11281_20	3
SNY11281_21	11
SNY11291_19	1
SNY11291_20	12
SNY11291_21	1
SNY11301_19	1
SNY11301_20	3
SNY11301_21	9
SNY11311_19	1
SNY11311_20	12
SNY11311_21	18
SNY11312_20	12
SNY11321_19	2
SNY11321_21	9
SNY11331_21	1
SNY11341_21	11
SNY11351_19	15
SNY11351_20	19
SNY11351_21	10
SNY11361_20	3
SNY11361_21	7
SNY11371_20	2
SNY11371_21	9
SNY11381_19	23
SNY11381_20	3
SNY11381_21	9
SNY11391_20	3
SNY11391_21	11
SNY11401_21	11
SNY11411_20	11
SNY11411_21	3
SNY11421_19	1
SNY11421_20	3
SNY11421_21	11
SNY11431_20	3
SNY11431_21	24
SNY11441_19	1
SNY11441_21	19
SNY11451_19	4
SNY11451_20	1
SNY11451_21	3
SNY11461_19	13
SNY11461_21	1
SNY11471_19	15
SNY11471_20	1
SNY11471_21	7
SNY11481_19	3
SNY11481_21	1
SNY11491_19	2
SNY11491_21	1
SNY11501_19	17
SNY11501_20	3
SNY11501_21	6
SNY11511_19	1
SNY11511_21	1
SNY11521_19	1
SNY11521_21	3
SNY11531_19	13
SNY11531_21	10
SNY11541_19	13
SNY11541_20	3
SNY11541_21	9
SNY11551_19	1
SNY11551_21	11
SNY11561_20	12
SNY11561_21	23
SNY11571_19	13
SNY11571_21	10
SNY11581_19	1
SNY11581_20	1
SNY11581_21	20
SNY11591_19	1
SNY11591_20	3
SNY11591_21	3
SNY11601_19	3
SNY11601_21	15
SNY11611_20	3
SNY11611_21	8
SNY11621_19	3
SNY11621_20	3
SNY11631_19	13
SNY11631_21	3
SNY11641_19	1
SNY11641_21	4
SNY11651_21	11
SNY11661_21	9
SNY11671_21	9
SNY11681_21	3
SNY11691_21	14
SNY11701_21	8
SNY11711_19	1
SNY11721_20	3
SNY11721_21	3
SNY11731_19	1
SNY11731_20	3
SNY11731_21	13
SNY11751_21	9
SNY11761_19	1
SNY11761_21	7
SNY11771_21	6
SNY11772_19	3
SNY11781_21	24
SNY11791_21	8
SNY11792_19	1
SNY11801_19	1
SNY11801_21	4
SNY11811_19	1
SNY11821_21	6
SNY11841_19	3
SNY11841_21	11
SNY11851_19	23
SNY11861_19	3
SNY11861_21	20
SNY11871_21	6
SNY11881_19	15
SNY11881_21	3
SNY11891_19	13
SNY11891_21	3
SNY11901_19	13
SNY11911_19	24
SNY11911_21	1
SNY11921_19	15
SNY11921_21	1
SNY11931_19	1
SNY11931_21	3
SNY11941_21	3
SNY11951_19	11
SNY11951_21	6
SNY11961_19	18
SNY11961_21	11
SNY11981_21	3
SNY11991_19	13
SNY12101_19	18
SNY12121_19	1
SNY12141_19	15
SNY12221_19	1
SNY12241_19	13
SNY12281_19	1
SNY12291_19	1
SNY12301_19	1
SNY12321_19	1
SNY12491_19	15
SNY12631_19	3
SNY12701_19	2
SNY12711_19	13
SNY12761_19	13
SNY13171_19	1
SNY13181_19	15
SNY13351_19	1
SNY13381_19	8
SNY13391_19	13
SNY13401_19	8
SNY13411_19	1
SNY13421_19	1
SNY13431_19	1
SNY13441_19	13
SNY13461_19	1
SNY13481_19	1
SNY13491_19	1
SNY13511_19	12
SNY13521_19	1
SNY13541_19	10
SNY13551_19	18
SNY13571_19	3
SNY13591_19	1
SNY13601_19	3
SNY13661_19	23
SNY13681_19	15
SNY13691_19	13
SNY13741_19	1
SNY13761_19	1
SNY13811_19	11
SNY13841_19	1
STX10011_19	21
STX10011_20	11
STX10011_21	3
STX10021_19	10
STX10022_20	3
STX10031_19	11
STX10031_20	3
STX10032_21	19
STX10041_19	21
STX10041_21	3
STX10051_20	6
STX10051_21	4
STX10061_21	11
STX10062_20	7
STX10071_20	6
STX10071_21	12
STX10081_21	13
STX10091_20	12
STX10091_21	12
STX10101_19	3
STX10101_21	2
STX10111_19	11
STX10111_21	3
STX10121_21	13
STX10131_20	5
STX10131_21	12
STX10141_19	12
STX10141_21	22
STX10151_21	11
STX10161_21	12
STX10171_21	20
STX10181_20	3
STX10181_21	20
STX10201_19	11
STX10201_21	9
STX10211_21	12
STX10221_21	22
STX10231_21	3
STX10251_21	3
STX10261_19	7
STX10261_21	18
STX10271_21	3
STX10281_21	19
STX10291_19	2
STX10291_21	22
STX10301_19	21
STX10301_20	5
STX10311_21	23
STX10321_20	3
STX10321_21	3
STX10331_21	10
STX10341_19	7
STX10341_21	20
STX10351_20	2
STX10351_21	12
STX10361_21	13
STX10371_19	2
STX10371_21	3
STX10381_21	12
STX10391_19	2
STX10391_21	3
STX10401_19	19
STX10401_21	12
STX10411_19	1
STX10411_20	3
STX10411_21	12
STX10421_21	12
STX10431_21	3
STX10441_19	6
STX10441_21	12
STX10451_21	12
STX10461_21	12
STX10471_21	8
STX10481_20	3
STX10481_21	23
STX10491_21	23
STX10501_21	23
STX10511_21	1
STX10521_21	12
STX10531_19	7
STX10531_21	18
STX10541_21	23
STX10551_21	12
STX10561_20	17
STX10561_21	19
STX10571_21	12
STX10581_20	3
STX10581_21	12
STX10591_21	2
STX10601_19	4
STX10601_21	23
STX10611_20	2
STX10611_21	12
STX10621_20	2
STX10621_21	12
STX10641_21	23
STX10651_21	12
STX10661_20	2
STX10661_21	23
STX10671_20	5
STX10671_21	11
STX10681_19	13
STX10681_21	3
STX10691_21	23
STX10701_20	3
STX10701_21	3
STX10711_21	12
STX10721_21	6
STX10731_19	11
STX10731_21	12
STX10741_19	7
STX10741_21	3
STX10751_19	7
STX10761_19	2
STX10761_20	3
STX10771_19	10
STX10791_20	3
STX10801_20	21
STX10821_19	2
STX10831_20	3
STX10841_19	12
STX10841_20	2
STX10851_20	3
STX10861_19	2
STX10861_20	7
STX10891_19	20
STX10901_20	12
STX10921_20	2
STX10941_20	3
STX10951_20	2
STX10971_20	8
STX10991_20	5
STX11001_20	2
STX11021_20	2
STX11031_20	11
STX11061_19	3
STX11071_20	12
STX11081_20	3
STX11091_20	3
STX11111_20	2
STX11121_20	3
STX11161_20	5
STX11171_20	3
STX11181_20	1
STX11201_20	11
STX11261_20	3
STX11321_20	2
STX11351_19	3
STX11371_19	3
STX11381_20	11
STX11401_19	4
STX11481_19	20
STX11481_20	2
STX11491_19	13
STX11501_19	3
STX11551_20	11
STX11601_19	4
STX11641_19	3
STX11651_19	3
STX11661_19	3
STX11721_19	14
STX11731_19	23
STX11751_19	20
STX11761_20	3
STX11891_20	3
STX11931_19	3
STX12051_19	12
STX12081_19	11
STX12091_19	11
STX12201_19	12
STX12221_19	12
STX12231_19	20
STX12241_19	12
STX12251_19	2
STX12261_19	11
STX12311_19	4
STX12331_19	3
STX12341_19	3
STX12351_19	3
STX12371_19	3
STX12381_19	3
STX12411_19	7
STX12421_19	3
STX12511_19	4
STX12531_19	22
STX12571_19	12
STX12581_19	12
S_MN001_18	1
S_MN002_18	4
S_MN003_18	4
S_MN004_18	5
S_MN005_18	11
S_MN006_18	11
S_MN008_18	11
S_MN010_18	11
S_MN012_18	11
S_MN013_18	6
S_MN015_18	4
S_MN016_18	23
S_MN017_18	11
S_MN018_18	23
S_MN020_18	21
S_MN023_18	21
S_MN024_18	4
S_MN026_18	4
S_MN027_18	17
S_MN030_18	3
S_MN032_18	21
S_NY010_18	8
S_NY013_18	13
S_NY020_18	18
S_NY031_18	3
S_NY033_18	9
S_NY034_18	20
S_NY037_18	17
S_NY038_18	11
S_NY040_18	3
S_NY046_18	12
S_NY048_18	20
S_NY062_18	3
S_NY063_18	3
S_NY065_18	17
S_NY069_18	3
S_NY074_18	3
S_NY075_18	8
S_NY076_18	8
S_NY079_18	19
S_NY081_18	3
S_NY084_18	3
S_TX001_18	3
S_TX002_18	11
S_TX003_18	18
S_TX004_17	3
S_TX004_18	3
S_TX005_18	5
S_TX006_18	22
S_TX007_18	3
S_TX009_18	11
S_TX010_18	14
S_TX015_18	3
S_TX017_18	3
S_TX018_18	3
S_TX020_18	3
S_TX022_18	3
S_TX023_18	3
S_TX024_18	3
S_TX027_18	3
S_TX028_18	3
S_TX029_18	3
S_TX030_18	11
S_TX031_18	11
S_TX033_18	9
S_TX038_18	11
S_TX042_18	7
S_TX048_18	11
S_TX060_18	1
S_TX061_18	18
S_TX066_18	21
S_TX068_18	11
S_TX078_18	8
S_TX081_18	8
S_TX085_18	11
S_TX086_18	11
S_TX091_18	4
S_TX092_18	3
S_TX101_18	10
S_TX109_18	11

## Sheet: 95.25% - 25 clusters
Seq_ID	Cluster
CAZ10012_18	1
CAZ10013_19	2
CAZ10021_21	3
CAZ10031_21	4
CAZ10041_21	4
CAZ10043_18	5
CAZ10061_21	6
CAZ10071_21	5
CAZ10081_21	4
CAZ10101_21	7
CAZ10112_21	8
CAZ10122_21	5
CAZ10141_21	9
CAZ10151_21	10
CCA10011_21	11
CCA10021_21	3
CCT10021_21	9
CCT10051_21	2
CCT10071_21	10
CCT10081_21	11
CCT10101_21	12
CCT10111_21	11
CCT10121_21	1
CCT10131_21	1
CCT10141_21	13
CCT10151_21	1
CCT10161_21	1
CCT10171_21	14
CCT10181_21	1
CCT10191_21	11
CCT10201_21	11
CCT10211_21	11
CCT10221_21	5
CCT10231_21	5
CCT10241_21	11
CCT10251_21	5
CCT10261_21	12
CFL10011_19	1
CFL10011_21	11
CFL10021_19	1
CFL10031_21	11
CFL10041_21	12
CFL10051_19	1
CFL10051_21	12
CFL10061_19	1
CFL10061_21	12
CFL10071_19	15
CFL10071_21	11
CFL10081_20	16
CFL10081_21	17
CFL10091_19	1
CFL10091_21	12
CFL10101_19	1
CFL10101_20	11
CFL10101_21	12
CFL10111_19	1
CFL10111_20	11
CFL10121_19	1
CFL10121_21	12
CFL10131_19	1
CFL10131_21	12
CFL10133_19	12
CFL10141_19	1
CFL10141_20	2
CFL10141_21	10
CFL10145_19	13
CFL10151_21	18
CFL10161_20	2
CFL10161_21	12
CFL10171_20	12
CFL10171_21	12
CFL10181_20	2
CFL10181_21	12
CFL10191_20	12
CFL10191_21	12
CFL10201_20	2
CFL10201_21	11
CFL10211_20	1
CFL10221_20	2
CFL10221_21	12
CFL10231_20	3
CFL10231_21	12
CFL10241_20	2
CFL10241_21	12
CFL10251_20	2
CFL10251_21	3
CFL10271_20	2
CFL10271_21	12
CFL10281_21	3
CFL10301_21	12
CFL10311_20	11
CFL10311_21	12
CFL10312_20	11
CFL10313_20	11
CFL10314_20	11
CFL10315_20	11
CFL10321_21	12
CFL10331_20	2
CFL10331_21	12
CFL10341_20	2
CFL10341_21	3
CFL10351_20	3
CFL10351_21	12
CFL10361_20	2
CFL10361_21	13
CFL10371_20	3
CFL10371_21	12
CFL10381_20	2
CFL10381_21	12
CFL10391_20	2
CFL10391_21	12
CFL10401_21	3
CFL10411_20	3
CFL10411_21	3
CFL10421_20	3
CFL10421_21	13
CFL10431_20	19
CFL10431_21	12
CFL10441_20	1
CFL10441_21	12
CFL10451_20	3
CFL10451_21	12
CFL10461_20	20
CFL10461_21	3
CFL10462_20	20
CFL10463_20	20
CFL10464_20	9
CFL10465_20	20
CFL10471_20	3
CFL10471_21	4
CFL10481_20	3
CFL10481_21	3
CFL10491_20	2
CFL10491_21	12
CFL10501_21	3
CFL10511_21	12
CFL10521_21	12
CFL10531_21	12
CFL10541_21	12
CFL10551_21	12
CFL10561_21	3
CFL10571_21	12
CFL10581_21	12
CFL10582_20	2
CFL10601_21	7
CFL10611_21	21
CFL10621_21	3
CFL10631_21	3
CFL10641_21	3
CFL10651_21	3
CFL10661_21	3
CFL10671_20	3
CFL10671_21	12
CFL10691_21	3
CFL10701_20	2
CFL10701_21	3
CFL10711_21	3
CFL10721_20	3
CFL10731_20	2
CFL10731_21	12
CFL10741_20	3
CFL10741_21	15
CFL10751_20	2
CFL10761_21	12
CFL10771_21	3
CFL10781_21	12
CFL10791_20	3
CFL10791_21	3
CFL10801_20	3
CFL10801_21	3
CFL10811_20	3
CFL10811_21	3
CFL10821_20	3
CFL10821_21	3
CFL10831_20	3
CFL10831_21	3
CFL10841_20	3
CFL10841_21	3
CFL10851_21	3
CFL10861_21	3
CFL10871_20	3
CFL10871_21	1
CFL10881_20	3
CFL10881_21	12
CFL10891_20	3
CFL10891_21	3
CFL10901_21	3
CFL10911_21	3
CFL10921_20	3
CFL10921_21	3
CFL10922_20	3
CFL10931_21	3
CFL10941_20	22
CFL10941_21	12
CFL10942_20	22
CFL10951_21	9
CFL10952_20	3
CFL10961_21	12
CFL10962_20	3
CFL10971_20	3
CFL10971_21	3
CFL10972_20	3
CFL10991_21	11
CFL11001_21	3
CFL11011_21	3
CFL11021_21	3
CFL11031_21	3
CFL11041_21	18
CFL11051_21	3
CFL11061_21	12
CFL11071_21	3
CFL11081_21	3
CFL11091_21	3
CFL11101_21	12
CFL11111_21	3
CFL11141_21	18
CFL11151_21	3
CFL11161_21	3
CFL11171_21	3
CFL11201_21	18
CFL11211_21	7
CFL11221_21	12
CFL11241_21	11
CFL11251_21	7
CFL11271_21	7
CFL11291_21	23
CFL11301_21	20
CFL11311_21	3
CFL11321_21	7
CFL11331_21	2
CGA10011_21	1
CGA10021_21	11
CGA10031_21	12
CGA10041_21	3
CGA10051_20	11
CGA10051_21	11
CGA10071_20	16
CGA10071_21	13
CGA10081_21	15
CGA10101_19	1
CGA10101_20	16
CGA10104_19	24
CGA10111_21	12
CGA10114_19	12
CGA10121_21	12
CGA10131_21	12
CGA10141_20	16
CGA10151_20	16
CGA10151_21	12
CGA10164_19	1
CGA10171_20	16
CGA10171_21	12
CGA10191_21	12
CGA10201_20	2
CGA10211_21	2
CGA10221_21	17
CGA10231_20	3
CGA10231_21	12
CGA10251_21	12
CGA10261_21	12
CGA10271_21	10
CGA10281_20	16
CGA10281_21	11
CGA10291_21	12
CGA10301_21	3
CGA10311_20	16
CGA10311_21	12
CGA10331_21	11
CGA10341_21	12
CGA10351_20	16
CGA10371_21	23
CGA10385_19	4
CGA10441_21	11
CGA10451_20	3
CGA10461_21	7
CGA10481_21	8
CGA10491_21	12
CGA10501_19	7
CGA10501_21	2
CGA10511_21	7
CIA10011_20	12
CIA10051_19	11
CIA10051_20	12
CIA10054_19	9
CIA10062_20	5
CIA10093_18	1
CIA10101_19	11
CIA10111_19	11
CIA10111_20	12
CIA10112_20	12
CIA10113_20	12
CIA10114_20	12
CIA10115_20	12
CIA10121_19	11
CIA10131_19	11
CIA10131_20	5
CIA10141_20	12
CIA10143_19	13
CIA10151_20	12
CIA10161_19	11
CIA10161_20	5
CIA10171_19	11
CIA10171_20	12
CIA10173_19	20
CIA10181_19	11
CIA10191_20	5
CIA10201_20	5
CIA10212_20	5
CIA10221_19	11
CIA10222_20	12
CIA10231_20	12
CIA10241_19	11
CIA10242_20	12
CIA10243_18	3
CIA10251_19	11
CIA10261_20	12
CIA10271_20	5
CIA10281_19	11
CIA10281_20	5
CIA10291_19	11
CIA10291_20	5
CIA10293_19	3
CIA10302_18	21
CIA10311_20	5
CIA10321_20	5
CIA10361_20	5
CIA10371_20	5
CIA10391_20	12
CIA10401_20	12
CIA10411_20	12
CIA10421_20	12
CIA10431_20	12
CIA10433_18	15
CIA10451_20	5
CIA10463_18	6
CIA10471_20	5
CIA10473_18	13
CIA10481_20	12
CIA10491_20	12
CIA10501_20	12
CIA10511_20	12
CIA10521_20	12
CIA10531_20	12
CIA10541_20	12
CIA10561_20	5
CIA10571_20	12
CIA10581_20	5
CIA10583_18	21
CIA10591_20	12
CIA10601_20	12
CIA10611_20	12
CIA10621_20	12
CIA10631_20	12
CIA10641_20	12
CIA10651_20	5
CIA10661_20	5
CIA10671_20	12
CIA10681_20	5
CIA10691_20	12
CIA10701_20	12
CIA10711_20	12
CIA10722_20	12
CIA10741_20	12
CIA10751_20	5
CIA10771_20	12
CIA10781_20	12
CIA10791_20	5
CIA10802_20	5
CIA10821_20	5
CIA10831_20	3
CIA10851_20	5
CIA10861_20	12
CIA10881_20	5
CIA10891_20	12
CIA10921_20	5
CIA10951_20	12
CIA11031_20	11
CIA11091_20	11
CIA11092_18	15
CIA11563_18	3
CIL10011_20	12
CIL10021_20	12
CIL10031_20	5
CIL10033_19	13
CIL10041_20	12
CIL10041_21	9
CIL10052_20	12
CIL10061_19	18
CIL10061_20	12
CIL10061_21	15
CIL10071_20	12
CIL10073_18	7
CIL10081_20	5
CIL10091_20	12
CIL10091_21	9
CIL10101_19	24
CIL10101_20	12
CIL10101_21	1
CIL10111_19	3
CIL10111_21	9
CIL10121_19	3
CIL10121_20	12
CIL10125_19	20
CIL10131_20	5
CIL10131_21	11
CIL10141_21	3
CIL10151_20	5
CIL10151_21	23
CIL10161_20	5
CIL10161_21	12
CIL10171_21	3
CIL10172_20	12
CIL10181_20	5
CIL10181_21	25
CIL10191_20	5
CIL10191_21	20
CIL10212_21	12
CIL10221_21	11
CIL10222_21	11
CIL10231_21	18
CIL10232_21	18
CIL10241_20	12
CIL10241_21	9
CIL10281_20	12
CIL10291_20	5
CIL10301_20	12
CIL10303_18	3
CIL10322_20	12
CIL10331_20	5
CIL10341_20	12
CIL10381_20	5
CIL10401_20	12
CIL10431_20	12
CIL10441_20	12
CIL10461_20	3
CIL10471_20	12
CIL10481_20	12
CIL10492_20	12
CIL10511_20	12
CIL10571_20	12
CIL10591_20	5
CIL10611_20	5
CIL10621_20	12
CIL10631_20	12
CIL10651_20	12
CIL10652_20	12
CIL10653_20	12
CIL10654_20	12
CIL10655_20	12
CIL10661_20	12
CIL10671_20	3
CIL10673_18	15
CIL10691_20	3
CIL10703_18	1
CIL10711_20	12
CIL10741_20	5
CIL10751_20	3
CIL10771_20	5
CIL10781_20	19
CIL10801_20	10
CIL10841_20	3
CIL10973_18	19
CIL10982_20	3
CIL11081_20	3
CIL11091_20	13
CIL11151_20	11
CIL11161_20	11
CIL11363_18	11
CIL11433_18	20
CIL11443_18	1
CIL11493_18	3
CIL11533_18	12
CIL11543_18	15
CIL11573_18	6
CIL11593_18	15
CIN10021_21	12
CIN10031_21	12
CIN10042_21	13
CIN10052_21	12
CIN10071_21	12
CIN10072_21	18
CIN10081_21	11
CIN10082_21	13
CIN10091_21	3
CIN10111_21	25
CJK10011_21	23
CJK10012_21	23
CJK10013_21	23
CJK10014_21	23
CJK10021_21	13
CJK10022_21	13
CJK10023_21	13
CJK10024_21	13
CJK10043_21	22
CJK10044_21	22
CJK10051_21	23
CJK10052_21	23
CJK10053_21	23
CJK10054_21	23
CJK10071_21	23
CJK10072_21	23
CJK10073_21	23
CJK10074_21	23
CKS10011_20	12
CKS10021_20	12
CKS10031_20	11
CKS10032_20	11
CKS10033_20	11
CKS10034_20	11
CKS10035_20	11
CKS10051_20	11
CKS10061_20	2
CKS10071_20	11
CKS10081_20	11
CMA10021_19	20
CMA10051_19	7
CMA10073_19	11
CMA10081_19	20
CMA10093_19	20
CMA10101_19	20
CMA10121_19	20
CMA10141_19	20
CMA10143_19	19
CMA10151_19	20
CMA10161_19	20
CMA10171_19	20
CMA10181_19	20
CMA10221_19	7
CMA10263_19	15
CMA10301_19	20
CMA10314_19	20
CMA10364_19	7
CMA10373_19	15
CMA10383_19	1
CMA10443_19	1
CMA10473_19	11
CMA10481_19	7
CMA10483_19	3
CMA10541_19	7
CMA10544_19	3
CMA10574_19	15
CMA10584_19	11
CMA10591_19	20
CMA10611_19	7
CMA10621_19	7
CMA10661_19	20
CMA10673_19	21
CMA10713_19	1
CMA10721_19	7
CMA10731_19	7
CMA10741_19	7
CMA10751_19	7
CMA10763_19	11
CMA10781_19	7
CMA10791_19	7
CMA10811_19	7
CMA10821_19	7
CMA10831_19	7
CMA10871_19	7
CMA10891_19	7
CMA10911_19	7
CMA10921_19	7
CMA10931_19	3
CMD10013_19	18
CME35521_14	17
CMI10011_19	3
CMI10021_21	12
CMI10031_19	3
CMI10031_21	9
CMI10041_19	3
CMI10051_19	3
CMI10061_19	3
CMI10061_21	9
CMI10071_19	3
CMI10071_21	24
CMI10081_19	3
CMI10081_21	11
CMI10091_19	3
CMI10091_21	1
CMI10101_19	3
CMI10101_21	22
CMI10111_19	3
CMI10111_21	1
CMI10121_19	3
CMI10121_21	9
CMI10141_19	3
CMI10151_21	19
CMI10161_21	5
CMI10181_21	1
CMI10191_21	22
CMI10201_21	3
CMI10211_19	3
CMI10221_19	3
CMI10231_21	5
CMI10241_21	1
CMI10251_21	12
CMI10261_21	18
CMI10281_21	3
CMI10291_21	11
CMI10301_21	3
CMI10311_21	9
CMI10321_21	12
CMI10334_19	3
CMI10341_19	3
CMI10351_19	3
CMI10361_19	3
CMI10391_19	3
CMI10521_19	8
CMI10531_19	3
CMN10031_20	5
CMN10031_21	5
CMN10041_20	5
CMN10041_21	3
CMN10051_21	9
CMN10061_20	12
CMN10071_20	12
CMN10081_21	9
CMN10082_20	5
CMN10091_20	12
CMN10091_21	1
CMN10111_20	12
CMN10111_21	9
CMN10121_21	9
CMN10122_20	12
CMN10141_21	9
CMN10151_20	12
CMN10151_21	6
CMN10161_20	12
CMN10161_21	9
CMN10171_20	18
CMN10171_21	9
CMN10181_21	1
CMN10191_20	12
CMN10191_21	9
CMN10201_20	12
CMN10201_21	12
CMN10211_20	5
CMN10211_21	1
CMN10221_20	12
CMN10231_20	12
CMN10231_21	12
CMN10241_20	12
CMN10241_21	9
CMN10251_20	12
CMN10251_21	1
CMN10261_20	12
CMN10271_20	5
CMN10271_21	5
CMN10281_20	12
CMN10281_21	12
CMN10291_21	14
CMN10301_20	12
CMN10311_21	1
CMN10312_20	12
CMN10321_21	5
CMN10341_20	5
CMN10341_21	3
CMN10361_20	12
CMN10361_21	3
CMN10371_20	12
CMN10391_21	9
CMN10401_20	12
CMN10401_21	18
CMN10411_20	12
CMN10412_21	5
CMN10421_20	12
CMN10422_21	13
CMN10431_20	12
CMN10441_20	5
CMN10442_21	9
CMN10451_20	5
CMN10452_21	1
CMN10461_20	5
CMN10462_21	20
CMN10471_20	5
CMN10472_21	1
CMN10481_20	12
CMN10482_21	5
CMN10491_20	5
CMN10491_21	14
CMN10492_21	1
CMN10502_20	12
CMN10502_21	18
CMN10511_20	5
CMN10512_21	4
CMN10522_21	7
CMN10542_21	18
CMN10551_20	12
CMN10551_21	12
CMN10552_21	12
CMN10561_20	12
CMN10562_21	12
CMN10571_20	12
CMN10582_20	12
CMN10601_20	12
CMN10611_20	12
CMN10611_21	11
CMN10621_21	3
CMN10651_20	5
CMN10671_20	12
CMN10691_20	5
CMN10721_20	12
CMN10751_20	12
CMN10761_20	12
CMN10771_20	12
CMN10801_20	12
CMN10821_20	12
CMN10861_20	3
CMN10891_20	12
CMN10962_20	12
CMN11121_20	5
CMN11261_20	13
CMO10011_20	11
CMO10013_20	11
CMO10014_20	11
CMO10015_20	11
CND10011_21	1
CND10031_21	1
CND10041_21	12
CND10051_21	12
CND10061_21	12
CND10071_21	12
CND10081_21	1
CNE10011_21	12
CNE10012_21	12
CNE10021_21	12
CNE10022_20	12
CNE10022_21	12
CNE10031_20	12
CNE10031_21	11
CNE10032_21	11
CNE10041_20	12
CNE10042_21	3
CNE10051_20	5
CNE10061_20	12
CNE10061_21	18
CNE10062_21	8
CNE10071_20	5
CNE10081_20	12
CNE10082_21	3
CNE10091_20	12
CNE10091_21	12
CNE10092_21	12
CNE10101_20	12
CNE10101_21	12
CNE10102_21	12
CNE10111_20	5
CNE10111_21	12
CNE10112_21	12
CNE10121_21	12
CNE10122_21	12
CNE10131_20	12
CNE10131_21	12
CNE10132_21	12
CNE10141_21	12
CNE10142_21	12
CNE10151_20	12
CNE10151_21	12
CNE10152_21	12
CNE10161_20	12
CNE10161_21	5
CNE10162_21	25
CNE10171_20	12
CNE10171_21	12
CNE10172_21	12
CNE10181_20	12
CNE10191_20	5
CNE10201_20	12
CNE10211_20	5
CNE10211_21	12
CNE10231_20	12
CNE10231_21	12
CNE10241_21	11
CNE10261_20	12
CNE10271_20	5
CNE10281_20	12
CNE10291_20	12
CNE10311_20	5
CNE10321_20	5
CNE10331_20	5
CNE10342_20	5
CNE10361_20	5
CNE10371_20	12
CNE10431_20	5
CNE10471_20	12
CNE10481_20	13
CNE10541_20	12
CNE10601_20	11
CNE10631_20	11
CNE10661_20	3
CNE10691_20	11
CNE10751_20	11
CNE51831_16	21
CNE51861_16	8
CNH10021_19	20
CNH10023_18	21
CNH10031_19	7
CNJ10081_19	15
CNJ10104_19	10
COH07221_14	1
COH10041_19	15
COH10043_19	17
COH10061_19	15
COH10093_19	21
COH10151_19	15
COH10153_18	18
CPA10011_21	12
CPA10021_21	24
CPA10031_21	5
CPA10041_21	12
CPA10051_21	4
CRI10011_19	7
CRI10011_21	3
CRI10021_19	7
CRI10022_21	7
CRI10031_19	7
CSC10011_21	12
CSC10021_21	12
CSC10031_21	12
CSC10061_21	11
CSC10072_21	12
CSD10013_18	9
CSD10023_18	7
CTN10031_20	16
CTN10031_21	12
CTN10041_20	16
CTN10041_21	18
CTN10051_20	16
CTN10051_21	25
CTN10061_20	16
CTN10061_21	16
CTN10071_20	16
CTN10081_20	13
CTN10081_21	16
CTN10091_21	3
CTN10101_20	16
CTN10101_21	23
CTN10111_20	16
CTN10111_21	12
CTN10121_20	16
CTN10121_21	12
CTN10131_21	7
CTN10161_21	13
CTN10171_21	5
CTN10181_21	5
CTN10191_21	5
CTN10201_21	5
CTN10211_21	5
CTN10221_21	5
CTN10231_21	5
CTN10241_21	5
CTN10271_21	12
CTX04741_16	3
CTX05031_16	23
CTX29661_17	12
CTX55381_15	10
CTX55442_15	3
CTX55551_15	17
CTX55562_15	8
CTX63541_15	3
CUK10011_15	11
CUK10011_16	17
CUK10011_17	19
CUK10021_16	11
CUK10021_18	17
CUK10031_15	22
CUK10031_18	11
CUK10051_16	3
CUK10051_17	22
CUK10051_18	11
CUK10061_16	3
CUK10061_XX	11
CUK10071_17	2
CUK10071_XX	11
CUK10081_17	3
CUK10081_19	11
CUK10091_16	10
CUK10101_16	12
CUK10111_18	1
CUK10131_16	3
CUK10141_16	3
CUK10151_16	11
CUK10161_16	11
CUK10171_16	18
CUK10191_16	3
CUK10241_16	18
CUT10011_21	18
CUT10021_21	25
CUT10031_21	25
CUT10041_21	3
CUT10051_21	1
CVA10031_19	1
CVA10031_20	16
CVA10041_19	1
CVA10041_20	16
CVA10075_19	7
CVA10101_19	3
CVA10145_19	13
CWG10011_21	23
CWI10022_20	12
CWI10032_20	12
CWI10041_19	15
CWI10042_20	5
CWI10051_21	9
CWI10061_20	5
CWI10061_21	22
CWI10071_20	12
CWI10071_21	9
CWI10081_20	12
CWI10081_21	1
CWI10091_20	5
CWI10091_21	13
CWI10101_19	3
CWI10101_20	5
CWI10111_20	5
CWI10111_21	9
CWI10121_20	5
CWI10121_21	5
CWI10131_19	1
CWI10131_20	12
CWI10131_21	9
CWI10141_19	15
CWI10141_21	9
CWI10151_19	11
CWI10151_20	5
CWI10151_21	9
CWI10161_20	12
CWI10171_20	12
CWI10171_21	9
CWI10181_20	5
CWI10181_21	1
CWI10191_20	5
CWI10191_21	7
CWI10201_21	5
CWI10211_21	9
CWI10221_20	12
CWI10221_21	9
CWI10241_20	12
CWI10241_21	9
CWI10251_21	9
CWI10261_21	9
CWI10271_20	3
CWI10281_20	3
CWI10291_21	5
CWI10301_21	9
CWI10311_20	24
CWI10321_21	1
CWI10331_21	5
CWI10341_20	3
CWI10361_21	5
CWI10371_20	11
CWI10391_21	1
CWI10411_21	3
CWI10421_19	8
CWI10441_21	9
CWI10461_21	1
CWI10481_21	9
CWI10491_21	12
CWI10501_21	9
CWI10511_21	5
CWI10541_21	6
CWI10551_21	11
CWI10561_21	18
CWI10571_21	24
CWI10591_21	12
CWI10621_21	3
C_CA003_18	15
C_CA015_18	19
C_CA017_18	1
C_CA018_18	10
C_CA023_18	10
C_ChHenan	3
C_IA013_18	4
C_IA016_18	3
C_IA017_18	22
C_IA018_18	4
C_IA029_18	4
C_IA031_18	21
C_IA034_18	21
C_IA039_18	21
C_IA040_18	21
C_IA042_18	4
C_IA045_18	21
C_IA048_18	21
C_IA052_18	21
C_IA058_18	21
C_IA059_18	4
C_IA062_18	21
C_IA064_18	21
C_IA065_18	25
C_IA068_18	21
C_IA069_18	21
C_IA070_18	21
C_IA075_18	21
C_IA076_18	21
C_IA077_18	21
C_IA078_18	21
C_IA082_18	21
C_IA083_18	21
C_IA085_18	21
C_IA086_18	21
C_IA087_18	21
C_IA091_18	21
C_IA092_18	21
C_IA093_18	21
C_IA094_18	21
C_IA102_18	21
C_IA104_18	21
C_IA107_18	21
C_IA110_18	21
C_IA111_18	21
C_IA176_18	3
C_IL001_18	11
C_IL004_18	21
C_IL007_18	21
C_IL012_18	21
C_IL013_18	21
C_IL014_18	21
C_IL018_18	21
C_IL019_18	21
C_IL020_18	21
C_IL022_18	21
C_IL023_18	21
C_IL024_18	21
C_IL025_18	21
C_IL031_18	21
C_IL032_18	21
C_IL033_18	21
C_IL034_18	21
C_IL036_18	21
C_IL037_18	21
C_IL039_18	21
C_IL040_18	21
C_IL041_18	11
C_IL042_18	21
C_IL043_18	21
C_IL046_18	21
C_IL047_18	21
C_IL048_18	21
C_IL049_18	21
C_IL050_18	21
C_IL053_18	3
C_IL054_18	21
C_IL055_18	21
C_IL056_18	21
C_IL058_18	21
C_IL059_18	21
C_IL060_18	21
C_IL062_18	21
C_IL063_18	3
C_IL065_18	21
C_IL066_18	21
C_IL067_18	21
C_IL068_18	21
C_IL071_18	21
C_IL072_18	21
C_IL074_18	21
C_IL075_18	11
C_IL076_18	21
C_IL077_18	21
C_IL078_18	21
C_IL079_18	21
C_IL080_18	21
C_IL085_18	21
C_IL086_18	21
C_IL087_18	21
C_IL097_18	21
C_IL099_18	21
C_IL113_18	21
C_IL119_18	21
C_IL120_18	21
C_IL126_18	21
C_IL168_18	21
C_IL170_18	21
C_IL189_18	21
C_IL199_18	21
C_IL219_18	11
C_MA001_14	6
C_MO003_18	21
C_MX001_17	23
C_OH001_18	21
C_OH003_18	21
C_OH004_18	21
C_OH006_18	21
C_OH014_18	21
C_SD001_18	24
C_WI008_18	4
C_WI011_18	4
C_WI020_18	4
C_WI024_18	4
C_WI026_18	4
C_WI031_18	4
C_WI033_18	4
C_WI036_18	4
C_WI037_18	4
C_WI038_18	4
C_WI039_18	4
C_WI040_18	4
C_WI041_18	4
C_WI092_18	6
C_WI093_18	4
C_WI094_18	4
C_WI095_18	4
C_WI096_18	4
C_WI097_18	4
C_WI098_18	4
C_WI099_18	4
C_WI100_18	4
C_WI101_18	6
C_WI102_18	4
C_WI103_18	4
C_WI107_18	4
C_WI109_18	4
C_WI111_18	4
C_WI112_18	4
C_WI113_18	10
C_WI114_18	4
C_WI118_18	4
C_WI121_18	4
C_WI122_18	4
C_WI123_18	4
C_WI125_18	4
C_WI128_18	4
C_WI129_18	4
C_WI130_18	6
C_WI131_18	4
C_WI133_18	4
C_WI134_18	4
C_WI135_18	4
C_WI138_18	4
C_WI139_18	6
C_WI144_18	11
C_WI145_18	4
C_WI150_18	4
C_WI159_18	4
C_WI172_18	4
C_WI173_18	4
C_WI176_18	4
C_WI177_18	4
C_WI178_18	4
C_WI182_18	3
C_WI185_18	11
C_WI186_18	4
C_WI187_18	21
C_WI194_18	21
C_WI197_18	21
C_WI198_18	21
C_WI199_18	11
C_WI200_18	21
C_WI202_18	4
C_WI205_18	11
C_WI206_18	12
C_WI208_18	21
C_WI209_18	4
C_WI257_18	21
C_WI259_18	11
HCJK015_15	23
INF10011_21	3
INF10021_21	12
ION10011_21	11
ION10021_21	11
ION10031_19	18
ION10032_21	7
ION10041_21	13
ION10051_18	3
ION10051_21	6
ION10061_21	13
ION10071_21	3
ION10081_21	11
ION10091_21	3
ION10111_18	19
ION10111_21	2
ION10121_18	20
ION10122_21	5
ION10131_20	5
ION10131_21	5
ION10141_21	13
ION10142_21	13
ION10151_21	2
ION10171_20	23
ION10192_21	3
ION10201_21	11
ION10231_19	12
ION10301_20	3
ION10311_20	9
ION10421_19	11
ION10441_19	11
IQB10011_21	25
IVD10011_21	11
IVD10021_21	12
IVD10031_21	11
IVD10041_21	12
IVD10051_21	20
IVD10061_21	11
SMN10071_19	1
SMN10101_19	1
SMN10121_19	15
SMN10131_19	1
SMN10211_19	1
SMN10221_19	15
SMN10251_19	1
SMN10361_19	3
SNY10011_21	3
SNY10021_19	21
SNY10021_20	1
SNY10021_21	3
SNY10031_19	10
SNY10031_20	11
SNY10031_21	11
SNY10041_19	11
SNY10041_20	3
SNY10041_21	12
SNY10051_20	2
SNY10051_21	18
SNY10061_19	21
SNY10061_20	7
SNY10071_19	21
SNY10071_20	6
SNY10071_21	11
SNY10081_20	7
SNY10081_21	17
SNY10091_21	17
SNY10101_20	1
SNY10101_21	14
SNY10111_19	23
SNY10111_21	4
SNY10121_19	11
SNY10121_21	3
SNY10131_21	12
SNY10151_19	18
SNY10151_21	18
SNY10161_21	3
SNY10171_21	17
SNY10181_20	1
SNY10181_21	25
SNY10191_21	19
SNY10201_21	20
SNY10211_20	5
SNY10211_21	20
SNY10221_20	18
SNY10221_21	10
SNY10222_20	18
SNY10231_20	12
SNY10231_21	11
SNY10232_20	12
SNY10241_21	12
SNY10251_19	18
SNY10251_21	11
SNY10261_19	8
SNY10261_20	1
SNY10261_21	11
SNY10281_20	7
SNY10281_21	18
SNY10291_19	1
SNY10291_21	11
SNY10301_21	9
SNY10311_20	11
SNY10311_21	1
SNY10321_19	18
SNY10321_21	25
SNY10331_19	3
SNY10331_21	3
SNY10341_19	19
SNY10341_20	1
SNY10341_21	9
SNY10351_20	11
SNY10351_21	11
SNY10361_19	19
SNY10361_21	12
SNY10371_19	14
SNY10371_20	11
SNY10371_21	13
SNY10381_20	11
SNY10381_21	12
SNY10391_19	13
SNY10391_20	11
SNY10391_21	18
SNY10401_19	7
SNY10401_20	11
SNY10401_21	9
SNY10411_20	11
SNY10411_21	3
SNY10421_21	3
SNY10431_19	11
SNY10431_20	5
SNY10431_21	18
SNY10441_21	1
SNY10451_19	11
SNY10451_21	1
SNY10461_20	11
SNY10461_21	1
SNY10471_19	12
SNY10471_20	11
SNY10471_21	1
SNY10481_21	3
SNY10491_19	11
SNY10491_20	11
SNY10491_21	9
SNY10501_19	3
SNY10511_20	11
SNY10511_21	9
SNY10521_19	21
SNY10521_20	1
SNY10521_21	1
SNY10531_19	14
SNY10531_20	1
SNY10531_21	1
SNY10541_19	25
SNY10541_20	1
SNY10541_21	23
SNY10551_20	13
SNY10551_21	18
SNY10561_19	17
SNY10561_20	11
SNY10561_21	1
SNY10571_19	17
SNY10571_21	9
SNY10581_21	8
SNY10591_21	9
SNY10601_21	9
SNY10611_21	1
SNY10621_21	13
SNY10631_21	3
SNY10641_19	2
SNY10641_21	3
SNY10651_21	1
SNY10661_21	2
SNY10681_21	14
SNY10691_20	11
SNY10691_21	1
SNY10701_20	3
SNY10701_21	1
SNY10711_20	11
SNY10711_21	9
SNY10721_20	11
SNY10721_21	3
SNY10731_19	13
SNY10731_21	3
SNY10741_19	2
SNY10741_20	1
SNY10741_21	12
SNY10751_19	3
SNY10751_21	7
SNY10761_19	13
SNY10771_19	15
SNY10771_21	9
SNY10781_19	12
SNY10781_21	8
SNY10791_21	20
SNY10801_21	9
SNY10811_21	7
SNY10821_19	15
SNY10821_21	5
SNY10831_19	14
SNY10831_21	11
SNY10841_19	14
SNY10841_21	12
SNY10851_21	8
SNY10861_19	1
SNY10861_21	1
SNY10871_21	11
SNY10881_21	11
SNY10891_19	1
SNY10891_21	9
SNY10901_19	1
SNY10901_21	3
SNY10921_19	1
SNY10921_21	1
SNY10931_19	1
SNY10931_21	9
SNY10941_19	25
SNY10941_21	9
SNY10951_21	1
SNY10961_21	6
SNY10971_19	21
SNY10971_21	19
SNY10981_19	3
SNY10981_21	1
SNY10991_19	3
SNY10991_21	1
SNY11001_21	1
SNY11011_19	2
SNY11011_21	1
SNY11021_19	11
SNY11031_21	1
SNY11041_21	1
SNY11051_21	1
SNY11061_19	1
SNY11061_21	11
SNY11071_19	2
SNY11071_21	9
SNY11081_19	2
SNY11081_20	1
SNY11081_21	9
SNY11091_19	20
SNY11091_20	3
SNY11101_19	24
SNY11101_21	9
SNY11111_19	1
SNY11111_21	24
SNY11121_19	15
SNY11121_21	3
SNY11131_19	1
SNY11131_20	12
SNY11131_21	9
SNY11141_19	3
SNY11141_21	9
SNY11151_21	11
SNY11161_19	1
SNY11161_21	5
SNY11171_19	13
SNY11171_21	1
SNY11181_19	15
SNY11181_21	3
SNY11191_19	1
SNY11191_21	24
SNY11201_19	2
SNY11201_21	3
SNY11211_19	3
SNY11211_21	11
SNY11221_19	1
SNY11221_21	12
SNY11231_20	3
SNY11231_21	9
SNY11241_19	2
SNY11241_21	1
SNY11251_19	2
SNY11251_21	1
SNY11261_20	1
SNY11261_21	7
SNY11271_19	13
SNY11271_20	3
SNY11271_21	11
SNY11281_20	3
SNY11281_21	11
SNY11291_19	1
SNY11291_20	12
SNY11291_21	1
SNY11301_19	1
SNY11301_20	3
SNY11301_21	9
SNY11311_19	1
SNY11311_20	12
SNY11311_21	18
SNY11312_20	12
SNY11321_19	2
SNY11321_21	9
SNY11331_21	1
SNY11341_21	11
SNY11351_19	15
SNY11351_20	19
SNY11351_21	22
SNY11361_20	3
SNY11361_21	7
SNY11371_20	2
SNY11371_21	9
SNY11381_19	24
SNY11381_20	3
SNY11381_21	9
SNY11391_20	3
SNY11391_21	11
SNY11401_21	11
SNY11411_20	11
SNY11411_21	3
SNY11421_19	1
SNY11421_20	3
SNY11421_21	11
SNY11431_20	3
SNY11431_21	25
SNY11441_19	1
SNY11441_21	19
SNY11451_19	4
SNY11451_20	1
SNY11451_21	3
SNY11461_19	13
SNY11461_21	1
SNY11471_19	15
SNY11471_20	1
SNY11471_21	7
SNY11481_19	3
SNY11481_21	1
SNY11491_19	2
SNY11491_21	1
SNY11501_19	17
SNY11501_20	3
SNY11501_21	6
SNY11511_19	1
SNY11511_21	1
SNY11521_19	1
SNY11521_21	3
SNY11531_19	13
SNY11531_21	22
SNY11541_19	13
SNY11541_20	3
SNY11541_21	9
SNY11551_19	1
SNY11551_21	11
SNY11561_20	12
SNY11561_21	24
SNY11571_19	13
SNY11571_21	22
SNY11581_19	1
SNY11581_20	1
SNY11581_21	20
SNY11591_19	1
SNY11591_20	3
SNY11591_21	3
SNY11601_19	3
SNY11601_21	15
SNY11611_20	3
SNY11611_21	8
SNY11621_19	3
SNY11621_20	3
SNY11631_19	13
SNY11631_21	3
SNY11641_19	1
SNY11641_21	4
SNY11651_21	11
SNY11661_21	9
SNY11671_21	9
SNY11681_21	3
SNY11691_21	14
SNY11701_21	8
SNY11711_19	1
SNY11721_20	3
SNY11721_21	3
SNY11731_19	1
SNY11731_20	3
SNY11731_21	13
SNY11751_21	9
SNY11761_19	1
SNY11761_21	7
SNY11771_21	6
SNY11772_19	3
SNY11781_21	25
SNY11791_21	8
SNY11792_19	1
SNY11801_19	1
SNY11801_21	4
SNY11811_19	1
SNY11821_21	6
SNY11841_19	3
SNY11841_21	11
SNY11851_19	24
SNY11861_19	3
SNY11861_21	20
SNY11871_21	6
SNY11881_19	15
SNY11881_21	3
SNY11891_19	13
SNY11891_21	3
SNY11901_19	13
SNY11911_19	25
SNY11911_21	1
SNY11921_19	15
SNY11921_21	1
SNY11931_19	1
SNY11931_21	3
SNY11941_21	3
SNY11951_19	11
SNY11951_21	6
SNY11961_19	18
SNY11961_21	11
SNY11981_21	3
SNY11991_19	13
SNY12101_19	18
SNY12121_19	1
SNY12141_19	15
SNY12221_19	1
SNY12241_19	13
SNY12281_19	1
SNY12291_19	1
SNY12301_19	1
SNY12321_19	1
SNY12491_19	15
SNY12631_19	3
SNY12701_19	2
SNY12711_19	13
SNY12761_19	13
SNY13171_19	1
SNY13181_19	15
SNY13351_19	1
SNY13381_19	8
SNY13391_19	13
SNY13401_19	8
SNY13411_19	1
SNY13421_19	1
SNY13431_19	1
SNY13441_19	13
SNY13461_19	1
SNY13481_19	1
SNY13491_19	1
SNY13511_19	12
SNY13521_19	1
SNY13541_19	22
SNY13551_19	18
SNY13571_19	3
SNY13591_19	1
SNY13601_19	3
SNY13661_19	24
SNY13681_19	15
SNY13691_19	13
SNY13741_19	1
SNY13761_19	1
SNY13811_19	11
SNY13841_19	1
STX10011_19	21
STX10011_20	11
STX10011_21	3
STX10021_19	10
STX10022_20	3
STX10031_19	11
STX10031_20	3
STX10032_21	19
STX10041_19	21
STX10041_21	3
STX10051_20	6
STX10051_21	4
STX10061_21	11
STX10062_20	7
STX10071_20	6
STX10071_21	12
STX10081_21	13
STX10091_20	12
STX10091_21	12
STX10101_19	3
STX10101_21	2
STX10111_19	11
STX10111_21	3
STX10121_21	13
STX10131_20	5
STX10131_21	12
STX10141_19	12
STX10141_21	23
STX10151_21	11
STX10161_21	12
STX10171_21	20
STX10181_20	3
STX10181_21	20
STX10201_19	11
STX10201_21	9
STX10211_21	12
STX10221_21	23
STX10231_21	3
STX10251_21	3
STX10261_19	7
STX10261_21	18
STX10271_21	3
STX10281_21	19
STX10291_19	2
STX10291_21	23
STX10301_19	21
STX10301_20	5
STX10311_21	24
STX10321_20	3
STX10321_21	3
STX10331_21	10
STX10341_19	7
STX10341_21	20
STX10351_20	2
STX10351_21	12
STX10361_21	13
STX10371_19	2
STX10371_21	3
STX10381_21	12
STX10391_19	2
STX10391_21	3
STX10401_19	19
STX10401_21	12
STX10411_19	1
STX10411_20	3
STX10411_21	12
STX10421_21	12
STX10431_21	3
STX10441_19	6
STX10441_21	12
STX10451_21	12
STX10461_21	12
STX10471_21	8
STX10481_20	3
STX10481_21	24
STX10491_21	24
STX10501_21	24
STX10511_21	1
STX10521_21	12
STX10531_19	7
STX10531_21	18
STX10541_21	24
STX10551_21	12
STX10561_20	17
STX10561_21	19
STX10571_21	12
STX10581_20	3
STX10581_21	12
STX10591_21	2
STX10601_19	4
STX10601_21	24
STX10611_20	2
STX10611_21	12
STX10621_20	2
STX10621_21	12
STX10641_21	24
STX10651_21	12
STX10661_20	2
STX10661_21	24
STX10671_20	5
STX10671_21	11
STX10681_19	13
STX10681_21	3
STX10691_21	24
STX10701_20	3
STX10701_21	3
STX10711_21	12
STX10721_21	6
STX10731_19	11
STX10731_21	12
STX10741_19	7
STX10741_21	3
STX10751_19	7
STX10761_19	2
STX10761_20	3
STX10771_19	10
STX10791_20	3
STX10801_20	21
STX10821_19	2
STX10831_20	3
STX10841_19	12
STX10841_20	2
STX10851_20	3
STX10861_19	2
STX10861_20	7
STX10891_19	20
STX10901_20	12
STX10921_20	2
STX10941_20	3
STX10951_20	2
STX10971_20	8
STX10991_20	5
STX11001_20	2
STX11021_20	2
STX11031_20	11
STX11061_19	3
STX11071_20	12
STX11081_20	3
STX11091_20	3
STX11111_20	2
STX11121_20	3
STX11161_20	5
STX11171_20	3
STX11181_20	1
STX11201_20	11
STX11261_20	3
STX11321_20	2
STX11351_19	3
STX11371_19	3
STX11381_20	11
STX11401_19	4
STX11481_19	20
STX11481_20	2
STX11491_19	13
STX11501_19	3
STX11551_20	11
STX11601_19	4
STX11641_19	3
STX11651_19	3
STX11661_19	3
STX11721_19	14
STX11731_19	24
STX11751_19	20
STX11761_20	3
STX11891_20	3
STX11931_19	3
STX12051_19	12
STX12081_19	11
STX12091_19	11
STX12201_19	12
STX12221_19	12
STX12231_19	20
STX12241_19	12
STX12251_19	2
STX12261_19	11
STX12311_19	4
STX12331_19	3
STX12341_19	3
STX12351_19	3
STX12371_19	3
STX12381_19	3
STX12411_19	7
STX12421_19	3
STX12511_19	4
STX12531_19	23
STX12571_19	12
STX12581_19	12
S_MN001_18	1
S_MN002_18	4
S_MN003_18	4
S_MN004_18	5
S_MN005_18	11
S_MN006_18	11
S_MN008_18	11
S_MN010_18	11
S_MN012_18	11
S_MN013_18	6
S_MN015_18	4
S_MN016_18	24
S_MN017_18	11
S_MN018_18	24
S_MN020_18	21
S_MN023_18	21
S_MN024_18	4
S_MN026_18	4
S_MN027_18	17
S_MN030_18	3
S_MN032_18	21
S_NY010_18	8
S_NY013_18	13
S_NY020_18	18
S_NY031_18	3
S_NY033_18	9
S_NY034_18	20
S_NY037_18	17
S_NY038_18	11
S_NY040_18	3
S_NY046_18	12
S_NY048_18	20
S_NY062_18	3
S_NY063_18	3
S_NY065_18	17
S_NY069_18	3
S_NY074_18	3
S_NY075_18	8
S_NY076_18	8
S_NY079_18	19
S_NY081_18	3
S_NY084_18	3
S_TX001_18	3
S_TX002_18	11
S_TX003_18	18
S_TX004_17	3
S_TX004_18	3
S_TX005_18	5
S_TX006_18	23
S_TX007_18	3
S_TX009_18	11
S_TX010_18	14
S_TX015_18	3
S_TX017_18	3
S_TX018_18	3
S_TX020_18	3
S_TX022_18	3
S_TX023_18	3
S_TX024_18	3
S_TX027_18	3
S_TX028_18	3
S_TX029_18	3
S_TX030_18	11
S_TX031_18	11
S_TX033_18	9
S_TX038_18	11
S_TX042_18	7
S_TX048_18	11
S_TX060_18	1
S_TX061_18	18
S_TX066_18	21
S_TX068_18	11
S_TX078_18	8
S_TX081_18	8
S_TX085_18	11
S_TX086_18	11
S_TX091_18	4
S_TX092_18	3
S_TX101_18	10
S_TX109_18	11

## Sheet: 95.5% - 26 clusters
Seq_ID	Cluster
CAZ10012_18	1
CAZ10013_19	2
CAZ10021_21	3
CAZ10031_21	4
CAZ10041_21	4
CAZ10043_18	5
CAZ10061_21	6
CAZ10071_21	5
CAZ10081_21	4
CAZ10101_21	7
CAZ10112_21	8
CAZ10122_21	5
CAZ10141_21	9
CAZ10151_21	10
CCA10011_21	11
CCA10021_21	3
CCT10021_21	9
CCT10051_21	2
CCT10071_21	10
CCT10081_21	11
CCT10101_21	12
CCT10111_21	11
CCT10121_21	1
CCT10131_21	1
CCT10141_21	13
CCT10151_21	1
CCT10161_21	1
CCT10171_21	14
CCT10181_21	1
CCT10191_21	11
CCT10201_21	11
CCT10211_21	11
CCT10221_21	5
CCT10231_21	5
CCT10241_21	11
CCT10251_21	5
CCT10261_21	12
CFL10011_19	1
CFL10011_21	11
CFL10021_19	1
CFL10031_21	11
CFL10041_21	12
CFL10051_19	1
CFL10051_21	12
CFL10061_19	1
CFL10061_21	12
CFL10071_19	15
CFL10071_21	11
CFL10081_20	16
CFL10081_21	17
CFL10091_19	1
CFL10091_21	12
CFL10101_19	1
CFL10101_20	11
CFL10101_21	12
CFL10111_19	1
CFL10111_20	11
CFL10121_19	1
CFL10121_21	12
CFL10131_19	1
CFL10131_21	12
CFL10133_19	12
CFL10141_19	1
CFL10141_20	2
CFL10141_21	10
CFL10145_19	13
CFL10151_21	18
CFL10161_20	2
CFL10161_21	12
CFL10171_20	12
CFL10171_21	12
CFL10181_20	2
CFL10181_21	12
CFL10191_20	12
CFL10191_21	12
CFL10201_20	2
CFL10201_21	11
CFL10211_20	1
CFL10221_20	2
CFL10221_21	12
CFL10231_20	3
CFL10231_21	12
CFL10241_20	2
CFL10241_21	12
CFL10251_20	2
CFL10251_21	3
CFL10271_20	2
CFL10271_21	12
CFL10281_21	3
CFL10301_21	12
CFL10311_20	11
CFL10311_21	12
CFL10312_20	11
CFL10313_20	11
CFL10314_20	11
CFL10315_20	11
CFL10321_21	12
CFL10331_20	2
CFL10331_21	12
CFL10341_20	2
CFL10341_21	3
CFL10351_20	3
CFL10351_21	12
CFL10361_20	2
CFL10361_21	13
CFL10371_20	3
CFL10371_21	12
CFL10381_20	2
CFL10381_21	12
CFL10391_20	2
CFL10391_21	12
CFL10401_21	3
CFL10411_20	3
CFL10411_21	3
CFL10421_20	3
CFL10421_21	19
CFL10431_20	20
CFL10431_21	12
CFL10441_20	1
CFL10441_21	12
CFL10451_20	3
CFL10451_21	12
CFL10461_20	21
CFL10461_21	3
CFL10462_20	21
CFL10463_20	21
CFL10464_20	9
CFL10465_20	21
CFL10471_20	3
CFL10471_21	4
CFL10481_20	3
CFL10481_21	3
CFL10491_20	2
CFL10491_21	12
CFL10501_21	3
CFL10511_21	12
CFL10521_21	12
CFL10531_21	12
CFL10541_21	12
CFL10551_21	12
CFL10561_21	3
CFL10571_21	12
CFL10581_21	12
CFL10582_20	2
CFL10601_21	7
CFL10611_21	22
CFL10621_21	3
CFL10631_21	3
CFL10641_21	3
CFL10651_21	3
CFL10661_21	3
CFL10671_20	3
CFL10671_21	12
CFL10691_21	3
CFL10701_20	2
CFL10701_21	3
CFL10711_21	3
CFL10721_20	3
CFL10731_20	2
CFL10731_21	12
CFL10741_20	3
CFL10741_21	15
CFL10751_20	2
CFL10761_21	12
CFL10771_21	3
CFL10781_21	12
CFL10791_20	3
CFL10791_21	3
CFL10801_20	3
CFL10801_21	3
CFL10811_20	3
CFL10811_21	3
CFL10821_20	3
CFL10821_21	3
CFL10831_20	3
CFL10831_21	3
CFL10841_20	3
CFL10841_21	3
CFL10851_21	3
CFL10861_21	3
CFL10871_20	3
CFL10871_21	1
CFL10881_20	3
CFL10881_21	12
CFL10891_20	3
CFL10891_21	3
CFL10901_21	3
CFL10911_21	3
CFL10921_20	3
CFL10921_21	3
CFL10922_20	3
CFL10931_21	3
CFL10941_20	23
CFL10941_21	12
CFL10942_20	23
CFL10951_21	9
CFL10952_20	3
CFL10961_21	12
CFL10962_20	3
CFL10971_20	3
CFL10971_21	3
CFL10972_20	3
CFL10991_21	11
CFL11001_21	3
CFL11011_21	3
CFL11021_21	3
CFL11031_21	3
CFL11041_21	18
CFL11051_21	3
CFL11061_21	12
CFL11071_21	3
CFL11081_21	3
CFL11091_21	3
CFL11101_21	12
CFL11111_21	3
CFL11141_21	18
CFL11151_21	3
CFL11161_21	3
CFL11171_21	3
CFL11201_21	18
CFL11211_21	7
CFL11221_21	12
CFL11241_21	11
CFL11251_21	7
CFL11271_21	7
CFL11291_21	24
CFL11301_21	21
CFL11311_21	3
CFL11321_21	7
CFL11331_21	2
CGA10011_21	1
CGA10021_21	11
CGA10031_21	12
CGA10041_21	3
CGA10051_20	11
CGA10051_21	11
CGA10071_20	16
CGA10071_21	19
CGA10081_21	15
CGA10101_19	1
CGA10101_20	16
CGA10104_19	25
CGA10111_21	12
CGA10114_19	12
CGA10121_21	12
CGA10131_21	12
CGA10141_20	16
CGA10151_20	16
CGA10151_21	12
CGA10164_19	1
CGA10171_20	16
CGA10171_21	12
CGA10191_21	12
CGA10201_20	2
CGA10211_21	2
CGA10221_21	17
CGA10231_20	3
CGA10231_21	12
CGA10251_21	12
CGA10261_21	12
CGA10271_21	10
CGA10281_20	16
CGA10281_21	11
CGA10291_21	12
CGA10301_21	3
CGA10311_20	16
CGA10311_21	12
CGA10331_21	11
CGA10341_21	12
CGA10351_20	16
CGA10371_21	24
CGA10385_19	4
CGA10441_21	11
CGA10451_20	3
CGA10461_21	7
CGA10481_21	8
CGA10491_21	12
CGA10501_19	7
CGA10501_21	2
CGA10511_21	7
CIA10011_20	12
CIA10051_19	11
CIA10051_20	12
CIA10054_19	9
CIA10062_20	5
CIA10093_18	1
CIA10101_19	11
CIA10111_19	11
CIA10111_20	12
CIA10112_20	12
CIA10113_20	12
CIA10114_20	12
CIA10115_20	12
CIA10121_19	11
CIA10131_19	11
CIA10131_20	5
CIA10141_20	12
CIA10143_19	19
CIA10151_20	12
CIA10161_19	11
CIA10161_20	5
CIA10171_19	11
CIA10171_20	12
CIA10173_19	21
CIA10181_19	11
CIA10191_20	5
CIA10201_20	5
CIA10212_20	5
CIA10221_19	11
CIA10222_20	12
CIA10231_20	12
CIA10241_19	11
CIA10242_20	12
CIA10243_18	3
CIA10251_19	11
CIA10261_20	12
CIA10271_20	5
CIA10281_19	11
CIA10281_20	5
CIA10291_19	11
CIA10291_20	5
CIA10293_19	3
CIA10302_18	22
CIA10311_20	5
CIA10321_20	5
CIA10361_20	5
CIA10371_20	5
CIA10391_20	12
CIA10401_20	12
CIA10411_20	12
CIA10421_20	12
CIA10431_20	12
CIA10433_18	15
CIA10451_20	5
CIA10463_18	6
CIA10471_20	5
CIA10473_18	19
CIA10481_20	12
CIA10491_20	12
CIA10501_20	12
CIA10511_20	12
CIA10521_20	12
CIA10531_20	12
CIA10541_20	12
CIA10561_20	5
CIA10571_20	12
CIA10581_20	5
CIA10583_18	22
CIA10591_20	12
CIA10601_20	12
CIA10611_20	12
CIA10621_20	12
CIA10631_20	12
CIA10641_20	12
CIA10651_20	5
CIA10661_20	5
CIA10671_20	12
CIA10681_20	5
CIA10691_20	12
CIA10701_20	12
CIA10711_20	12
CIA10722_20	12
CIA10741_20	12
CIA10751_20	5
CIA10771_20	12
CIA10781_20	12
CIA10791_20	5
CIA10802_20	5
CIA10821_20	5
CIA10831_20	3
CIA10851_20	5
CIA10861_20	12
CIA10881_20	5
CIA10891_20	12
CIA10921_20	5
CIA10951_20	12
CIA11031_20	11
CIA11091_20	11
CIA11092_18	15
CIA11563_18	3
CIL10011_20	12
CIL10021_20	12
CIL10031_20	5
CIL10033_19	19
CIL10041_20	12
CIL10041_21	9
CIL10052_20	12
CIL10061_19	18
CIL10061_20	12
CIL10061_21	15
CIL10071_20	12
CIL10073_18	7
CIL10081_20	5
CIL10091_20	12
CIL10091_21	9
CIL10101_19	25
CIL10101_20	12
CIL10101_21	1
CIL10111_19	3
CIL10111_21	9
CIL10121_19	3
CIL10121_20	12
CIL10125_19	21
CIL10131_20	5
CIL10131_21	11
CIL10141_21	3
CIL10151_20	5
CIL10151_21	24
CIL10161_20	5
CIL10161_21	12
CIL10171_21	3
CIL10172_20	12
CIL10181_20	5
CIL10181_21	26
CIL10191_20	5
CIL10191_21	21
CIL10212_21	12
CIL10221_21	11
CIL10222_21	11
CIL10231_21	18
CIL10232_21	18
CIL10241_20	12
CIL10241_21	9
CIL10281_20	12
CIL10291_20	5
CIL10301_20	12
CIL10303_18	3
CIL10322_20	12
CIL10331_20	5
CIL10341_20	12
CIL10381_20	5
CIL10401_20	12
CIL10431_20	12
CIL10441_20	12
CIL10461_20	3
CIL10471_20	12
CIL10481_20	12
CIL10492_20	12
CIL10511_20	12
CIL10571_20	12
CIL10591_20	5
CIL10611_20	5
CIL10621_20	12
CIL10631_20	12
CIL10651_20	12
CIL10652_20	12
CIL10653_20	12
CIL10654_20	12
CIL10655_20	12
CIL10661_20	12
CIL10671_20	3
CIL10673_18	15
CIL10691_20	3
CIL10703_18	1
CIL10711_20	12
CIL10741_20	5
CIL10751_20	3
CIL10771_20	5
CIL10781_20	20
CIL10801_20	10
CIL10841_20	3
CIL10973_18	20
CIL10982_20	3
CIL11081_20	3
CIL11091_20	19
CIL11151_20	11
CIL11161_20	11
CIL11363_18	11
CIL11433_18	21
CIL11443_18	1
CIL11493_18	3
CIL11533_18	12
CIL11543_18	15
CIL11573_18	6
CIL11593_18	15
CIN10021_21	12
CIN10031_21	12
CIN10042_21	13
CIN10052_21	12
CIN10071_21	12
CIN10072_21	18
CIN10081_21	11
CIN10082_21	19
CIN10091_21	3
CIN10111_21	26
CJK10011_21	24
CJK10012_21	24
CJK10013_21	24
CJK10014_21	24
CJK10021_21	13
CJK10022_21	13
CJK10023_21	13
CJK10024_21	13
CJK10043_21	23
CJK10044_21	23
CJK10051_21	24
CJK10052_21	24
CJK10053_21	24
CJK10054_21	24
CJK10071_21	24
CJK10072_21	24
CJK10073_21	24
CJK10074_21	24
CKS10011_20	12
CKS10021_20	12
CKS10031_20	11
CKS10032_20	11
CKS10033_20	11
CKS10034_20	11
CKS10035_20	11
CKS10051_20	11
CKS10061_20	2
CKS10071_20	11
CKS10081_20	11
CMA10021_19	21
CMA10051_19	7
CMA10073_19	11
CMA10081_19	21
CMA10093_19	21
CMA10101_19	21
CMA10121_19	21
CMA10141_19	21
CMA10143_19	20
CMA10151_19	21
CMA10161_19	21
CMA10171_19	21
CMA10181_19	21
CMA10221_19	7
CMA10263_19	15
CMA10301_19	21
CMA10314_19	21
CMA10364_19	7
CMA10373_19	15
CMA10383_19	1
CMA10443_19	1
CMA10473_19	11
CMA10481_19	7
CMA10483_19	3
CMA10541_19	7
CMA10544_19	3
CMA10574_19	15
CMA10584_19	11
CMA10591_19	21
CMA10611_19	7
CMA10621_19	7
CMA10661_19	21
CMA10673_19	22
CMA10713_19	1
CMA10721_19	7
CMA10731_19	7
CMA10741_19	7
CMA10751_19	7
CMA10763_19	11
CMA10781_19	7
CMA10791_19	7
CMA10811_19	7
CMA10821_19	7
CMA10831_19	7
CMA10871_19	7
CMA10891_19	7
CMA10911_19	7
CMA10921_19	7
CMA10931_19	3
CMD10013_19	18
CME35521_14	17
CMI10011_19	3
CMI10021_21	12
CMI10031_19	3
CMI10031_21	9
CMI10041_19	3
CMI10051_19	3
CMI10061_19	3
CMI10061_21	9
CMI10071_19	3
CMI10071_21	25
CMI10081_19	3
CMI10081_21	11
CMI10091_19	3
CMI10091_21	1
CMI10101_19	3
CMI10101_21	23
CMI10111_19	3
CMI10111_21	1
CMI10121_19	3
CMI10121_21	9
CMI10141_19	3
CMI10151_21	20
CMI10161_21	5
CMI10181_21	1
CMI10191_21	23
CMI10201_21	3
CMI10211_19	3
CMI10221_19	3
CMI10231_21	5
CMI10241_21	1
CMI10251_21	12
CMI10261_21	18
CMI10281_21	3
CMI10291_21	11
CMI10301_21	3
CMI10311_21	9
CMI10321_21	12
CMI10334_19	3
CMI10341_19	3
CMI10351_19	3
CMI10361_19	3
CMI10391_19	3
CMI10521_19	8
CMI10531_19	3
CMN10031_20	5
CMN10031_21	5
CMN10041_20	5
CMN10041_21	3
CMN10051_21	9
CMN10061_20	12
CMN10071_20	12
CMN10081_21	9
CMN10082_20	5
CMN10091_20	12
CMN10091_21	1
CMN10111_20	12
CMN10111_21	9
CMN10121_21	9
CMN10122_20	12
CMN10141_21	9
CMN10151_20	12
CMN10151_21	6
CMN10161_20	12
CMN10161_21	9
CMN10171_20	18
CMN10171_21	9
CMN10181_21	1
CMN10191_20	12
CMN10191_21	9
CMN10201_20	12
CMN10201_21	12
CMN10211_20	5
CMN10211_21	1
CMN10221_20	12
CMN10231_20	12
CMN10231_21	12
CMN10241_20	12
CMN10241_21	9
CMN10251_20	12
CMN10251_21	1
CMN10261_20	12
CMN10271_20	5
CMN10271_21	5
CMN10281_20	12
CMN10281_21	12
CMN10291_21	14
CMN10301_20	12
CMN10311_21	1
CMN10312_20	12
CMN10321_21	5
CMN10341_20	5
CMN10341_21	3
CMN10361_20	12
CMN10361_21	3
CMN10371_20	12
CMN10391_21	9
CMN10401_20	12
CMN10401_21	18
CMN10411_20	12
CMN10412_21	5
CMN10421_20	12
CMN10422_21	19
CMN10431_20	12
CMN10441_20	5
CMN10442_21	9
CMN10451_20	5
CMN10452_21	1
CMN10461_20	5
CMN10462_21	21
CMN10471_20	5
CMN10472_21	1
CMN10481_20	12
CMN10482_21	5
CMN10491_20	5
CMN10491_21	14
CMN10492_21	1
CMN10502_20	12
CMN10502_21	18
CMN10511_20	5
CMN10512_21	4
CMN10522_21	7
CMN10542_21	18
CMN10551_20	12
CMN10551_21	12
CMN10552_21	12
CMN10561_20	12
CMN10562_21	12
CMN10571_20	12
CMN10582_20	12
CMN10601_20	12
CMN10611_20	12
CMN10611_21	11
CMN10621_21	3
CMN10651_20	5
CMN10671_20	12
CMN10691_20	5
CMN10721_20	12
CMN10751_20	12
CMN10761_20	12
CMN10771_20	12
CMN10801_20	12
CMN10821_20	12
CMN10861_20	3
CMN10891_20	12
CMN10962_20	12
CMN11121_20	5
CMN11261_20	19
CMO10011_20	11
CMO10013_20	11
CMO10014_20	11
CMO10015_20	11
CND10011_21	1
CND10031_21	1
CND10041_21	12
CND10051_21	12
CND10061_21	12
CND10071_21	12
CND10081_21	1
CNE10011_21	12
CNE10012_21	12
CNE10021_21	12
CNE10022_20	12
CNE10022_21	12
CNE10031_20	12
CNE10031_21	11
CNE10032_21	11
CNE10041_20	12
CNE10042_21	3
CNE10051_20	5
CNE10061_20	12
CNE10061_21	18
CNE10062_21	8
CNE10071_20	5
CNE10081_20	12
CNE10082_21	3
CNE10091_20	12
CNE10091_21	12
CNE10092_21	12
CNE10101_20	12
CNE10101_21	12
CNE10102_21	12
CNE10111_20	5
CNE10111_21	12
CNE10112_21	12
CNE10121_21	12
CNE10122_21	12
CNE10131_20	12
CNE10131_21	12
CNE10132_21	12
CNE10141_21	12
CNE10142_21	12
CNE10151_20	12
CNE10151_21	12
CNE10152_21	12
CNE10161_20	12
CNE10161_21	5
CNE10162_21	26
CNE10171_20	12
CNE10171_21	12
CNE10172_21	12
CNE10181_20	12
CNE10191_20	5
CNE10201_20	12
CNE10211_20	5
CNE10211_21	12
CNE10231_20	12
CNE10231_21	12
CNE10241_21	11
CNE10261_20	12
CNE10271_20	5
CNE10281_20	12
CNE10291_20	12
CNE10311_20	5
CNE10321_20	5
CNE10331_20	5
CNE10342_20	5
CNE10361_20	5
CNE10371_20	12
CNE10431_20	5
CNE10471_20	12
CNE10481_20	13
CNE10541_20	12
CNE10601_20	11
CNE10631_20	11
CNE10661_20	3
CNE10691_20	11
CNE10751_20	11
CNE51831_16	22
CNE51861_16	8
CNH10021_19	21
CNH10023_18	22
CNH10031_19	7
CNJ10081_19	15
CNJ10104_19	10
COH07221_14	1
COH10041_19	15
COH10043_19	17
COH10061_19	15
COH10093_19	22
COH10151_19	15
COH10153_18	18
CPA10011_21	12
CPA10021_21	25
CPA10031_21	5
CPA10041_21	12
CPA10051_21	4
CRI10011_19	7
CRI10011_21	3
CRI10021_19	7
CRI10022_21	7
CRI10031_19	7
CSC10011_21	12
CSC10021_21	12
CSC10031_21	12
CSC10061_21	11
CSC10072_21	12
CSD10013_18	9
CSD10023_18	7
CTN10031_20	16
CTN10031_21	12
CTN10041_20	16
CTN10041_21	18
CTN10051_20	16
CTN10051_21	26
CTN10061_20	16
CTN10061_21	16
CTN10071_20	16
CTN10081_20	19
CTN10081_21	16
CTN10091_21	3
CTN10101_20	16
CTN10101_21	24
CTN10111_20	16
CTN10111_21	12
CTN10121_20	16
CTN10121_21	12
CTN10131_21	7
CTN10161_21	19
CTN10171_21	5
CTN10181_21	5
CTN10191_21	5
CTN10201_21	5
CTN10211_21	5
CTN10221_21	5
CTN10231_21	5
CTN10241_21	5
CTN10271_21	12
CTX04741_16	3
CTX05031_16	24
CTX29661_17	12
CTX55381_15	10
CTX55442_15	3
CTX55551_15	17
CTX55562_15	8
CTX63541_15	3
CUK10011_15	11
CUK10011_16	17
CUK10011_17	20
CUK10021_16	11
CUK10021_18	17
CUK10031_15	23
CUK10031_18	11
CUK10051_16	3
CUK10051_17	23
CUK10051_18	11
CUK10061_16	3
CUK10061_XX	11
CUK10071_17	2
CUK10071_XX	11
CUK10081_17	3
CUK10081_19	11
CUK10091_16	10
CUK10101_16	12
CUK10111_18	1
CUK10131_16	3
CUK10141_16	3
CUK10151_16	11
CUK10161_16	11
CUK10171_16	18
CUK10191_16	3
CUK10241_16	18
CUT10011_21	18
CUT10021_21	26
CUT10031_21	26
CUT10041_21	3
CUT10051_21	1
CVA10031_19	1
CVA10031_20	16
CVA10041_19	1
CVA10041_20	16
CVA10075_19	7
CVA10101_19	3
CVA10145_19	19
CWG10011_21	24
CWI10022_20	12
CWI10032_20	12
CWI10041_19	15
CWI10042_20	5
CWI10051_21	9
CWI10061_20	5
CWI10061_21	23
CWI10071_20	12
CWI10071_21	9
CWI10081_20	12
CWI10081_21	1
CWI10091_20	5
CWI10091_21	13
CWI10101_19	3
CWI10101_20	5
CWI10111_20	5
CWI10111_21	9
CWI10121_20	5
CWI10121_21	5
CWI10131_19	1
CWI10131_20	12
CWI10131_21	9
CWI10141_19	15
CWI10141_21	9
CWI10151_19	11
CWI10151_20	5
CWI10151_21	9
CWI10161_20	12
CWI10171_20	12
CWI10171_21	9
CWI10181_20	5
CWI10181_21	1
CWI10191_20	5
CWI10191_21	7
CWI10201_21	5
CWI10211_21	9
CWI10221_20	12
CWI10221_21	9
CWI10241_20	12
CWI10241_21	9
CWI10251_21	9
CWI10261_21	9
CWI10271_20	3
CWI10281_20	3
CWI10291_21	5
CWI10301_21	9
CWI10311_20	25
CWI10321_21	1
CWI10331_21	5
CWI10341_20	3
CWI10361_21	5
CWI10371_20	11
CWI10391_21	1
CWI10411_21	3
CWI10421_19	8
CWI10441_21	9
CWI10461_21	1
CWI10481_21	9
CWI10491_21	12
CWI10501_21	9
CWI10511_21	5
CWI10541_21	6
CWI10551_21	11
CWI10561_21	18
CWI10571_21	25
CWI10591_21	12
CWI10621_21	3
C_CA003_18	15
C_CA015_18	20
C_CA017_18	1
C_CA018_18	10
C_CA023_18	10
C_ChHenan	3
C_IA013_18	4
C_IA016_18	3
C_IA017_18	23
C_IA018_18	4
C_IA029_18	4
C_IA031_18	22
C_IA034_18	22
C_IA039_18	22
C_IA040_18	22
C_IA042_18	4
C_IA045_18	22
C_IA048_18	22
C_IA052_18	22
C_IA058_18	22
C_IA059_18	4
C_IA062_18	22
C_IA064_18	22
C_IA065_18	26
C_IA068_18	22
C_IA069_18	22
C_IA070_18	22
C_IA075_18	22
C_IA076_18	22
C_IA077_18	22
C_IA078_18	22
C_IA082_18	22
C_IA083_18	22
C_IA085_18	22
C_IA086_18	22
C_IA087_18	22
C_IA091_18	22
C_IA092_18	22
C_IA093_18	22
C_IA094_18	22
C_IA102_18	22
C_IA104_18	22
C_IA107_18	22
C_IA110_18	22
C_IA111_18	22
C_IA176_18	3
C_IL001_18	11
C_IL004_18	22
C_IL007_18	22
C_IL012_18	22
C_IL013_18	22
C_IL014_18	22
C_IL018_18	22
C_IL019_18	22
C_IL020_18	22
C_IL022_18	22
C_IL023_18	22
C_IL024_18	22
C_IL025_18	22
C_IL031_18	22
C_IL032_18	22
C_IL033_18	22
C_IL034_18	22
C_IL036_18	22
C_IL037_18	22
C_IL039_18	22
C_IL040_18	22
C_IL041_18	11
C_IL042_18	22
C_IL043_18	22
C_IL046_18	22
C_IL047_18	22
C_IL048_18	22
C_IL049_18	22
C_IL050_18	22
C_IL053_18	3
C_IL054_18	22
C_IL055_18	22
C_IL056_18	22
C_IL058_18	22
C_IL059_18	22
C_IL060_18	22
C_IL062_18	22
C_IL063_18	3
C_IL065_18	22
C_IL066_18	22
C_IL067_18	22
C_IL068_18	22
C_IL071_18	22
C_IL072_18	22
C_IL074_18	22
C_IL075_18	11
C_IL076_18	22
C_IL077_18	22
C_IL078_18	22
C_IL079_18	22
C_IL080_18	22
C_IL085_18	22
C_IL086_18	22
C_IL087_18	22
C_IL097_18	22
C_IL099_18	22
C_IL113_18	22
C_IL119_18	22
C_IL120_18	22
C_IL126_18	22
C_IL168_18	22
C_IL170_18	22
C_IL189_18	22
C_IL199_18	22
C_IL219_18	11
C_MA001_14	6
C_MO003_18	22
C_MX001_17	24
C_OH001_18	22
C_OH003_18	22
C_OH004_18	22
C_OH006_18	22
C_OH014_18	22
C_SD001_18	25
C_WI008_18	4
C_WI011_18	4
C_WI020_18	4
C_WI024_18	4
C_WI026_18	4
C_WI031_18	4
C_WI033_18	4
C_WI036_18	4
C_WI037_18	4
C_WI038_18	4
C_WI039_18	4
C_WI040_18	4
C_WI041_18	4
C_WI092_18	6
C_WI093_18	4
C_WI094_18	4
C_WI095_18	4
C_WI096_18	4
C_WI097_18	4
C_WI098_18	4
C_WI099_18	4
C_WI100_18	4
C_WI101_18	6
C_WI102_18	4
C_WI103_18	4
C_WI107_18	4
C_WI109_18	4
C_WI111_18	4
C_WI112_18	4
C_WI113_18	10
C_WI114_18	4
C_WI118_18	4
C_WI121_18	4
C_WI122_18	4
C_WI123_18	4
C_WI125_18	4
C_WI128_18	4
C_WI129_18	4
C_WI130_18	6
C_WI131_18	4
C_WI133_18	4
C_WI134_18	4
C_WI135_18	4
C_WI138_18	4
C_WI139_18	6
C_WI144_18	11
C_WI145_18	4
C_WI150_18	4
C_WI159_18	4
C_WI172_18	4
C_WI173_18	4
C_WI176_18	4
C_WI177_18	4
C_WI178_18	4
C_WI182_18	3
C_WI185_18	11
C_WI186_18	4
C_WI187_18	22
C_WI194_18	22
C_WI197_18	22
C_WI198_18	22
C_WI199_18	11
C_WI200_18	22
C_WI202_18	4
C_WI205_18	11
C_WI206_18	12
C_WI208_18	22
C_WI209_18	4
C_WI257_18	22
C_WI259_18	11
HCJK015_15	24
INF10011_21	3
INF10021_21	12
ION10011_21	11
ION10021_21	11
ION10031_19	18
ION10032_21	7
ION10041_21	19
ION10051_18	3
ION10051_21	6
ION10061_21	19
ION10071_21	3
ION10081_21	11
ION10091_21	3
ION10111_18	20
ION10111_21	2
ION10121_18	21
ION10122_21	5
ION10131_20	5
ION10131_21	5
ION10141_21	19
ION10142_21	19
ION10151_21	2
ION10171_20	24
ION10192_21	3
ION10201_21	11
ION10231_19	12
ION10301_20	3
ION10311_20	9
ION10421_19	11
ION10441_19	11
IQB10011_21	26
IVD10011_21	11
IVD10021_21	12
IVD10031_21	11
IVD10041_21	12
IVD10051_21	21
IVD10061_21	11
SMN10071_19	1
SMN10101_19	1
SMN10121_19	15
SMN10131_19	1
SMN10211_19	1
SMN10221_19	15
SMN10251_19	1
SMN10361_19	3
SNY10011_21	3
SNY10021_19	22
SNY10021_20	1
SNY10021_21	3
SNY10031_19	10
SNY10031_20	11
SNY10031_21	11
SNY10041_19	11
SNY10041_20	3
SNY10041_21	12
SNY10051_20	2
SNY10051_21	18
SNY10061_19	22
SNY10061_20	7
SNY10071_19	22
SNY10071_20	6
SNY10071_21	11
SNY10081_20	7
SNY10081_21	17
SNY10091_21	17
SNY10101_20	1
SNY10101_21	14
SNY10111_19	24
SNY10111_21	4
SNY10121_19	11
SNY10121_21	3
SNY10131_21	12
SNY10151_19	18
SNY10151_21	18
SNY10161_21	3
SNY10171_21	17
SNY10181_20	1
SNY10181_21	26
SNY10191_21	20
SNY10201_21	21
SNY10211_20	5
SNY10211_21	21
SNY10221_20	18
SNY10221_21	10
SNY10222_20	18
SNY10231_20	12
SNY10231_21	11
SNY10232_20	12
SNY10241_21	12
SNY10251_19	18
SNY10251_21	11
SNY10261_19	8
SNY10261_20	1
SNY10261_21	11
SNY10281_20	7
SNY10281_21	18
SNY10291_19	1
SNY10291_21	11
SNY10301_21	9
SNY10311_20	11
SNY10311_21	1
SNY10321_19	18
SNY10321_21	26
SNY10331_19	3
SNY10331_21	3
SNY10341_19	20
SNY10341_20	1
SNY10341_21	9
SNY10351_20	11
SNY10351_21	11
SNY10361_19	20
SNY10361_21	12
SNY10371_19	14
SNY10371_20	11
SNY10371_21	19
SNY10381_20	11
SNY10381_21	12
SNY10391_19	13
SNY10391_20	11
SNY10391_21	18
SNY10401_19	7
SNY10401_20	11
SNY10401_21	9
SNY10411_20	11
SNY10411_21	3
SNY10421_21	3
SNY10431_19	11
SNY10431_20	5
SNY10431_21	18
SNY10441_21	1
SNY10451_19	11
SNY10451_21	1
SNY10461_20	11
SNY10461_21	1
SNY10471_19	12
SNY10471_20	11
SNY10471_21	1
SNY10481_21	3
SNY10491_19	11
SNY10491_20	11
SNY10491_21	9
SNY10501_19	3
SNY10511_20	11
SNY10511_21	9
SNY10521_19	22
SNY10521_20	1
SNY10521_21	1
SNY10531_19	14
SNY10531_20	1
SNY10531_21	1
SNY10541_19	26
SNY10541_20	1
SNY10541_21	24
SNY10551_20	19
SNY10551_21	18
SNY10561_19	17
SNY10561_20	11
SNY10561_21	1
SNY10571_19	17
SNY10571_21	9
SNY10581_21	8
SNY10591_21	9
SNY10601_21	9
SNY10611_21	1
SNY10621_21	13
SNY10631_21	3
SNY10641_19	2
SNY10641_21	3
SNY10651_21	1
SNY10661_21	2
SNY10681_21	14
SNY10691_20	11
SNY10691_21	1
SNY10701_20	3
SNY10701_21	1
SNY10711_20	11
SNY10711_21	9
SNY10721_20	11
SNY10721_21	3
SNY10731_19	19
SNY10731_21	3
SNY10741_19	2
SNY10741_20	1
SNY10741_21	12
SNY10751_19	3
SNY10751_21	7
SNY10761_19	19
SNY10771_19	15
SNY10771_21	9
SNY10781_19	12
SNY10781_21	8
SNY10791_21	21
SNY10801_21	9
SNY10811_21	7
SNY10821_19	15
SNY10821_21	5
SNY10831_19	14
SNY10831_21	11
SNY10841_19	14
SNY10841_21	12
SNY10851_21	8
SNY10861_19	1
SNY10861_21	1
SNY10871_21	11
SNY10881_21	11
SNY10891_19	1
SNY10891_21	9
SNY10901_19	1
SNY10901_21	3
SNY10921_19	1
SNY10921_21	1
SNY10931_19	1
SNY10931_21	9
SNY10941_19	26
SNY10941_21	9
SNY10951_21	1
SNY10961_21	6
SNY10971_19	22
SNY10971_21	20
SNY10981_19	3
SNY10981_21	1
SNY10991_19	3
SNY10991_21	1
SNY11001_21	1
SNY11011_19	2
SNY11011_21	1
SNY11021_19	11
SNY11031_21	1
SNY11041_21	1
SNY11051_21	1
SNY11061_19	1
SNY11061_21	11
SNY11071_19	2
SNY11071_21	9
SNY11081_19	2
SNY11081_20	1
SNY11081_21	9
SNY11091_19	21
SNY11091_20	3
SNY11101_19	25
SNY11101_21	9
SNY11111_19	1
SNY11111_21	25
SNY11121_19	15
SNY11121_21	3
SNY11131_19	1
SNY11131_20	12
SNY11131_21	9
SNY11141_19	3
SNY11141_21	9
SNY11151_21	11
SNY11161_19	1
SNY11161_21	5
SNY11171_19	19
SNY11171_21	1
SNY11181_19	15
SNY11181_21	3
SNY11191_19	1
SNY11191_21	25
SNY11201_19	2
SNY11201_21	3
SNY11211_19	3
SNY11211_21	11
SNY11221_19	1
SNY11221_21	12
SNY11231_20	3
SNY11231_21	9
SNY11241_19	2
SNY11241_21	1
SNY11251_19	2
SNY11251_21	1
SNY11261_20	1
SNY11261_21	7
SNY11271_19	19
SNY11271_20	3
SNY11271_21	11
SNY11281_20	3
SNY11281_21	11
SNY11291_19	1
SNY11291_20	12
SNY11291_21	1
SNY11301_19	1
SNY11301_20	3
SNY11301_21	9
SNY11311_19	1
SNY11311_20	12
SNY11311_21	18
SNY11312_20	12
SNY11321_19	2
SNY11321_21	9
SNY11331_21	1
SNY11341_21	11
SNY11351_19	15
SNY11351_20	20
SNY11351_21	23
SNY11361_20	3
SNY11361_21	7
SNY11371_20	2
SNY11371_21	9
SNY11381_19	25
SNY11381_20	3
SNY11381_21	9
SNY11391_20	3
SNY11391_21	11
SNY11401_21	11
SNY11411_20	11
SNY11411_21	3
SNY11421_19	1
SNY11421_20	3
SNY11421_21	11
SNY11431_20	3
SNY11431_21	26
SNY11441_19	1
SNY11441_21	20
SNY11451_19	4
SNY11451_20	1
SNY11451_21	3
SNY11461_19	19
SNY11461_21	1
SNY11471_19	15
SNY11471_20	1
SNY11471_21	7
SNY11481_19	3
SNY11481_21	1
SNY11491_19	2
SNY11491_21	1
SNY11501_19	17
SNY11501_20	3
SNY11501_21	6
SNY11511_19	1
SNY11511_21	1
SNY11521_19	1
SNY11521_21	3
SNY11531_19	19
SNY11531_21	23
SNY11541_19	19
SNY11541_20	3
SNY11541_21	9
SNY11551_19	1
SNY11551_21	11
SNY11561_20	12
SNY11561_21	25
SNY11571_19	19
SNY11571_21	23
SNY11581_19	1
SNY11581_20	1
SNY11581_21	21
SNY11591_19	1
SNY11591_20	3
SNY11591_21	3
SNY11601_19	3
SNY11601_21	15
SNY11611_20	3
SNY11611_21	8
SNY11621_19	3
SNY11621_20	3
SNY11631_19	19
SNY11631_21	3
SNY11641_19	1
SNY11641_21	4
SNY11651_21	11
SNY11661_21	9
SNY11671_21	9
SNY11681_21	3
SNY11691_21	14
SNY11701_21	8
SNY11711_19	1
SNY11721_20	3
SNY11721_21	3
SNY11731_19	1
SNY11731_20	3
SNY11731_21	13
SNY11751_21	9
SNY11761_19	1
SNY11761_21	7
SNY11771_21	6
SNY11772_19	3
SNY11781_21	26
SNY11791_21	8
SNY11792_19	1
SNY11801_19	1
SNY11801_21	4
SNY11811_19	1
SNY11821_21	6
SNY11841_19	3
SNY11841_21	11
SNY11851_19	25
SNY11861_19	3
SNY11861_21	21
SNY11871_21	6
SNY11881_19	15
SNY11881_21	3
SNY11891_19	19
SNY11891_21	3
SNY11901_19	19
SNY11911_19	26
SNY11911_21	1
SNY11921_19	15
SNY11921_21	1
SNY11931_19	1
SNY11931_21	3
SNY11941_21	3
SNY11951_19	11
SNY11951_21	6
SNY11961_19	18
SNY11961_21	11
SNY11981_21	3
SNY11991_19	19
SNY12101_19	18
SNY12121_19	1
SNY12141_19	15
SNY12221_19	1
SNY12241_19	19
SNY12281_19	1
SNY12291_19	1
SNY12301_19	1
SNY12321_19	1
SNY12491_19	15
SNY12631_19	3
SNY12701_19	2
SNY12711_19	19
SNY12761_19	19
SNY13171_19	1
SNY13181_19	15
SNY13351_19	1
SNY13381_19	8
SNY13391_19	19
SNY13401_19	8
SNY13411_19	1
SNY13421_19	1
SNY13431_19	1
SNY13441_19	19
SNY13461_19	1
SNY13481_19	1
SNY13491_19	1
SNY13511_19	12
SNY13521_19	1
SNY13541_19	23
SNY13551_19	18
SNY13571_19	3
SNY13591_19	1
SNY13601_19	3
SNY13661_19	25
SNY13681_19	15
SNY13691_19	19
SNY13741_19	1
SNY13761_19	1
SNY13811_19	11
SNY13841_19	1
STX10011_19	22
STX10011_20	11
STX10011_21	3
STX10021_19	10
STX10022_20	3
STX10031_19	11
STX10031_20	3
STX10032_21	20
STX10041_19	22
STX10041_21	3
STX10051_20	6
STX10051_21	4
STX10061_21	11
STX10062_20	7
STX10071_20	6
STX10071_21	12
STX10081_21	13
STX10091_20	12
STX10091_21	12
STX10101_19	3
STX10101_21	2
STX10111_19	11
STX10111_21	3
STX10121_21	19
STX10131_20	5
STX10131_21	12
STX10141_19	12
STX10141_21	24
STX10151_21	11
STX10161_21	12
STX10171_21	21
STX10181_20	3
STX10181_21	21
STX10201_19	11
STX10201_21	9
STX10211_21	12
STX10221_21	24
STX10231_21	3
STX10251_21	3
STX10261_19	7
STX10261_21	18
STX10271_21	3
STX10281_21	20
STX10291_19	2
STX10291_21	24
STX10301_19	22
STX10301_20	5
STX10311_21	25
STX10321_20	3
STX10321_21	3
STX10331_21	10
STX10341_19	7
STX10341_21	21
STX10351_20	2
STX10351_21	12
STX10361_21	13
STX10371_19	2
STX10371_21	3
STX10381_21	12
STX10391_19	2
STX10391_21	3
STX10401_19	20
STX10401_21	12
STX10411_19	1
STX10411_20	3
STX10411_21	12
STX10421_21	12
STX10431_21	3
STX10441_19	6
STX10441_21	12
STX10451_21	12
STX10461_21	12
STX10471_21	8
STX10481_20	3
STX10481_21	25
STX10491_21	25
STX10501_21	25
STX10511_21	1
STX10521_21	12
STX10531_19	7
STX10531_21	18
STX10541_21	25
STX10551_21	12
STX10561_20	17
STX10561_21	20
STX10571_21	12
STX10581_20	3
STX10581_21	12
STX10591_21	2
STX10601_19	4
STX10601_21	25
STX10611_20	2
STX10611_21	12
STX10621_20	2
STX10621_21	12
STX10641_21	25
STX10651_21	12
STX10661_20	2
STX10661_21	25
STX10671_20	5
STX10671_21	11
STX10681_19	19
STX10681_21	3
STX10691_21	25
STX10701_20	3
STX10701_21	3
STX10711_21	12
STX10721_21	6
STX10731_19	11
STX10731_21	12
STX10741_19	7
STX10741_21	3
STX10751_19	7
STX10761_19	2
STX10761_20	3
STX10771_19	10
STX10791_20	3
STX10801_20	22
STX10821_19	2
STX10831_20	3
STX10841_19	12
STX10841_20	2
STX10851_20	3
STX10861_19	2
STX10861_20	7
STX10891_19	21
STX10901_20	12
STX10921_20	2
STX10941_20	3
STX10951_20	2
STX10971_20	8
STX10991_20	5
STX11001_20	2
STX11021_20	2
STX11031_20	11
STX11061_19	3
STX11071_20	12
STX11081_20	3
STX11091_20	3
STX11111_20	2
STX11121_20	3
STX11161_20	5
STX11171_20	3
STX11181_20	1
STX11201_20	11
STX11261_20	3
STX11321_20	2
STX11351_19	3
STX11371_19	3
STX11381_20	11
STX11401_19	4
STX11481_19	21
STX11481_20	2
STX11491_19	19
STX11501_19	3
STX11551_20	11
STX11601_19	4
STX11641_19	3
STX11651_19	3
STX11661_19	3
STX11721_19	14
STX11731_19	25
STX11751_19	21
STX11761_20	3
STX11891_20	3
STX11931_19	3
STX12051_19	12
STX12081_19	11
STX12091_19	11
STX12201_19	12
STX12221_19	12
STX12231_19	21
STX12241_19	12
STX12251_19	2
STX12261_19	11
STX12311_19	4
STX12331_19	3
STX12341_19	3
STX12351_19	3
STX12371_19	3
STX12381_19	3
STX12411_19	7
STX12421_19	3
STX12511_19	4
STX12531_19	24
STX12571_19	12
STX12581_19	12
S_MN001_18	1
S_MN002_18	4
S_MN003_18	4
S_MN004_18	5
S_MN005_18	11
S_MN006_18	11
S_MN008_18	11
S_MN010_18	11
S_MN012_18	11
S_MN013_18	6
S_MN015_18	4
S_MN016_18	25
S_MN017_18	11
S_MN018_18	25
S_MN020_18	22
S_MN023_18	22
S_MN024_18	4
S_MN026_18	4
S_MN027_18	17
S_MN030_18	3
S_MN032_18	22
S_NY010_18	8
S_NY013_18	19
S_NY020_18	18
S_NY031_18	3
S_NY033_18	9
S_NY034_18	21
S_NY037_18	17
S_NY038_18	11
S_NY040_18	3
S_NY046_18	12
S_NY048_18	21
S_NY062_18	3
S_NY063_18	3
S_NY065_18	17
S_NY069_18	3
S_NY074_18	3
S_NY075_18	8
S_NY076_18	8
S_NY079_18	20
S_NY081_18	3
S_NY084_18	3
S_TX001_18	3
S_TX002_18	11
S_TX003_18	18
S_TX004_17	3
S_TX004_18	3
S_TX005_18	5
S_TX006_18	24
S_TX007_18	3
S_TX009_18	11
S_TX010_18	14
S_TX015_18	3
S_TX017_18	3
S_TX018_18	3
S_TX020_18	3
S_TX022_18	3
S_TX023_18	3
S_TX024_18	3
S_TX027_18	3
S_TX028_18	3
S_TX029_18	3
S_TX030_18	11
S_TX031_18	11
S_TX033_18	9
S_TX038_18	11
S_TX042_18	7
S_TX048_18	11
S_TX060_18	1
S_TX061_18	18
S_TX066_18	22
S_TX068_18	11
S_TX078_18	8
S_TX081_18	8
S_TX085_18	11
S_TX086_18	11
S_TX091_18	4
S_TX092_18	3
S_TX101_18	10
S_TX109_18	11

## Sheet: 95.75 - 27 clusers
Seq_ID	Cluster
CAZ10012_18	1
CAZ10013_19	2
CAZ10021_21	3
CAZ10031_21	4
CAZ10041_21	4
CAZ10043_18	5
CAZ10061_21	6
CAZ10071_21	5
CAZ10081_21	4
CAZ10101_21	7
CAZ10112_21	8
CAZ10122_21	5
CAZ10141_21	9
CAZ10151_21	10
CCA10011_21	11
CCA10021_21	3
CCT10021_21	9
CCT10051_21	2
CCT10071_21	10
CCT10081_21	11
CCT10101_21	12
CCT10111_21	11
CCT10121_21	1
CCT10131_21	1
CCT10141_21	13
CCT10151_21	1
CCT10161_21	1
CCT10171_21	14
CCT10181_21	1
CCT10191_21	11
CCT10201_21	11
CCT10211_21	11
CCT10221_21	5
CCT10231_21	5
CCT10241_21	11
CCT10251_21	5
CCT10261_21	12
CFL10011_19	1
CFL10011_21	11
CFL10021_19	1
CFL10031_21	11
CFL10041_21	12
CFL10051_19	1
CFL10051_21	12
CFL10061_19	1
CFL10061_21	12
CFL10071_19	15
CFL10071_21	11
CFL10081_20	16
CFL10081_21	17
CFL10091_19	1
CFL10091_21	12
CFL10101_19	1
CFL10101_20	11
CFL10101_21	12
CFL10111_19	1
CFL10111_20	11
CFL10121_19	1
CFL10121_21	12
CFL10131_19	1
CFL10131_21	12
CFL10133_19	12
CFL10141_19	1
CFL10141_20	2
CFL10141_21	10
CFL10145_19	13
CFL10151_21	18
CFL10161_20	2
CFL10161_21	12
CFL10171_20	12
CFL10171_21	12
CFL10181_20	2
CFL10181_21	12
CFL10191_20	12
CFL10191_21	12
CFL10201_20	2
CFL10201_21	11
CFL10211_20	1
CFL10221_20	2
CFL10221_21	12
CFL10231_20	3
CFL10231_21	12
CFL10241_20	2
CFL10241_21	12
CFL10251_20	2
CFL10251_21	3
CFL10271_20	2
CFL10271_21	12
CFL10281_21	3
CFL10301_21	12
CFL10311_20	11
CFL10311_21	12
CFL10312_20	11
CFL10313_20	11
CFL10314_20	11
CFL10315_20	11
CFL10321_21	12
CFL10331_20	2
CFL10331_21	12
CFL10341_20	2
CFL10341_21	3
CFL10351_20	3
CFL10351_21	12
CFL10361_20	2
CFL10361_21	13
CFL10371_20	3
CFL10371_21	12
CFL10381_20	2
CFL10381_21	12
CFL10391_20	2
CFL10391_21	12
CFL10401_21	3
CFL10411_20	3
CFL10411_21	3
CFL10421_20	3
CFL10421_21	19
CFL10431_20	20
CFL10431_21	12
CFL10441_20	1
CFL10441_21	12
CFL10451_20	3
CFL10451_21	12
CFL10461_20	21
CFL10461_21	3
CFL10462_20	21
CFL10463_20	21
CFL10464_20	9
CFL10465_20	21
CFL10471_20	3
CFL10471_21	4
CFL10481_20	3
CFL10481_21	3
CFL10491_20	2
CFL10491_21	12
CFL10501_21	3
CFL10511_21	12
CFL10521_21	12
CFL10531_21	12
CFL10541_21	12
CFL10551_21	12
CFL10561_21	3
CFL10571_21	12
CFL10581_21	12
CFL10582_20	2
CFL10601_21	7
CFL10611_21	22
CFL10621_21	3
CFL10631_21	3
CFL10641_21	3
CFL10651_21	3
CFL10661_21	3
CFL10671_20	3
CFL10671_21	12
CFL10691_21	3
CFL10701_20	2
CFL10701_21	3
CFL10711_21	3
CFL10721_20	3
CFL10731_20	2
CFL10731_21	12
CFL10741_20	3
CFL10741_21	15
CFL10751_20	2
CFL10761_21	12
CFL10771_21	3
CFL10781_21	12
CFL10791_20	3
CFL10791_21	3
CFL10801_20	3
CFL10801_21	3
CFL10811_20	3
CFL10811_21	3
CFL10821_20	3
CFL10821_21	3
CFL10831_20	3
CFL10831_21	3
CFL10841_20	3
CFL10841_21	3
CFL10851_21	3
CFL10861_21	3
CFL10871_20	3
CFL10871_21	1
CFL10881_20	3
CFL10881_21	12
CFL10891_20	3
CFL10891_21	3
CFL10901_21	3
CFL10911_21	3
CFL10921_20	3
CFL10921_21	3
CFL10922_20	3
CFL10931_21	3
CFL10941_20	23
CFL10941_21	12
CFL10942_20	23
CFL10951_21	9
CFL10952_20	3
CFL10961_21	12
CFL10962_20	3
CFL10971_20	3
CFL10971_21	3
CFL10972_20	3
CFL10991_21	11
CFL11001_21	3
CFL11011_21	3
CFL11021_21	3
CFL11031_21	3
CFL11041_21	18
CFL11051_21	3
CFL11061_21	12
CFL11071_21	3
CFL11081_21	3
CFL11091_21	3
CFL11101_21	12
CFL11111_21	3
CFL11141_21	18
CFL11151_21	3
CFL11161_21	3
CFL11171_21	3
CFL11201_21	18
CFL11211_21	7
CFL11221_21	12
CFL11241_21	11
CFL11251_21	7
CFL11271_21	7
CFL11291_21	24
CFL11301_21	21
CFL11311_21	3
CFL11321_21	7
CFL11331_21	2
CGA10011_21	1
CGA10021_21	11
CGA10031_21	12
CGA10041_21	3
CGA10051_20	11
CGA10051_21	11
CGA10071_20	16
CGA10071_21	19
CGA10081_21	15
CGA10101_19	1
CGA10101_20	16
CGA10104_19	25
CGA10111_21	12
CGA10114_19	12
CGA10121_21	12
CGA10131_21	12
CGA10141_20	16
CGA10151_20	16
CGA10151_21	12
CGA10164_19	1
CGA10171_20	16
CGA10171_21	12
CGA10191_21	12
CGA10201_20	2
CGA10211_21	2
CGA10221_21	17
CGA10231_20	3
CGA10231_21	12
CGA10251_21	12
CGA10261_21	12
CGA10271_21	10
CGA10281_20	16
CGA10281_21	11
CGA10291_21	12
CGA10301_21	3
CGA10311_20	16
CGA10311_21	12
CGA10331_21	11
CGA10341_21	12
CGA10351_20	16
CGA10371_21	24
CGA10385_19	4
CGA10441_21	11
CGA10451_20	3
CGA10461_21	7
CGA10481_21	8
CGA10491_21	12
CGA10501_19	7
CGA10501_21	2
CGA10511_21	7
CIA10011_20	12
CIA10051_19	11
CIA10051_20	12
CIA10054_19	9
CIA10062_20	5
CIA10093_18	1
CIA10101_19	11
CIA10111_19	11
CIA10111_20	12
CIA10112_20	12
CIA10113_20	12
CIA10114_20	12
CIA10115_20	12
CIA10121_19	11
CIA10131_19	11
CIA10131_20	5
CIA10141_20	12
CIA10143_19	19
CIA10151_20	12
CIA10161_19	11
CIA10161_20	5
CIA10171_19	11
CIA10171_20	12
CIA10173_19	21
CIA10181_19	11
CIA10191_20	5
CIA10201_20	5
CIA10212_20	5
CIA10221_19	11
CIA10222_20	12
CIA10231_20	12
CIA10241_19	11
CIA10242_20	12
CIA10243_18	3
CIA10251_19	11
CIA10261_20	12
CIA10271_20	5
CIA10281_19	11
CIA10281_20	5
CIA10291_19	11
CIA10291_20	5
CIA10293_19	3
CIA10302_18	22
CIA10311_20	5
CIA10321_20	5
CIA10361_20	5
CIA10371_20	5
CIA10391_20	12
CIA10401_20	12
CIA10411_20	12
CIA10421_20	12
CIA10431_20	12
CIA10433_18	15
CIA10451_20	5
CIA10463_18	6
CIA10471_20	5
CIA10473_18	19
CIA10481_20	12
CIA10491_20	12
CIA10501_20	12
CIA10511_20	12
CIA10521_20	12
CIA10531_20	12
CIA10541_20	12
CIA10561_20	5
CIA10571_20	12
CIA10581_20	5
CIA10583_18	22
CIA10591_20	12
CIA10601_20	12
CIA10611_20	12
CIA10621_20	12
CIA10631_20	12
CIA10641_20	12
CIA10651_20	5
CIA10661_20	5
CIA10671_20	12
CIA10681_20	5
CIA10691_20	12
CIA10701_20	12
CIA10711_20	12
CIA10722_20	12
CIA10741_20	12
CIA10751_20	5
CIA10771_20	12
CIA10781_20	12
CIA10791_20	5
CIA10802_20	5
CIA10821_20	5
CIA10831_20	3
CIA10851_20	5
CIA10861_20	12
CIA10881_20	5
CIA10891_20	12
CIA10921_20	5
CIA10951_20	12
CIA11031_20	11
CIA11091_20	11
CIA11092_18	15
CIA11563_18	3
CIL10011_20	12
CIL10021_20	12
CIL10031_20	5
CIL10033_19	19
CIL10041_20	12
CIL10041_21	9
CIL10052_20	12
CIL10061_19	18
CIL10061_20	12
CIL10061_21	15
CIL10071_20	12
CIL10073_18	7
CIL10081_20	5
CIL10091_20	12
CIL10091_21	9
CIL10101_19	25
CIL10101_20	12
CIL10101_21	1
CIL10111_19	3
CIL10111_21	9
CIL10121_19	3
CIL10121_20	12
CIL10125_19	21
CIL10131_20	5
CIL10131_21	11
CIL10141_21	3
CIL10151_20	5
CIL10151_21	24
CIL10161_20	5
CIL10161_21	12
CIL10171_21	3
CIL10172_20	12
CIL10181_20	5
CIL10181_21	26
CIL10191_20	5
CIL10191_21	21
CIL10212_21	12
CIL10221_21	11
CIL10222_21	11
CIL10231_21	18
CIL10232_21	18
CIL10241_20	12
CIL10241_21	9
CIL10281_20	12
CIL10291_20	5
CIL10301_20	12
CIL10303_18	3
CIL10322_20	12
CIL10331_20	5
CIL10341_20	12
CIL10381_20	5
CIL10401_20	12
CIL10431_20	12
CIL10441_20	12
CIL10461_20	3
CIL10471_20	12
CIL10481_20	12
CIL10492_20	12
CIL10511_20	12
CIL10571_20	12
CIL10591_20	5
CIL10611_20	5
CIL10621_20	12
CIL10631_20	12
CIL10651_20	12
CIL10652_20	12
CIL10653_20	12
CIL10654_20	12
CIL10655_20	12
CIL10661_20	12
CIL10671_20	3
CIL10673_18	15
CIL10691_20	3
CIL10703_18	1
CIL10711_20	12
CIL10741_20	5
CIL10751_20	3
CIL10771_20	5
CIL10781_20	20
CIL10801_20	10
CIL10841_20	3
CIL10973_18	20
CIL10982_20	3
CIL11081_20	3
CIL11091_20	19
CIL11151_20	11
CIL11161_20	11
CIL11363_18	11
CIL11433_18	21
CIL11443_18	1
CIL11493_18	3
CIL11533_18	12
CIL11543_18	15
CIL11573_18	6
CIL11593_18	15
CIN10021_21	12
CIN10031_21	12
CIN10042_21	13
CIN10052_21	12
CIN10071_21	12
CIN10072_21	18
CIN10081_21	11
CIN10082_21	19
CIN10091_21	3
CIN10111_21	26
CJK10011_21	24
CJK10012_21	24
CJK10013_21	24
CJK10014_21	24
CJK10021_21	13
CJK10022_21	13
CJK10023_21	13
CJK10024_21	13
CJK10043_21	23
CJK10044_21	23
CJK10051_21	24
CJK10052_21	24
CJK10053_21	24
CJK10054_21	24
CJK10071_21	24
CJK10072_21	24
CJK10073_21	24
CJK10074_21	24
CKS10011_20	12
CKS10021_20	12
CKS10031_20	11
CKS10032_20	11
CKS10033_20	11
CKS10034_20	11
CKS10035_20	11
CKS10051_20	11
CKS10061_20	2
CKS10071_20	11
CKS10081_20	11
CMA10021_19	21
CMA10051_19	7
CMA10073_19	11
CMA10081_19	21
CMA10093_19	21
CMA10101_19	21
CMA10121_19	21
CMA10141_19	21
CMA10143_19	20
CMA10151_19	21
CMA10161_19	21
CMA10171_19	21
CMA10181_19	21
CMA10221_19	7
CMA10263_19	15
CMA10301_19	21
CMA10314_19	21
CMA10364_19	7
CMA10373_19	15
CMA10383_19	1
CMA10443_19	1
CMA10473_19	11
CMA10481_19	7
CMA10483_19	3
CMA10541_19	7
CMA10544_19	3
CMA10574_19	15
CMA10584_19	11
CMA10591_19	21
CMA10611_19	7
CMA10621_19	7
CMA10661_19	21
CMA10673_19	22
CMA10713_19	1
CMA10721_19	7
CMA10731_19	7
CMA10741_19	7
CMA10751_19	7
CMA10763_19	11
CMA10781_19	7
CMA10791_19	7
CMA10811_19	7
CMA10821_19	7
CMA10831_19	7
CMA10871_19	7
CMA10891_19	7
CMA10911_19	7
CMA10921_19	7
CMA10931_19	3
CMD10013_19	18
CME35521_14	17
CMI10011_19	3
CMI10021_21	12
CMI10031_19	3
CMI10031_21	9
CMI10041_19	3
CMI10051_19	3
CMI10061_19	3
CMI10061_21	9
CMI10071_19	3
CMI10071_21	25
CMI10081_19	3
CMI10081_21	11
CMI10091_19	3
CMI10091_21	1
CMI10101_19	3
CMI10101_21	23
CMI10111_19	3
CMI10111_21	1
CMI10121_19	3
CMI10121_21	9
CMI10141_19	3
CMI10151_21	20
CMI10161_21	5
CMI10181_21	1
CMI10191_21	23
CMI10201_21	3
CMI10211_19	3
CMI10221_19	3
CMI10231_21	5
CMI10241_21	1
CMI10251_21	12
CMI10261_21	18
CMI10281_21	3
CMI10291_21	11
CMI10301_21	3
CMI10311_21	9
CMI10321_21	12
CMI10334_19	3
CMI10341_19	3
CMI10351_19	3
CMI10361_19	3
CMI10391_19	3
CMI10521_19	8
CMI10531_19	3
CMN10031_20	5
CMN10031_21	5
CMN10041_20	5
CMN10041_21	3
CMN10051_21	9
CMN10061_20	12
CMN10071_20	12
CMN10081_21	9
CMN10082_20	5
CMN10091_20	12
CMN10091_21	1
CMN10111_20	12
CMN10111_21	9
CMN10121_21	9
CMN10122_20	12
CMN10141_21	9
CMN10151_20	12
CMN10151_21	6
CMN10161_20	12
CMN10161_21	9
CMN10171_20	18
CMN10171_21	9
CMN10181_21	1
CMN10191_20	12
CMN10191_21	9
CMN10201_20	12
CMN10201_21	12
CMN10211_20	5
CMN10211_21	1
CMN10221_20	12
CMN10231_20	12
CMN10231_21	12
CMN10241_20	12
CMN10241_21	9
CMN10251_20	12
CMN10251_21	1
CMN10261_20	12
CMN10271_20	5
CMN10271_21	5
CMN10281_20	12
CMN10281_21	12
CMN10291_21	14
CMN10301_20	12
CMN10311_21	1
CMN10312_20	12
CMN10321_21	5
CMN10341_20	5
CMN10341_21	3
CMN10361_20	12
CMN10361_21	3
CMN10371_20	12
CMN10391_21	9
CMN10401_20	12
CMN10401_21	18
CMN10411_20	12
CMN10412_21	5
CMN10421_20	12
CMN10422_21	19
CMN10431_20	12
CMN10441_20	5
CMN10442_21	9
CMN10451_20	5
CMN10452_21	1
CMN10461_20	5
CMN10462_21	21
CMN10471_20	5
CMN10472_21	1
CMN10481_20	12
CMN10482_21	5
CMN10491_20	5
CMN10491_21	14
CMN10492_21	1
CMN10502_20	12
CMN10502_21	18
CMN10511_20	5
CMN10512_21	4
CMN10522_21	7
CMN10542_21	18
CMN10551_20	12
CMN10551_21	12
CMN10552_21	12
CMN10561_20	12
CMN10562_21	12
CMN10571_20	12
CMN10582_20	12
CMN10601_20	12
CMN10611_20	12
CMN10611_21	11
CMN10621_21	3
CMN10651_20	5
CMN10671_20	12
CMN10691_20	5
CMN10721_20	12
CMN10751_20	12
CMN10761_20	12
CMN10771_20	12
CMN10801_20	12
CMN10821_20	12
CMN10861_20	3
CMN10891_20	12
CMN10962_20	12
CMN11121_20	5
CMN11261_20	19
CMO10011_20	11
CMO10013_20	11
CMO10014_20	11
CMO10015_20	11
CND10011_21	1
CND10031_21	1
CND10041_21	12
CND10051_21	12
CND10061_21	12
CND10071_21	12
CND10081_21	1
CNE10011_21	12
CNE10012_21	12
CNE10021_21	12
CNE10022_20	12
CNE10022_21	12
CNE10031_20	12
CNE10031_21	11
CNE10032_21	11
CNE10041_20	12
CNE10042_21	3
CNE10051_20	5
CNE10061_20	12
CNE10061_21	18
CNE10062_21	8
CNE10071_20	5
CNE10081_20	12
CNE10082_21	3
CNE10091_20	12
CNE10091_21	12
CNE10092_21	12
CNE10101_20	12
CNE10101_21	12
CNE10102_21	12
CNE10111_20	5
CNE10111_21	12
CNE10112_21	12
CNE10121_21	12
CNE10122_21	12
CNE10131_20	12
CNE10131_21	12
CNE10132_21	12
CNE10141_21	12
CNE10142_21	12
CNE10151_20	12
CNE10151_21	12
CNE10152_21	12
CNE10161_20	12
CNE10161_21	5
CNE10162_21	26
CNE10171_20	12
CNE10171_21	12
CNE10172_21	12
CNE10181_20	12
CNE10191_20	5
CNE10201_20	12
CNE10211_20	5
CNE10211_21	12
CNE10231_20	12
CNE10231_21	12
CNE10241_21	11
CNE10261_20	12
CNE10271_20	5
CNE10281_20	12
CNE10291_20	12
CNE10311_20	5
CNE10321_20	5
CNE10331_20	5
CNE10342_20	5
CNE10361_20	5
CNE10371_20	12
CNE10431_20	5
CNE10471_20	12
CNE10481_20	13
CNE10541_20	12
CNE10601_20	11
CNE10631_20	11
CNE10661_20	3
CNE10691_20	11
CNE10751_20	11
CNE51831_16	22
CNE51861_16	8
CNH10021_19	21
CNH10023_18	22
CNH10031_19	7
CNJ10081_19	15
CNJ10104_19	10
COH07221_14	1
COH10041_19	15
COH10043_19	17
COH10061_19	15
COH10093_19	22
COH10151_19	15
COH10153_18	18
CPA10011_21	12
CPA10021_21	25
CPA10031_21	5
CPA10041_21	12
CPA10051_21	4
CRI10011_19	7
CRI10011_21	3
CRI10021_19	7
CRI10022_21	7
CRI10031_19	7
CSC10011_21	12
CSC10021_21	12
CSC10031_21	12
CSC10061_21	11
CSC10072_21	12
CSD10013_18	9
CSD10023_18	7
CTN10031_20	16
CTN10031_21	12
CTN10041_20	16
CTN10041_21	18
CTN10051_20	16
CTN10051_21	26
CTN10061_20	16
CTN10061_21	16
CTN10071_20	16
CTN10081_20	19
CTN10081_21	16
CTN10091_21	3
CTN10101_20	16
CTN10101_21	24
CTN10111_20	16
CTN10111_21	12
CTN10121_20	16
CTN10121_21	12
CTN10131_21	7
CTN10161_21	19
CTN10171_21	5
CTN10181_21	5
CTN10191_21	5
CTN10201_21	5
CTN10211_21	5
CTN10221_21	5
CTN10231_21	5
CTN10241_21	5
CTN10271_21	12
CTX04741_16	3
CTX05031_16	24
CTX29661_17	12
CTX55381_15	10
CTX55442_15	3
CTX55551_15	17
CTX55562_15	8
CTX63541_15	3
CUK10011_15	11
CUK10011_16	17
CUK10011_17	20
CUK10021_16	11
CUK10021_18	17
CUK10031_15	23
CUK10031_18	11
CUK10051_16	3
CUK10051_17	23
CUK10051_18	11
CUK10061_16	3
CUK10061_XX	11
CUK10071_17	2
CUK10071_XX	11
CUK10081_17	3
CUK10081_19	11
CUK10091_16	10
CUK10101_16	12
CUK10111_18	1
CUK10131_16	3
CUK10141_16	3
CUK10151_16	11
CUK10161_16	11
CUK10171_16	18
CUK10191_16	3
CUK10241_16	18
CUT10011_21	18
CUT10021_21	26
CUT10031_21	26
CUT10041_21	3
CUT10051_21	1
CVA10031_19	1
CVA10031_20	16
CVA10041_19	1
CVA10041_20	16
CVA10075_19	7
CVA10101_19	3
CVA10145_19	19
CWG10011_21	24
CWI10022_20	12
CWI10032_20	12
CWI10041_19	15
CWI10042_20	5
CWI10051_21	9
CWI10061_20	5
CWI10061_21	23
CWI10071_20	12
CWI10071_21	9
CWI10081_20	12
CWI10081_21	1
CWI10091_20	5
CWI10091_21	13
CWI10101_19	3
CWI10101_20	5
CWI10111_20	5
CWI10111_21	9
CWI10121_20	5
CWI10121_21	5
CWI10131_19	1
CWI10131_20	12
CWI10131_21	9
CWI10141_19	15
CWI10141_21	9
CWI10151_19	11
CWI10151_20	5
CWI10151_21	9
CWI10161_20	12
CWI10171_20	12
CWI10171_21	9
CWI10181_20	5
CWI10181_21	1
CWI10191_20	5
CWI10191_21	7
CWI10201_21	5
CWI10211_21	9
CWI10221_20	12
CWI10221_21	9
CWI10241_20	12
CWI10241_21	9
CWI10251_21	9
CWI10261_21	9
CWI10271_20	3
CWI10281_20	3
CWI10291_21	5
CWI10301_21	9
CWI10311_20	25
CWI10321_21	1
CWI10331_21	5
CWI10341_20	3
CWI10361_21	5
CWI10371_20	11
CWI10391_21	1
CWI10411_21	3
CWI10421_19	8
CWI10441_21	9
CWI10461_21	1
CWI10481_21	9
CWI10491_21	12
CWI10501_21	9
CWI10511_21	5
CWI10541_21	6
CWI10551_21	11
CWI10561_21	18
CWI10571_21	25
CWI10591_21	12
CWI10621_21	3
C_CA003_18	15
C_CA015_18	20
C_CA017_18	1
C_CA018_18	10
C_CA023_18	10
C_ChHenan	3
C_IA013_18	4
C_IA016_18	3
C_IA017_18	23
C_IA018_18	4
C_IA029_18	4
C_IA031_18	22
C_IA034_18	22
C_IA039_18	22
C_IA040_18	22
C_IA042_18	4
C_IA045_18	22
C_IA048_18	22
C_IA052_18	22
C_IA058_18	22
C_IA059_18	4
C_IA062_18	22
C_IA064_18	22
C_IA065_18	26
C_IA068_18	22
C_IA069_18	22
C_IA070_18	22
C_IA075_18	22
C_IA076_18	22
C_IA077_18	22
C_IA078_18	22
C_IA082_18	22
C_IA083_18	22
C_IA085_18	22
C_IA086_18	22
C_IA087_18	22
C_IA091_18	22
C_IA092_18	22
C_IA093_18	22
C_IA094_18	22
C_IA102_18	22
C_IA104_18	22
C_IA107_18	22
C_IA110_18	22
C_IA111_18	22
C_IA176_18	3
C_IL001_18	11
C_IL004_18	22
C_IL007_18	22
C_IL012_18	22
C_IL013_18	22
C_IL014_18	22
C_IL018_18	22
C_IL019_18	22
C_IL020_18	22
C_IL022_18	22
C_IL023_18	22
C_IL024_18	22
C_IL025_18	22
C_IL031_18	22
C_IL032_18	22
C_IL033_18	22
C_IL034_18	22
C_IL036_18	22
C_IL037_18	22
C_IL039_18	22
C_IL040_18	22
C_IL041_18	11
C_IL042_18	22
C_IL043_18	22
C_IL046_18	22
C_IL047_18	22
C_IL048_18	22
C_IL049_18	22
C_IL050_18	22
C_IL053_18	3
C_IL054_18	22
C_IL055_18	22
C_IL056_18	22
C_IL058_18	22
C_IL059_18	22
C_IL060_18	22
C_IL062_18	22
C_IL063_18	3
C_IL065_18	22
C_IL066_18	22
C_IL067_18	22
C_IL068_18	22
C_IL071_18	22
C_IL072_18	22
C_IL074_18	22
C_IL075_18	11
C_IL076_18	22
C_IL077_18	22
C_IL078_18	22
C_IL079_18	22
C_IL080_18	22
C_IL085_18	22
C_IL086_18	22
C_IL087_18	22
C_IL097_18	22
C_IL099_18	22
C_IL113_18	22
C_IL119_18	22
C_IL120_18	22
C_IL126_18	22
C_IL168_18	22
C_IL170_18	22
C_IL189_18	22
C_IL199_18	22
C_IL219_18	11
C_MA001_14	6
C_MO003_18	22
C_MX001_17	24
C_OH001_18	22
C_OH003_18	22
C_OH004_18	22
C_OH006_18	22
C_OH014_18	22
C_SD001_18	25
C_WI008_18	4
C_WI011_18	4
C_WI020_18	4
C_WI024_18	4
C_WI026_18	4
C_WI031_18	4
C_WI033_18	4
C_WI036_18	4
C_WI037_18	4
C_WI038_18	4
C_WI039_18	4
C_WI040_18	4
C_WI041_18	4
C_WI092_18	6
C_WI093_18	4
C_WI094_18	4
C_WI095_18	4
C_WI096_18	4
C_WI097_18	4
C_WI098_18	4
C_WI099_18	4
C_WI100_18	4
C_WI101_18	6
C_WI102_18	4
C_WI103_18	4
C_WI107_18	4
C_WI109_18	4
C_WI111_18	4
C_WI112_18	4
C_WI113_18	10
C_WI114_18	4
C_WI118_18	4
C_WI121_18	4
C_WI122_18	4
C_WI123_18	4
C_WI125_18	4
C_WI128_18	4
C_WI129_18	4
C_WI130_18	6
C_WI131_18	4
C_WI133_18	4
C_WI134_18	4
C_WI135_18	4
C_WI138_18	4
C_WI139_18	6
C_WI144_18	11
C_WI145_18	4
C_WI150_18	4
C_WI159_18	4
C_WI172_18	4
C_WI173_18	4
C_WI176_18	4
C_WI177_18	4
C_WI178_18	4
C_WI182_18	3
C_WI185_18	11
C_WI186_18	4
C_WI187_18	22
C_WI194_18	22
C_WI197_18	22
C_WI198_18	22
C_WI199_18	11
C_WI200_18	22
C_WI202_18	4
C_WI205_18	11
C_WI206_18	12
C_WI208_18	22
C_WI209_18	4
C_WI257_18	22
C_WI259_18	11
HCJK015_15	24
INF10011_21	3
INF10021_21	12
ION10011_21	11
ION10021_21	11
ION10031_19	18
ION10032_21	7
ION10041_21	19
ION10051_18	3
ION10051_21	6
ION10061_21	19
ION10071_21	3
ION10081_21	11
ION10091_21	3
ION10111_18	20
ION10111_21	2
ION10121_18	21
ION10122_21	5
ION10131_20	5
ION10131_21	5
ION10141_21	19
ION10142_21	19
ION10151_21	2
ION10171_20	24
ION10192_21	3
ION10201_21	11
ION10231_19	12
ION10301_20	3
ION10311_20	9
ION10421_19	11
ION10441_19	11
IQB10011_21	26
IVD10011_21	11
IVD10021_21	12
IVD10031_21	11
IVD10041_21	12
IVD10051_21	21
IVD10061_21	11
SMN10071_19	1
SMN10101_19	1
SMN10121_19	15
SMN10131_19	1
SMN10211_19	1
SMN10221_19	15
SMN10251_19	1
SMN10361_19	3
SNY10011_21	3
SNY10021_19	22
SNY10021_20	1
SNY10021_21	3
SNY10031_19	10
SNY10031_20	11
SNY10031_21	11
SNY10041_19	11
SNY10041_20	3
SNY10041_21	12
SNY10051_20	2
SNY10051_21	18
SNY10061_19	22
SNY10061_20	7
SNY10071_19	22
SNY10071_20	6
SNY10071_21	11
SNY10081_20	7
SNY10081_21	17
SNY10091_21	17
SNY10101_20	1
SNY10101_21	14
SNY10111_19	24
SNY10111_21	4
SNY10121_19	11
SNY10121_21	3
SNY10131_21	12
SNY10151_19	18
SNY10151_21	18
SNY10161_21	3
SNY10171_21	17
SNY10181_20	1
SNY10181_21	26
SNY10191_21	20
SNY10201_21	21
SNY10211_20	5
SNY10211_21	21
SNY10221_20	18
SNY10221_21	10
SNY10222_20	18
SNY10231_20	12
SNY10231_21	11
SNY10232_20	12
SNY10241_21	12
SNY10251_19	18
SNY10251_21	11
SNY10261_19	8
SNY10261_20	1
SNY10261_21	11
SNY10281_20	7
SNY10281_21	18
SNY10291_19	1
SNY10291_21	11
SNY10301_21	9
SNY10311_20	11
SNY10311_21	1
SNY10321_19	18
SNY10321_21	26
SNY10331_19	3
SNY10331_21	3
SNY10341_19	20
SNY10341_20	1
SNY10341_21	9
SNY10351_20	11
SNY10351_21	11
SNY10361_19	20
SNY10361_21	12
SNY10371_19	14
SNY10371_20	11
SNY10371_21	19
SNY10381_20	11
SNY10381_21	12
SNY10391_19	13
SNY10391_20	11
SNY10391_21	18
SNY10401_19	7
SNY10401_20	11
SNY10401_21	9
SNY10411_20	11
SNY10411_21	3
SNY10421_21	3
SNY10431_19	11
SNY10431_20	5
SNY10431_21	18
SNY10441_21	1
SNY10451_19	11
SNY10451_21	1
SNY10461_20	11
SNY10461_21	1
SNY10471_19	12
SNY10471_20	11
SNY10471_21	1
SNY10481_21	3
SNY10491_19	11
SNY10491_20	11
SNY10491_21	9
SNY10501_19	3
SNY10511_20	11
SNY10511_21	9
SNY10521_19	22
SNY10521_20	1
SNY10521_21	1
SNY10531_19	14
SNY10531_20	1
SNY10531_21	1
SNY10541_19	26
SNY10541_20	1
SNY10541_21	24
SNY10551_20	19
SNY10551_21	18
SNY10561_19	17
SNY10561_20	11
SNY10561_21	1
SNY10571_19	17
SNY10571_21	9
SNY10581_21	8
SNY10591_21	9
SNY10601_21	9
SNY10611_21	1
SNY10621_21	13
SNY10631_21	3
SNY10641_19	2
SNY10641_21	3
SNY10651_21	1
SNY10661_21	2
SNY10681_21	14
SNY10691_20	11
SNY10691_21	1
SNY10701_20	3
SNY10701_21	1
SNY10711_20	11
SNY10711_21	9
SNY10721_20	11
SNY10721_21	3
SNY10731_19	19
SNY10731_21	3
SNY10741_19	2
SNY10741_20	1
SNY10741_21	12
SNY10751_19	3
SNY10751_21	7
SNY10761_19	19
SNY10771_19	15
SNY10771_21	9
SNY10781_19	12
SNY10781_21	8
SNY10791_21	21
SNY10801_21	9
SNY10811_21	7
SNY10821_19	15
SNY10821_21	5
SNY10831_19	14
SNY10831_21	11
SNY10841_19	14
SNY10841_21	12
SNY10851_21	8
SNY10861_19	1
SNY10861_21	1
SNY10871_21	11
SNY10881_21	11
SNY10891_19	1
SNY10891_21	9
SNY10901_19	1
SNY10901_21	3
SNY10921_19	1
SNY10921_21	1
SNY10931_19	1
SNY10931_21	9
SNY10941_19	26
SNY10941_21	9
SNY10951_21	1
SNY10961_21	6
SNY10971_19	22
SNY10971_21	20
SNY10981_19	3
SNY10981_21	1
SNY10991_19	3
SNY10991_21	1
SNY11001_21	1
SNY11011_19	2
SNY11011_21	1
SNY11021_19	11
SNY11031_21	1
SNY11041_21	1
SNY11051_21	1
SNY11061_19	1
SNY11061_21	11
SNY11071_19	2
SNY11071_21	9
SNY11081_19	2
SNY11081_20	1
SNY11081_21	9
SNY11091_19	21
SNY11091_20	3
SNY11101_19	25
SNY11101_21	9
SNY11111_19	1
SNY11111_21	25
SNY11121_19	15
SNY11121_21	3
SNY11131_19	1
SNY11131_20	12
SNY11131_21	9
SNY11141_19	3
SNY11141_21	9
SNY11151_21	11
SNY11161_19	1
SNY11161_21	5
SNY11171_19	19
SNY11171_21	1
SNY11181_19	15
SNY11181_21	3
SNY11191_19	1
SNY11191_21	25
SNY11201_19	2
SNY11201_21	3
SNY11211_19	3
SNY11211_21	11
SNY11221_19	1
SNY11221_21	12
SNY11231_20	3
SNY11231_21	9
SNY11241_19	2
SNY11241_21	1
SNY11251_19	2
SNY11251_21	1
SNY11261_20	1
SNY11261_21	7
SNY11271_19	19
SNY11271_20	3
SNY11271_21	11
SNY11281_20	3
SNY11281_21	11
SNY11291_19	1
SNY11291_20	12
SNY11291_21	1
SNY11301_19	1
SNY11301_20	3
SNY11301_21	9
SNY11311_19	1
SNY11311_20	12
SNY11311_21	18
SNY11312_20	12
SNY11321_19	2
SNY11321_21	9
SNY11331_21	1
SNY11341_21	11
SNY11351_19	15
SNY11351_20	20
SNY11351_21	23
SNY11361_20	3
SNY11361_21	7
SNY11371_20	2
SNY11371_21	9
SNY11381_19	25
SNY11381_20	3
SNY11381_21	9
SNY11391_20	3
SNY11391_21	11
SNY11401_21	11
SNY11411_20	11
SNY11411_21	3
SNY11421_19	1
SNY11421_20	3
SNY11421_21	11
SNY11431_20	3
SNY11431_21	26
SNY11441_19	1
SNY11441_21	20
SNY11451_19	4
SNY11451_20	1
SNY11451_21	3
SNY11461_19	19
SNY11461_21	1
SNY11471_19	15
SNY11471_20	1
SNY11471_21	7
SNY11481_19	3
SNY11481_21	1
SNY11491_19	2
SNY11491_21	1
SNY11501_19	17
SNY11501_20	3
SNY11501_21	6
SNY11511_19	1
SNY11511_21	1
SNY11521_19	1
SNY11521_21	3
SNY11531_19	19
SNY11531_21	23
SNY11541_19	19
SNY11541_20	3
SNY11541_21	9
SNY11551_19	1
SNY11551_21	11
SNY11561_20	12
SNY11561_21	25
SNY11571_19	19
SNY11571_21	23
SNY11581_19	1
SNY11581_20	1
SNY11581_21	21
SNY11591_19	1
SNY11591_20	3
SNY11591_21	3
SNY11601_19	3
SNY11601_21	15
SNY11611_20	3
SNY11611_21	8
SNY11621_19	3
SNY11621_20	3
SNY11631_19	19
SNY11631_21	3
SNY11641_19	1
SNY11641_21	4
SNY11651_21	11
SNY11661_21	9
SNY11671_21	9
SNY11681_21	3
SNY11691_21	14
SNY11701_21	8
SNY11711_19	1
SNY11721_20	3
SNY11721_21	3
SNY11731_19	1
SNY11731_20	3
SNY11731_21	13
SNY11751_21	9
SNY11761_19	1
SNY11761_21	7
SNY11771_21	6
SNY11772_19	3
[truncated: 339 more rows]

## Sheet: 96% - 27 clus
Seq_ID	Cluster
[truncated: 1,873 more rows]

[truncated: 14 more sheets: 96.25% - 28 clus, 96.5% - 30 clus, 96.75% - clus 30, 97% - clus 31, 97.25% - clus 31, 97.5% - clus 31, 97.75% - clus 31, 98% - clus 32, 98.25 - clus 35, 98.5% - clus 40, 98.75% - clus 48, 99% - clus 57, 99.25% - clus 63, 99.5% - clus 67]
