# Supplementary material for: Optimizing hierarchical tree dissection parameters using historic epidemiologic data as ‘ground truth’
Source: PLoS One. 2023 Feb 24;18(2):e0282154. doi: 10.1371/journal.pone.0282154 (PMC9955612; doi:10.1371/journal.pone.0282154)
Supplement: S2 File — This excel file includes the list of the suggested reference isolates, as well as the haplotype sheet and distance matrix used for clustering in this manuscript. The file also includes the epidemiologic linkages for each isolate. (XLSX) [file pone.0282154.s002.xlsx]

## Sheet: Suggested References
CAZ10012_18
C_CA003_18
C_CA015_18
C_CA017_18
C_CA018_18
C_CA023_18
C_ChHenan
CCT10021_21
CCT10141_21
CFL10011_19
CFL10021_19
CFL10041_21
CFL10051_19
CFL10061_19
CFL10071_19
CFL10081_20
CFL10091_19
CFL10101_19
CFL10101_20
CFL10111_19
CFL10111_20
CFL10121_19
CFL10121_21
CFL10131_19
CFL10141_19
CFL10141_20
CFL10161_20
CFL10171_20
CFL10181_20
CFL10181_21
CFL10191_20
CFL10201_20
CFL10211_20
CFL10221_20
CFL10231_20
CFL10231_21
CFL10241_20
CFL10251_20
CFL10271_20
CFL10281_21
CFL10311_20
CFL10331_20
CFL10341_20
CFL10351_20
CFL10361_20
CFL10371_20
CFL10381_20
CFL10391_20
CFL10411_20
CFL10421_20
CFL10431_20
CFL10441_20
CFL10451_20
CFL10461_20
CFL10471_20
CFL10481_20
CFL10491_20
CFL10571_21
CFL10582_20
CFL10671_20
CFL10701_20
CFL10721_20
CFL10721_21
CFL10731_20
CFL10741_20
CFL10751_20
CFL10751_21
CFL10791_20
CFL10801_20
CFL10811_20
CFL10821_20
CFL10831_20
CFL10831_21
CFL10841_20
CFL10851_21
CFL10861_21
CFL10871_20
CFL10881_20
CFL10891_20
CFL10901_21
CFL10911_21
CFL10921_20
CFL10922_20
CFL10931_21
CFL10941_20
CFL10942_20
CFL10951_21
CFL10952_20
CFL10961_21
CFL10962_20
CFL10971_20
CFL10972_20
CFL11111_21
CFL11161_21
CFL11171_21
CFL11271_21
CGA10051_20
CGA10071_20
CGA10101_19
CGA10101_20
CGA10141_20
CGA10151_20
CGA10171_20
CGA10201_20
CGA10231_20
CGA10251_21
CGA10281_20
CGA10301_21
CGA10311_20
CGA10351_20
CGA10451_20
CGA10461_21
CGA10501_19
C_IA013_18
C_IA016_18
C_IA017_18
C_IA018_18
C_IA031_18
C_IA034_18
C_IA039_18
C_IA040_18
C_IA042_18
C_IA045_18
C_IA048_18
C_IA052_18
C_IA058_18
C_IA059_18
C_IA062_18
C_IA064_18
C_IA065_18
C_IA068_18
C_IA069_18
C_IA070_18
C_IA075_18
C_IA076_18
C_IA077_18
C_IA078_18
C_IA082_18
C_IA083_18
C_IA085_18
C_IA086_18
C_IA087_18
C_IA091_18
C_IA092_18
C_IA093_18
C_IA094_18
CIA10011_20
CIA10051_19
CIA10051_20
CIA10062_20
CIA10071_20
CIA10101_19
CIA10111_19
CIA10111_20
CIA10121_19
CIA10131_19
CIA10131_20
CIA10141_20
CIA10151_20
CIA10161_19
CIA10161_20
CIA10171_19
CIA10171_20
CIA10181_19
CIA10191_20
CIA10201_20
CIA10212_20
C_IA102_18
CIA10221_19
CIA10222_20
CIA10231_20
CIA10241_19
CIA10242_20
CIA10251_19
CIA10261_20
CIA10271_20
CIA10281_19
CIA10281_20
CIA10291_19
CIA10291_20
CIA10302_18
CIA10311_20
CIA10321_20
CIA10361_20
CIA10371_20
CIA10391_20
CIA10401_20
CIA10411_20
C_IA104_18
CIA10421_20
CIA10431_20
CIA10451_20
CIA10471_20
CIA10481_20
CIA10491_20
CIA10501_20
CIA10511_20
CIA10521_20
CIA10531_20
CIA10541_20
CIA10561_20
CIA10571_20
CIA10581_20
CIA10591_20
CIA10601_20
CIA10611_20
CIA10621_20
CIA10631_20
CIA10641_20
CIA10651_20
CIA10661_20
CIA10671_20
CIA10681_20
CIA10691_20
CIA10701_20
CIA10711_20
C_IA107_18
CIA10722_20
CIA10741_20
CIA10751_20
CIA10771_20
CIA10791_20
CIA10802_20
CIA10821_20
CIA10831_20
CIA10851_20
CIA10861_20
CIA10881_20
CIA10891_20
CIA10921_20
CIA10951_20
C_IA110_18
CIA11031_20
CIA11091_20
C_IA111_18
C_IA156_18
C_IA176_18
C_IL001_18
C_IL004_18
C_IL007_18
C_IL012_18
C_IL013_18
C_IL014_18
C_IL018_18
C_IL019_18
C_IL020_18
C_IL022_18
C_IL023_18
C_IL024_18
C_IL025_18
C_IL031_18
C_IL032_18
C_IL033_18
C_IL034_18
C_IL036_18
C_IL037_18
C_IL039_18
C_IL040_18
C_IL041_18
C_IL042_18
C_IL043_18
C_IL044_18
C_IL046_18
C_IL047_18
C_IL048_18
C_IL049_18
C_IL050_18
C_IL053_18
C_IL054_18
C_IL055_18
C_IL056_18
C_IL057_18
C_IL058_18
C_IL059_18
C_IL060_18
C_IL062_18
C_IL063_18
C_IL065_18
C_IL066_18
C_IL067_18
C_IL071_18
C_IL072_18
C_IL074_18
C_IL075_18
C_IL076_18
C_IL077_18
C_IL078_18
C_IL079_18
C_IL080_18
C_IL081_18
C_IL082_18
C_IL085_18
C_IL086_18
C_IL087_18
C_IL097_18
C_IL099_18
CIL10011_20
CIL10021_20
CIL10031_20
CIL10041_20
CIL10052_20
CIL10061_19
CIL10061_20
CIL10071_20
CIL10081_20
CIL10091_20
CIL10101_19
CIL10101_20
CIL10111_19
CIL10121_19
CIL10121_20
CIL10131_20
CIL10151_20
CIL10161_20
CIL10172_20
CIL10181_20
CIL10191_20
CIL10241_20
CIL10281_20
CIL10291_20
CIL10301_20
CIL10322_20
CIL10331_20
CIL10341_20
CIL10381_20
CIL10401_20
CIL10431_20
CIL10441_20
CIL10461_20
CIL10471_20
CIL10481_20
CIL10492_20
CIL10511_20
CIL10571_20
CIL10591_20
CIL10611_20
CIL10621_20
CIL10631_20
CIL10651_20
CIL10661_20
CIL10671_20
CIL10691_20
CIL10711_20
CIL10741_20
CIL10751_20
CIL10771_20
CIL10781_20
CIL10801_20
CIL10841_20
CIL10982_20
CIL11081_20
CIL11091_20
CIL11151_20
CIL11161_20
C_IL113_18
CIL11363_18
C_IL119_18
C_IL120_18
C_IL126_18
C_IL168_18
C_IL170_18
C_IL189_18
C_IL199_18
C_IL219_18
CIN10042_21
CIN10072_21
CIN10082_21
CKS10011_20
CKS10021_20
CKS10031_20
CKS10051_20
CKS10061_20
CKS10071_20
CKS10081_20
C_MA001_14
CMA10021_19
CMA10051_19
CMA10081_19
CMA10101_19
CMA10121_19
CMA10141_19
CMA10151_19
CMA10161_19
CMA10171_19
CMA10181_19
CMA10221_19
CMA10301_19
CMA10331_19
CMA10471_19
CMA10481_19
CMA10541_19
CMA10591_19
CMA10611_19
CMA10621_19
CMA10661_19
CMA10721_19
CMA10731_19
CMA10741_19
CMA10751_19
CMA10791_19
CMA10811_19
CMA10821_19
CMA10831_19
CMA10871_19
CMA10891_19
CMA10911_19
CMA10921_19
CMA10931_19
CME35521_14
CMI10011_19
CMI10021_19
CMI10031_19
CMI10031_21
CMI10041_19
CMI10051_19
CMI10061_19
CMI10071_19
CMI10081_19
CMI10091_19
CMI10101_19
CMI10111_19
CMI10121_19
CMI10141_19
CMI10211_19
CMI10221_19
CMI10261_21
CMI10341_19
CMI10351_19
CMI10361_19
CMI10391_19
CMI10521_19
CMI10531_19
CMN10031_20
CMN10041_20
CMN10061_20
CMN10071_20
CMN10082_20
CMN10091_20
CMN10111_20
CMN10111_21
CMN10122_20
CMN10151_20
CMN10161_20
CMN10171_20
CMN10191_20
CMN10201_20
CMN10201_21
CMN10211_20
CMN10221_20
CMN10231_20
CMN10241_20
CMN10251_20
CMN10261_20
CMN10271_20
CMN10281_20
CMN10301_20
CMN10312_20
CMN10341_20
CMN10361_20
CMN10371_20
CMN10401_20
CMN10401_21
CMN10411_20
CMN10421_20
CMN10431_20
CMN10441_20
CMN10451_20
CMN10461_20
CMN10471_20
CMN10481_20
CMN10491_20
CMN10502_20
CMN10511_20
CMN10521_20
CMN10542_21
CMN10551_20
CMN10561_20
CMN10571_20
CMN10582_20
CMN10591_20
CMN10601_20
CMN10611_20
CMN10651_20
CMN10671_20
CMN10691_20
CMN10721_20
CMN10751_20
CMN10761_20
CMN10771_20
CMN10801_20
CMN10821_20
CMN10861_20
CMN10882_20
CMN10891_20
CMN10962_20
CMN11121_20
CMN11261_20
C_MO003_18
CMO10011_20
C_MX001_17
CNE10022_20
CNE10031_20
CNE10041_20
CNE10051_20
CNE10061_20
CNE10071_20
CNE10081_20
CNE10091_20
CNE10092_21
CNE10101_20
CNE10111_20
CNE10112_21
CNE10131_20
CNE10142_21
CNE10151_20
CNE10161_20
CNE10171_20
CNE10181_20
CNE10191_20
CNE10201_20
CNE10211_20
CNE10231_20
CNE10261_20
CNE10271_20
CNE10281_20
CNE10291_20
CNE10311_20
CNE10321_20
CNE10331_20
CNE10342_20
CNE10361_20
CNE10371_20
CNE10401_20
CNE10421_20
CNE10431_20
CNE10441_20
CNE10471_20
CNE10481_20
CNE10521_20
CNE10541_20
CNE10601_20
CNE10631_20
CNE10661_20
CNE10691_20
CNE10751_20
CNE51831_16
CNE51861_16
CNH10021_19
CNH10031_19
CNJ10061_19
CNJ10081_19
C_OH001_18
C_OH003_18
C_OH004_18
C_OH006_18
C_OH014_18
COH07221_14
COH10041_19
COH10061_19
COH10151_19
CRI10011_19
CRI10021_19
CRI10031_19
CSC10011_21
C_SD001_18
CTN10031_20
CTN10041_20
CTN10041_21
CTN10051_20
CTN10061_20
CTN10071_20
CTN10081_20
CTN10101_20
CTN10111_20
CTN10121_20
CTN10161_21
CTX04741_16
CTX05031_16
CTX29661_17
CTX55381_15
CTX55442_15
CTX55551_15
CTX55562_15
CTX63541_15
CUK10011_15
CUK10011_16
CUK10011_17
CUK10021_16
CUK10021_18
CUK10031_15
CUK10031_18
CUK10051_16
CUK10051_17
CUK10051_18
CUK10061_16
CUK10061_XX
CUK10071_17
CUK10071_XX
CUK10081_17
CUK10081_19
CUK10091_16
CUK10101_16
CUK10111_18
CUK10131_16
CUK10141_16
CUK10151_16
CUK10161_16
CUK10171_16
CUK10191_16
CUK10241_16
CVA10031_19
CVA10031_20
CVA10041_19
CVA10041_20
CVA10101_19
C_WI008_18
C_WI011_18
C_WI020_18
C_WI024_18
C_WI026_18
C_WI031_18
C_WI033_18
C_WI036_18
C_WI037_18
C_WI038_18
C_WI039_18
C_WI040_18
C_WI041_18
C_WI092_18
C_WI093_18
C_WI094_18
C_WI095_18
C_WI096_18
C_WI097_18
C_WI098_18
C_WI099_18
C_WI100_18
CWI10022_20
CWI10032_20
CWI10041_19
CWI10042_20
CWI10051_21
CWI10061_20
CWI10071_20
CWI10071_21
CWI10081_20
CWI10091_20
CWI10091_21
CWI10101_19
CWI10101_20
CWI10111_20
C_WI101_18
CWI10121_20
CWI10131_19
CWI10131_20
CWI10141_19
CWI10151_19
CWI10151_20
CWI10161_20
CWI10171_20
CWI10181_20
CWI10191_20
C_WI102_18
CWI10221_20
CWI10241_20
CWI10261_21
CWI10271_20
CWI10281_20
CWI10311_20
C_WI103_18
CWI10341_20
CWI10371_20
CWI10391_20
CWI10421_19
CWI10561_21
C_WI107_18
C_WI109_18
C_WI111_18
C_WI112_18
C_WI113_18
C_WI114_18
C_WI118_18
C_WI121_18
C_WI122_18
C_WI123_18
C_WI125_18
C_WI128_18
C_WI129_18
C_WI131_18
C_WI133_18
C_WI134_18
C_WI135_18
C_WI138_18
C_WI144_18
C_WI150_18
C_WI159_18
C_WI172_18
C_WI173_18
C_WI177_18
C_WI178_18
C_WI182_18
C_WI185_18
C_WI186_18
C_WI187_18
C_WI194_18
C_WI197_18
C_WI198_18
C_WI199_18
C_WI200_18
C_WI205_18
C_WI206_18
C_WI208_18
C_WI257_18
C_WI259_18
HCJK015_15
HCJK031_15_s
HCWI043_18
HCWI044_18
HCWI045_18
HCWI046_18
HCWI047_18
HCWI048_18
HCWI049_18
HCWI050_18
HCWI051_18
HCWI052_18
HCWI053_18
HCWI054_18
HCWI055_18
HCWI056_18
HCWI057_18
HCWI058_18
HCWI059_18
HCWI060_18
HCWI062_18
HCWI063_18
HCWI065_18
HCWI067_18
HCWI068_18
HCWI069_18
HCWI070_18
HCWI072_18
HCWI073_18
HCWI074_18
HCWI075_18
HCWI076_18
HCWI078_18
HCWI079_18
HCWI080_18
HCWI081_18
HCWI082_18
HCWI084_18
HCWI085_18
HCWI087_18
HCWI090_18
ION10031_19
ION10041_21
ION10051_18
ION10061_21
ION10111_18
ION10121_18
ION10131_20
ION10171_20
ION10231_19
ION10421_19
ION10441_19
S_MN001_18
S_MN002_18
S_MN003_18
S_MN004_18
S_MN005_18
S_MN006_18
S_MN008_18
S_MN010_18
S_MN012_18
S_MN015_18
S_MN016_18
S_MN017_18
S_MN018_18
S_MN020_18
S_MN023_18
S_MN024_18
S_MN026_18
S_MN027_18
S_MN030_18
S_MN032_18
SMN10071_19
SMN10101_19
SMN10121_19
SMN10131_19
SMN10211_19
SMN10221_19
SMN10251_19
SMN10361_19
S_NY010_18
S_NY013_18
S_NY020_18
S_NY031_18
S_NY033_18
S_NY034_18
S_NY037_18
S_NY038_18
S_NY040_18
S_NY046_18
S_NY048_18
S_NY062_18
S_NY063_18
S_NY065_18
S_NY069_18
S_NY074_18
S_NY075_18
S_NY076_18
S_NY079_18
S_NY081_18
S_NY084_18
SNY10021_19
SNY10021_20
SNY10031_19
SNY10031_20
SNY10041_19
SNY10041_20
SNY10051_20
SNY10061_19
SNY10061_20
SNY10071_19
SNY10071_20
SNY10081_20
SNY10101_20
SNY10111_19
SNY10121_19
SNY10151_19
SNY10181_20
SNY10211_20
SNY10221_20
SNY10222_20
SNY10231_20
SNY10232_20
SNY10251_19
SNY10261_19
SNY10261_20
SNY10281_20
SNY10281_21
SNY10291_19
SNY10311_20
SNY10321_19
SNY10331_19
SNY10341_19
SNY10341_20
SNY10341_21
SNY10351_20
SNY10361_19
SNY10371_19
SNY10371_20
SNY10381_20
SNY10391_19
SNY10391_20
SNY10401_19
SNY10401_20
SNY10411_20
SNY10431_19
SNY10431_20
SNY10451_19
SNY10461_20
SNY10471_19
SNY10471_20
SNY10491_19
SNY10491_20
SNY10501_19
SNY10511_20
SNY10511_21
SNY10521_19
SNY10521_20
SNY10531_19
SNY10531_20
SNY10541_19
SNY10541_20
SNY10551_20
SNY10561_19
SNY10561_20
SNY10571_19
SNY10621_21
SNY10641_19
SNY10691_20
SNY10701_20
SNY10711_20
SNY10721_20
SNY10731_19
SNY10741_19
SNY10741_20
SNY10751_19
SNY10761_19
SNY10771_19
SNY10781_19
SNY10821_19
SNY10831_19
SNY10841_19
SNY10861_19
SNY10881_19
SNY10891_19
SNY10901_19
SNY10921_19
SNY10931_19
SNY10941_19
SNY10971_19
SNY10981_19
SNY10991_19
SNY11011_19
SNY11021_19
SNY11061_19
SNY11071_19
SNY11081_19
SNY11081_20
SNY11091_19
SNY11091_20
SNY11101_19
SNY11111_19
SNY11121_19
SNY11131_19
SNY11131_20
SNY11141_19
SNY11161_19
SNY11171_19
SNY11181_19
SNY11191_19
SNY11201_19
SNY11211_19
SNY11221_19
SNY11231_20
SNY11241_19
SNY11251_19
SNY11261_20
SNY11271_19
SNY11271_20
SNY11281_20
SNY11291_19
SNY11291_20
SNY11301_19
SNY11301_20
SNY11311_19
SNY11311_20
SNY11311_21
SNY11312_20
SNY11321_19
SNY11351_19
SNY11351_20
SNY11361_20
SNY11361_21
SNY11371_20
SNY11381_19
SNY11381_20
SNY11391_20
SNY11411_20
SNY11421_19
SNY11421_20
SNY11431_20
SNY11441_19
SNY11451_19
SNY11451_20
SNY11461_19
SNY11471_19
SNY11471_20
SNY11481_19
SNY11491_19
SNY11501_19
SNY11501_20
SNY11511_19
SNY11521_19
SNY11531_19
SNY11541_19
SNY11541_20
SNY11541_21
SNY11551_19
SNY11561_20
SNY11571_19
SNY11581_19
SNY11581_20
SNY11591_19
SNY11591_20
SNY11601_19
SNY11611_20
SNY11621_19
SNY11621_20
SNY11631_19
SNY11641_19
SNY11661_21
SNY11711_19
SNY11721_20
SNY11731_19
SNY11731_20
SNY11761_19
SNY11761_21
SNY11771_21
SNY11772_19
SNY11792_19
SNY11801_19
SNY11811_19
SNY11821_21
SNY11841_19
SNY11851_19
SNY11861_19
SNY11871_21
SNY11881_19
SNY11891_19
SNY11901_19
SNY11911_19
SNY11921_19
SNY11931_19
SNY11951_19
SNY11961_19
SNY11971_19
SNY11991_19
SNY12101_19
SNY12121_19
SNY12141_19
SNY12221_19
SNY12241_19
SNY12281_19
SNY12291_19
SNY12301_19
SNY12321_19
SNY12491_19
SNY12631_19
SNY12701_19
SNY12711_19
SNY12761_19
SNY13171_19
SNY13181_19
SNY13351_19
SNY13381_19
SNY13391_19
SNY13401_19
SNY13411_19
SNY13421_19
SNY13431_19
SNY13441_19
SNY13461_19
SNY13481_19
SNY13491_19
SNY13511_19
SNY13521_19
SNY13541_19
SNY13551_19
SNY13571_19
SNY13591_19
SNY13601_19
SNY13661_19
SNY13681_19
SNY13691_19
SNY13741_19
SNY13761_19
SNY13811_19
SNY13841_19
S_TX001_18
S_TX002_18
S_TX003_18
S_TX004_17
S_TX004_18
S_TX005_18
S_TX006_18
S_TX007_18
S_TX009_18
S_TX010_18
S_TX015_18
S_TX017_18
S_TX018_18
S_TX020_18
S_TX022_18
S_TX023_18
S_TX024_18
S_TX027_18
S_TX028_18
S_TX029_18
S_TX030_18
S_TX031_18
S_TX033_18
S_TX038_18
S_TX042_18
S_TX048_18
S_TX060_18
S_TX061_18
S_TX066_18
S_TX068_18
S_TX078_18
S_TX081_18
S_TX085_18
S_TX086_18
S_TX091_18
S_TX092_18
STX10011_19
STX10011_20
STX10021_19
STX10022_20
STX10031_19
STX10031_20
STX10041_19
STX10051_20
STX10062_20
STX10071_20
STX10091_20
STX10101_19
STX10111_19
S_TX101_18
STX10131_20
STX10141_19
STX10181_20
STX10201_19
STX10261_19
STX10291_19
STX10301_19
STX10301_20
STX10321_20
STX10341_19
STX10351_20
STX10371_19
STX10391_19
STX10401_19
STX10411_19
STX10411_20
STX10441_19
STX10481_20
STX10531_19
STX10561_20
STX10581_20
STX10601_19
STX10611_20
STX10621_20
STX10661_20
STX10671_20
STX10681_19
STX10701_20
STX10721_21
STX10731_19
STX10741_19
STX10751_19
STX10761_19
STX10761_20
STX10771_19
STX10791_20
STX10801_20
STX10821_19
STX10831_20
STX10841_19
STX10841_20
STX10851_20
STX10861_19
STX10861_20
STX10891_19
STX10901_20
S_TX109_18
STX10921_20
STX10941_20
STX10951_20
STX10971_20
STX10991_20
STX11001_20
STX11021_20
STX11031_20
STX11061_19
STX11071_20
STX11081_20
STX11091_20
STX11111_20
STX11121_20
STX11161_20
STX11171_20
STX11181_20
STX11201_20
STX11261_20
STX11321_20
STX11351_19
STX11371_19
STX11381_20
STX11401_19
STX11481_19
STX11481_20
STX11491_19
STX11501_19
STX11551_20
STX11601_19
STX11641_19
STX11651_19
STX11661_19
STX11721_19
STX11731_19
STX11751_19
STX11761_20
STX11891_20
STX11931_19
STX12051_19
STX12081_19
STX12091_19
STX12201_19
STX12221_19
STX12231_19
STX12241_19
STX12251_19
STX12261_19
STX12311_19
STX12331_19
STX12341_19
STX12351_19
STX12371_19
STX12381_19
STX12411_19
STX12421_19
STX12511_19
STX12531_19
STX12571_19
STX12581_19

## Sheet: Hap_sheet_for_paper
Seq_ID	Mt_Cmt127.A_Junction_Hap_2	Mt_Cmt139.X_Junction_Hap_26	Mt_Cmt139.X_Junction_Hap_27	Mt_Cmt154.A_Junction_Hap_3	Mt_Cmt154.B_Junction_Hap_4	Mt_Cmt154.C_Junction_Hap_5	Mt_Cmt154.E_Junction_Hap_7	Mt_Cmt154.X_Junction_Hap_42	Mt_Cmt154.X_Junction_Hap_45	Mt_Cmt154.X_Junction_Hap_46	Mt_Cmt154.X_Junction_Hap_51	Mt_Cmt169.A_Junction_Hap_8	Mt_Cmt169.B_Junction_Hap_9	Mt_Cmt169.C_Junction_Hap_10	Mt_Cmt169.X_Junction_Hap_36	Mt_Cmt169.X_Junction_Hap_43	Mt_Cmt169.X_Junction_Hap_47	Mt_Cmt169.X_Junction_Hap_50	Mt_Cmt169.X_Junction_Hap_52	Mt_Cmt184.A_Junction_Hap_11	Mt_Cmt184.B_Junction_Hap_12	Mt_Cmt184.C_Junction_Hap_13	Mt_Cmt184.D_Junction_Hap_14	Mt_Cmt184.F_Junction_Hap_16	Mt_Cmt184.X_Junction_Hap_34	Mt_Cmt184.X_Junction_Hap_39	Mt_Cmt184.X_Junction_Hap_44	Mt_Cmt199.A_Junction_Hap_17	Mt_Cmt199.B_Junction_Hap_18	Mt_Cmt199.C_Junction_Hap_19	Mt_Cmt199.X_Junction_Hap_23	Mt_Cmt199.X_Junction_Hap_29	Mt_Cmt199.X_Junction_Hap_30	Mt_Cmt199.X_Junction_Hap_31	Mt_Cmt199.X_Junction_Hap_32	Mt_Cmt214.X_Junction_Hap_25	Mt_Cmt214.X_Junction_Hap_28	Mt_Cmt214.X_Junction_Hap_48	Mt_Cmt229.X_Junction_Hap_49	Mt_MSR_PART_A_Hap_1	Mt_MSR_PART_A_Hap_2	Mt_MSR_PART_A_Hap_3	Mt_MSR_PART_A_Hap_4	Mt_MSR_PART_A_Hap_5	Mt_MSR_PART_A_Hap_6	Mt_MSR_PART_A_Hap_7	Mt_MSR_PART_A_Hap_8	Mt_MSR_PART_B_Hap_1	Mt_MSR_PART_B_Hap_10
CFL10121_21					X																																					X						X
CFL10181_21					X																																					X						X
CFL10231_21					X																																					X						X
CFL10301_21					X																																					X						X
CFL10311_21					X																																					X						X
CFL10441_21					X																																					X						X
CFL10571_21					X																																					X						X
CFL10881_21					X																																					X						X
CFL10961_21					X																																					X						X
CGA10151_21					X																																					X						X
CGA10251_21					X																																					X						X
CMN10201_21					X																																					X						X
CSC10011_21					X																																					X						X
CCT10221_21																					X																			X								X
CCT10231_21																					X																			X								X
CFL10341_21				X																																				X								X
CFL10711_21				X																																				X								X
CCT10151_21					X							X																													X							X
SNY10441_21												X																													X							X
SNY10611_21												X																													X							X
SNY10651_21												X																													X							X
SNY10691_21																																									X							X
SNY10701_21												X																													X							X
SNY10921_21												X																													X							X
SNY10991_21												X																													X							X
SNY11001_21												X																													X							X
CMN10271_21																					X																			X								X
CMN10321_21																					X																			X								X
CMN10482_21																																								X								X
CWI10201_21																					X																			X								X
CWI10331_21					X																X																			X								X
CIL10091_21					X																																			X								X
CIL10111_21					X																																			X								X
CMI10031_21					X																																			X								X
CMN10111_21					X																																			X								X
CMN10171_21					X																																			X								X
CMN10191_21					X																																			X								X
CMN10241_21					X																																			X								X
CWI10071_21					X																																			X								X
CWI10111_21					X																																			X								X
CWI10171_21					X																																			X								X
CWI10211_21					X																																			X								X
CWI10261_21					X																																			X								X
CWI10441_21					X																																			X								X
SNY10301_21				X																																				X								X
SNY10341_21					X																																			X								X
SNY10491_21					X																																			X								X
SNY10511_21					X																																			X								X
SNY10571_21					X																																			X								X
SNY10711_21					X																																			X								X
SNY11081_21					X																																			X								X
SNY11141_21					X																																			X								X
SNY11371_21					X																																			X								X
CTN10181_21																					X																			X								X
CTN10191_21																					X																			X								X
CTN10201_21												X									X																			X								X
CTN10211_21												X									X																			X								X
CTN10221_21												X									X																			X								X
SNY10731_19				X																																												X
SNY10761_19				X																																				X								X
SNY11171_19				X																																				X								X
SNY11271_19				X																																				X								X
SNY11461_19				X																																				X								X
SNY11531_19				X																																				X								X
SNY11541_19				X																																				X								X
SNY11571_19				X																																				X								X
SNY11631_19				X																																				X								X
SNY11901_19																																								X								X
SNY12241_19																																								X								X
SNY12761_19				X
CFL10011_19												X																													X							X
CFL10021_19												X																													X							X
CFL10051_19												X																													X							X
CFL10061_19												X																													X							X
CFL10091_19												X																													X							X
CFL10101_19												X																													X							X
CFL10111_19																																									X							X
CFL10121_19												X																													X							X
CFL10131_19												X																													X							X
CFL10141_19							X					X																													X							X
CGA10101_19												X																													X							X
CWI10131_19																																									X							X
SMN10071_19																																									X							X
SMN10101_19																																									X							X
SMN10131_19												X																													X							X
SMN10211_19												X
SMN10251_19												X																													X							X
SNY10861_19												X																													X							X
SNY10921_19												X																													X							X
SNY10931_19												X																													X							X
SNY11301_19																																									X							X
SNY11311_19												X																													X							X
SNY11441_19												X																													X							X
SNY11511_19												X																													X							X
SNY11551_19												X																													X							X
SNY11641_19												X																													X							X
SNY11711_19												X																													X							X
SNY12121_19												X																													X							X
SNY12221_19																																									X							X
SNY12281_19																																									X							X
SNY12291_19																																									X							X
SNY12301_19																																									X							X
SNY12321_19												X																													X							X
SNY13171_19												X																													X							X
SNY13351_19												X
SNY13461_19
SNY13481_19												X																																				X
SNY13521_19												X																													X							X
SNY13741_19												X																																				X
SNY13761_19												X																													X							X
SNY13841_19												X																													X							X
CFL10071_19																																									X							X
CNJ10081_19																					X																				X							X
COH10041_19																																									X							X
COH10061_19																					X																				X							X
COH10151_19																																	X		X						X							X
CWI10141_19																					X													X							X							X
SMN10121_19																																									X							X
SMN10221_19													X								X	X																			X	X						X
SNY11181_19																					X																				X							X
SNY11881_19																					X												X								X							X
SNY12141_19																																									X							X
SNY12491_19												X									X												X								X							X
SNY13181_19																																	X								X							X
CMI10011_19				X																																				X								X
CMI10031_19																																								X								X
CMI10041_19																																								X								X
CMI10051_19																																								X								X
CMI10061_19																																								X								X
CMI10071_19				X																																				X								X
CMI10081_19																																								X								X
CMI10091_19				X																																				X								X
CMI10101_19																																								X								X
CMI10111_19				X																																				X								X
CMI10121_19				X																																				X								X
CMI10141_19																																								X								X
CMI10341_19																																								X								X
CMI10351_19																																								X								X
CMI10361_19				X																																				X								X
CMI10391_19																																								X								X
CMI10531_19																																								X								X
CND10051_21																																										X						X
CND10071_21					X																																					X						X
CIA10011_20					X																																					X						X
CIA10051_20					X																																					X						X
CIA10111_20					X																																					X						X
CIA10141_20					X																																					X						X
CIA10151_20					X																																					X						X
CIA10171_20																																										X						X
CIA10222_20					X																																					X						X
CIA10231_20
CIA10242_20					X																																					X						X
CIA10261_20					X																																					X						X
CIA10391_20					X																																					X						X
CIA10401_20																																										X						X
CIA10411_20					X																X																			X		X						X
CIA10421_20																																										X						X
CIA10431_20					X																																					X						X
CIA10481_20					X																																					X						X
CIA10491_20																																										X						X
CIA10501_20																																										X						X
CIA10511_20																																										X						X
CIA10521_20																																										X						X
CIA10531_20																																										X						X
CIA10541_20																																										X						X
CIA10571_20					X																																					X						X
CIA10591_20					X																																					X						X
CIA10601_20					X																																					X						X
CIA10611_20					X																																					X						X
CIA10621_20					X																																					X						X
CIA10641_20					X																																					X						X
CIA10671_20					X																																					X						X
CIA10691_20					X																																					X						X
CIA10701_20					X																																					X						X
CIA10711_20					X																																					X						X
CIA10722_20					X																																					X						X
CIA10741_20					X																																					X						X
CIA10781_20					X																X																			X		X						X
CIA10861_20					X																																					X						X
CIA10891_20																																										X						X
CIA10951_20					X																																					X						X
CIL10011_20					X																																					X						X
CIL10021_20					X																																					X						X
CIL10041_20																																										X						X
CIL10061_20					X																																					X						X
CIL10071_20					X																																					X						X
CIL10091_20																																								X		X						X
CIL10101_20																																										X						X
CIL10121_20																																										X						X
CIL10172_20					X																																											X
CIL10241_20					X																																					X						X
CIL10281_20					X																																					X						X
CIL10301_20																																										X						X
CIL10322_20					X																X																			X		X						X
CIL10341_20																																										X						X
CIL10401_20																																										X						X
CIL10431_20					X																																					X						X
CIL10441_20																																										X						X
CIL10471_20																																										X						X
CIL10481_20																																										X						X
CIL10492_20					X																																					X						X
CIL10511_20					X																																					X						X
CIL10621_20					X																																					X						X
CIL10631_20					X																																					X						X
CIL10651_20					X																																					X						X
CIL10661_20					X																																					X						X
CIL10711_20					X																																					X						X
CKS10011_20					X																																					X						X
CKS10021_20																																										X						X
CMN10061_20					X																X																			X		X						X
CMN10071_20																																										X						X
CMN10091_20																																										X						X
CMN10111_20																																										X						X
CMN10122_20					X																																					X						X
CMN10151_20					X																																			X		X						X
CMN10161_20																																								X		X						X
CMN10191_20					X																																					X						X
CMN10201_20					X																																					X						X
CMN10221_20																																										X						X
CMN10231_20					X																																					X						X
CMN10241_20					X																																					X						X
CMN10251_20																																										X						X
CMN10261_20																																										X						X
CMN10281_20																																										X						X
CMN10301_20																																										X						X
CMN10312_20																																										X						X
CMN10361_20					X																																					X						X
CMN10371_20																																										X						X
CMN10401_20					X																																					X						X
CMN10411_20					X																																					X						X
CMN10421_20					X																																					X						X
CMN10431_20					X																																					X						X
CMN10481_20					X																																					X						X
CMN10502_20					X																																					X						X
CMN10551_20																																										X						X
CMN10561_20																																										X						X
CMN10571_20					X																																					X						X
CMN10582_20																																										X						X
CMN10611_20					X																																					X						X
CMN10671_20																																								X		X						X
CMN10721_20					X																																					X						X
CMN10751_20																																										X						X
CMN10761_20					X																																					X						X
CMN10771_20					X																X																			X		X						X
CMN10821_20					X																																					X						X
CMN10891_20																																								X		X						X
CMN10962_20					X																																					X						X
CNE10022_20					X																																					X						X
CNE10031_20																																										X						X
CNE10041_20																																										X						X
CNE10061_20					X																																					X						X
CNE10081_20																																										X						X
CNE10091_20					X																																					X						X
CNE10101_20					X																																					X						X
CNE10131_20					X																X																			X		X						X
CNE10151_20					X																																					X						X
CNE10161_20																																										X						X
CNE10171_20																																								X		X						X
CNE10181_20					X																																					X						X
CNE10201_20					X																																					X						X
CNE10231_20																																										X						X
CNE10261_20					X																X																			X		X						X
CNE10281_20					X																																					X						X
CNE10291_20					X																																					X						X
CNE10471_20					X																																					X						X
CNE10541_20					X																																					X						X
CWI10022_20					X																																					X						X
CWI10032_20					X																																					X						X
CWI10071_20					X																X																			X		X						X
CWI10081_20																																										X						X
CWI10131_20					X																																					X						X
CWI10161_20					X																																					X						X
CWI10171_20					X																																					X						X
CWI10221_20																																										X						X
CWI10241_20					X																																					X						X
CIA10062_20																					X																			X								X
CIA10131_20					X																X																			X								X
CIA10161_20																					X																			X								X
CIA10191_20																																								X								X
CIA10201_20																																								X								X
CIA10212_20																																								X								X
CIA10271_20														X							X																			X								X
CIA10281_20																																								X								X
CIA10291_20																					X																			X								X
CIA10311_20																					X																			X								X
CIA10321_20					X																X																			X								X
CIA10361_20																					X																			X								X
CIA10371_20												X									X																			X								X
CIA10451_20																					X																			X								X
CIA10471_20																					X																			X								X
CIA10561_20																					X																			X								X
CIA10581_20																					X																			X								X
CIA10651_20																																								X								X
CIA10661_20																																								X								X
CIA10681_20																					X																			X								X
CIA10751_20																					X																			X								X
CIA10791_20																					X																			X								X
CIA10802_20																					X																			X								X
CIA10821_20																					X																			X								X
CIA10851_20																					X																			X								X
CIA10881_20																																								X								X
CIA10921_20																					X																			X								X
CIL10031_20																																								X								X
CIL10081_20					X							X		X							X																			X								X
CIL10131_20																					X																			X								X
CIL10151_20																					X																			X								X
CIL10161_20					X																X																			X								X
CIL10181_20																																								X								X
CIL10191_20																					X																			X								X
CIL10291_20																					X																			X								X
CIL10331_20																					X																			X								X
CIL10381_20																																								X								X
CIL10591_20							X														X																			X								X
CIL10611_20																					X																			X								X
CIL10771_20																					X																			X								X
CMN10031_20																																								X								X
CMN10041_20																																								X								X
CMN10082_20																					X																			X								X
CMN10211_20																																								X								X
CMN10271_20																																								X								X
CMN10341_20																																								X								X
CMN10441_20																																								X								X
CMN10451_20																					X																			X								X
CMN10461_20																					X																			X								X
CMN10471_20																																								X								X
CMN10491_20																					X																			X								X
CMN10511_20																					X																			X								X
CMN10651_20																					X																			X								X
CMN10691_20																					X																			X								X
CMN11121_20					X																X																			X								X
CNE10051_20												X									X																			X								X
CNE10071_20																																								X								X
CNE10111_20					X																X																			X								X
CNE10191_20																					X																			X								X
CNE10211_20																																								X								X
CNE10271_20																																								X								X
CNE10311_20																					X																			X								X
CNE10321_20																					X																			X								X
CNE10331_20																					X																			X								X
CNE10342_20																																								X								X
CNE10361_20																																								X								X
CNE10431_20																					X																			X								X
CNE10481_20																																								X		X						X
CWI10042_20																					X																			X								X
CWI10061_20																																								X								X
CWI10091_20																																								X								X
CWI10111_20					X																X												X							X								X
CWI10121_20																																								X								X
CWI10151_20																					X																			X								X
CWI10181_20																																								X								X
CWI10191_20																					X																			X								X
CIA11031_20				X																																				X								X
CKS10031_20				X																																				X								X
CKS10071_20				X																																				X								X
CKS10081_20				X																																				X								X
CMO10011_20				X																																				X								X
CNE10691_20																																								X								X
CNE10751_20																																								X								X
CIA10051_19				X																																				X								X
CIA10101_19																																								X								X
CIA10111_19				X																																				X								X
CIA10121_19																																								X								X
CIA10131_19				X																																				X								X
CIA10161_19				X																																				X								X
CIA10171_19																																								X								X
CIA10181_19				X																																				X								X
CIA10221_19																																								X								X
CIA10241_19				X																																				X								X
CIA10251_19																																								X								X
CIA10281_19				X																																				X								X
CIA10291_19				X																																				X								X
CMA10051_19				X																																				X								X
CMA10481_19																																								X	X							X
CMA10731_19																																								X								X
CMA10781_19																																								X								X
CMA10791_19																																								X								X
CMA10891_19																																								X								X
CMA10911_19				X																																				X								X
CMA10921_19				X																																				X								X
CRI10011_19				X																																				X								X
CRI10021_19				X																																				X								X
CRI10031_19				X																																				X								X
SNY10641_19				X																																				X								X
SNY11011_19				X																																				X								X
SNY11071_19				X																																				X								X
SNY11081_19																																								X								X
SNY11241_19				X																																				X								X
SNY11251_19				X																																				X								X
S_MN016_18																				X																					X							X
S_MN018_18																				X																					X							X
CMA10021_19					X																																			X								X
CMA10081_19					X																																			X								X
CMA10101_19																																								X								X
CMA10121_19					X																																			X								X
CMA10141_19					X																																			X								X
CMA10151_19					X																																			X								X
CMA10161_19					X																																			X								X
CMA10171_19					X																																			X								X
CMA10181_19					X																																			X								X
CMA10301_19																																								X								X
CMA10591_19					X																																			X								X
CMA10661_19																																								X								X
SNY11231_20																																								X								X
SNY11301_20				X																																				X								X
SNY11421_20				X																																				X								X
SNY11431_20				X																																				X								X
S_MN005_18				X																																				X								X
S_MN006_18																																								X								X
S_MN012_18																																								X								X
S_MN008_18				X																																				X								X
S_MN010_18																																								X								X
S_MN017_18				X																																				X								X
S_TX017_18																																								X								X
S_TX018_18				X	X							X											X																	X								X
S_TX020_18																							X																	X								X
S_TX022_18																							X																	X								X
S_TX023_18																							X																	X								X
S_TX024_18																							X																	X								X
S_TX028_18																							X																	X								X
S_TX029_18																							X																	X								X
CGA10071_20					X																																					X						X
CGA10141_20																																										X						X
CTN10031_20																																										X						X
CTN10051_20																																										X						X
CTN10061_20																																										X						X
CTN10071_20																																										X						X
CTN10101_20					X																																					X						X
CTN10111_20					X																																					X						X
CVA10031_20																																										X						X
CVA10041_20					X																																					X						X
C_IA031_18																																								X								X
C_IA034_18																																								X								X
C_IA039_18																												X												X								X
C_IA040_18																												X												X								X
C_IA045_18																																								X								X
C_IA048_18																												X												X								X
C_IA052_18																												X												X								X
C_IA058_18																																								X								X
C_IA062_18																												X												X								X
C_IA064_18																												X												X								X
C_IA068_18																												X												X								X
C_IA069_18																												X												X								X
C_IA075_18					X																							X												X								X
C_IA076_18																												X												X								X
C_IA077_18																																								X								X
C_IA078_18																																								X								X
C_IA082_18																																								X								X
C_IA083_18																																								X								X
C_IA085_18																												X												X								X
C_IA086_18																												X												X								X
C_IA087_18																												X												X								X
C_IA091_18																												X												X								X
C_IA092_18																												X												X								X
C_IA093_18																												X												X								X
C_IA094_18																												X												X								X
C_IA102_18																												X												X								X
C_IA104_18																												X												X								X
C_IA107_18																												X												X								X
C_IA110_18																												X												X								X
C_IA111_18																												X												X								X
C_IL004_18																																								X								X
C_IL007_18																												X												X								X
C_IL012_18																																								X								X
C_IL013_18																																								X								X
C_IL018_18																																								X								X
C_IL019_18																												X												X								X
C_IL020_18																												X												X								X
C_IL022_18																												X												X								X
C_IL023_18																												X												X								X
C_IL024_18																												X												X								X
C_IL025_18																												X												X								X
C_IL031_18																																								X								X
C_IL032_18																																								X								X
C_IL033_18																												X												X								X
C_IL034_18																																								X								X
C_IL036_18																																								X								X
C_IL037_18																																								X								X
C_IL039_18																																								X								X
C_IL040_18																												X												X								X
C_IL042_18																												X												X								X
C_IL046_18																																								X								X
C_IL047_18																																								X								X
C_IL048_18																												X												X								X
C_IL049_18																												X												X								X
C_IL050_18																												X												X								X
C_IL054_18																												X												X								X
C_IL055_18																												X												X								X
C_IL056_18																												X												X								X
C_IL058_18																																								X								X
C_IL059_18																																								X								X
C_IL060_18																																								X								X
C_IL062_18																												X												X								X
C_IL065_18																																								X								X
C_IL066_18																																								X								X
C_IL067_18																																								X								X
C_IL068_18																																								X								X
C_IL071_18																												X												X								X
C_IL072_18																												X												X								X
C_IL074_18																																								X								X
C_IL076_18																																								X								X
C_IL077_18																												X												X								X
C_IL079_18																												X												X								X
C_IL080_18																												X												X								X
C_IL085_18																												X												X								X
C_IL086_18																																								X								X
C_IL087_18																																								X								X
C_IL097_18																												X												X								X
C_IL099_18																												X												X								X
C_IL113_18																												X												X								X
C_IL119_18																												X																				X
C_IL120_18																																								X								X
C_IL126_18																												X												X								X
C_MO003_18																																								X								X
C_OH003_18																												X												X								X
C_OH006_18																												X												X								X
C_OH014_18																												X												X								X
C_WI187_18																												X												X								X
C_WI194_18																												X												X								X
C_WI197_18																												X												X								X
C_WI198_18																												X												X								X
C_WI200_18																												X												X								X
C_WI208_18																																								X								X
S_MN020_18																																								X								X
S_MN023_18																												X												X								X
C_IA013_18												X																												X								X
C_IA018_18												X																												X								X
C_IA029_18												X																												X								X
C_IA059_18												X																												X								X
C_WI008_18												X																												X								X
C_WI011_18												X																												X								X
C_WI020_18												X																												X								X
C_WI024_18												X																												X								X
C_WI026_18												X																												X								X
C_WI031_18												X																												X								X
C_WI033_18												X																												X								X
C_WI036_18												X																												X								X
C_WI037_18												X																												X								X
C_WI038_18												X																												X								X
C_WI039_18																																								X								X
C_WI040_18												X																												X								X
C_WI041_18																																								X								X
C_WI092_18																																								X								X
C_WI093_18																																								X								X
C_WI094_18												X																												X								X
C_WI095_18																																								X								X
C_WI096_18												X																												X								X
C_WI097_18												X																												X								X
C_WI098_18												X																												X								X
C_WI099_18																																								X								X
C_WI100_18																																								X								X
C_WI101_18																																								X								X
C_WI102_18																																								X								X
C_WI103_18												X																												X								X
C_WI107_18												X																												X								X
C_WI109_18												X																												X								X
C_WI111_18												X																												X								X
C_WI114_18												X																												X								X
C_WI118_18												X																												X								X
C_WI121_18												X																												X								X
C_WI122_18												X																												X								X
C_WI123_18												X																												X								X
C_WI125_18												X																												X								X
C_WI128_18												X																												X								X
C_WI129_18												X																												X								X
C_WI130_18																															X									X								X
C_WI131_18												X																												X								X
C_WI133_18												X																												X								X
C_WI134_18												X																												X								X
C_WI135_18																																								X								X
C_WI138_18												X																												X								X
C_WI139_18																																								X								X
C_WI145_18												X																												X								X
C_WI150_18												X																												X								X
C_WI159_18												X																												X								X
C_WI172_18																																								X								X
C_WI173_18												X																												X								X
C_WI176_18												X																												X								X
C_WI177_18												X																												X								X
C_WI178_18												X																												X								X
C_WI202_18												X																												X								X
C_WI209_18												X																												X								X
S_MN002_18																																								X								X
S_MN003_18																																								X								X
S_MN013_18																																								X								X
S_MN015_18																																								X								X
S_MN024_18												X																												X								X
S_MN026_18												X																												X								X
C_CA003_18																					X																				X							X
C_CA015_18												X																													X							X
C_CA017_18												X																													X							X
C_CA018_18					X																																					X						X
C_CA023_18					X																																					X						X
C_IA016_18				X																																				X								X
C_IA017_18													X																													X						X
C_IA042_18												X																												X								X
C_IA065_18																												X												X								X
C_IA070_18																												X												X								X
C_IA176_18				X																																				X								X
C_IL001_18				X																																				X								X
C_IL014_18																												X												X								X
C_IL041_18				X																																				X								X
C_IL043_18																												X												X								X
C_IL053_18				X																																				X								X
C_IL063_18				X																																				X								X
C_IL075_18				X																																				X								X
C_IL078_18																												X												X								X
C_IL168_18																												X												X								X
C_IL170_18																												X												X								X
C_IL189_18																												X												X								X
C_IL199_18																												X												X								X
C_IL219_18				X																																				X								X
C_MA001_14																													X											X								X
C_MX001_17					X																																			X								X
C_OH001_18																												X												X								X
C_OH004_18																												X												X								X
C_SD001_18																				X																					X							X
C_WI112_18												X																												X								X
C_WI113_18					X																																					X						X
C_WI144_18				X																																				X								X
C_WI182_18				X																																				X								X
C_WI185_18				X																																				X								X
C_WI186_18												X																												X								X
C_WI199_18				X																																				X								X
C_WI205_18				X																																				X								X
C_WI206_18					X																																					X						X
C_WI257_18																												X												X								X
C_WI259_18				X																																				X								X
CAZ10012_18												X																													X							X
CAZ10013_19				X																																				X								X
CAZ10021_21																																								X								X
CAZ10031_21												X																												X								X
CAZ10041_21												X																												X								X
CAZ10043_18																					X																			X								X
CAZ10061_21																					X																			X								X
CAZ10071_21					X																X																			X								X
CAZ10081_21												X																												X								X
CAZ10101_21				X																																				X								X
CAZ10112_21																																								X								X
CAZ10122_21					X							X									X																			X								X
CAZ10141_21					X								X											X																X								X
CAZ10151_21					X																																					X						X
CCA10011_21				X																																				X								X
CCA10021_21				X																																				X								X
CCT10021_21					X																																			X								X
CCT10051_21																X											X													X								X
CCT10071_21					X																																					X						X
CCT10081_21				X																																				X								X
CCT10101_21					X																																					X						X
CCT10111_21				X																																				X								X
CCT10121_21												X																													X							X
CCT10131_21												X																													X							X
CCT10141_21													X																	X										X								X
CCT10161_21												X																													X							X
CCT10171_21					X							X																													X							X
CCT10181_21					X							X																													X							X
CCT10191_21																																								X								X
CCT10201_21																																								X								X
CCT10211_21																																								X								X
CCT10241_21																																								X								X
CCT10251_21												X									X																			X								X
CCT10261_21					X								X																													X						X
CFL10011_21				X																																				X								X
CFL10031_21				X																																				X								X
CFL10041_21																																										X						X
CFL10051_21					X																																					X						X
CFL10061_21																																										X						X
CFL10071_21				X																																				X								X
CFL10081_20													X																													X						X
CFL10081_21													X																													X						X
CFL10091_21					X																																					X						X
CFL10101_20				X																																				X								X
CFL10101_21					X																																					X						X
CFL10111_20				X																																				X								X
CFL10131_21					X																																					X						X
CFL10133_19					X																																					X						X
CFL10141_20				X																																				X								X
CFL10141_21					X																																					X						X
CFL10145_19																																																X
CFL10151_21																																										X						X
CFL10161_20				X																																				X								X
CFL10161_21					X																																					X						X
CFL10171_20					X																																					X						X
CFL10171_21					X																																					X						X
CFL10181_20				X																																				X								X
CFL10191_20					X																																					X						X
CFL10191_21					X																																					X						X
CFL10201_20				X																																				X								X
CFL10201_21				X																																				X								X
CFL10211_20												X																													X							X
CFL10221_20				X																																				X								X
CFL10221_21					X																																					X						X
CFL10231_20				X																																				X								X
CFL10241_20				X																																				X								X
CFL10241_21					X																																					X						X
CFL10251_20				X																																				X								X
CFL10251_21				X																																				X								X
CFL10271_20				X																																				X								X
CFL10271_21					X																																					X						X
CFL10281_21				X																																				X								X
CFL10311_20				X																																				X								X
CFL10312_20				X																																				X								X
CFL10313_20				X																																				X								X
CFL10314_20				X																																				X								X
CFL10315_20				X																																				X								X
CFL10321_21																																										X						X
CFL10331_20				X																																				X								X
CFL10331_21					X																																					X						X
CFL10341_20				X																																				X								X
CFL10351_20				X																																				X								X
CFL10351_21					X																																					X						X
CFL10361_20				X																																				X								X
CFL10361_21																																							X	X								X
CFL10371_20				X																																				X								X
CFL10371_21					X																																					X						X
CFL10381_20				X																																				X								X
CFL10381_21					X																																					X						X
CFL10391_20				X																																				X								X
CFL10391_21					X																																					X						X
CFL10401_21																																								X								X
CFL10411_20				X																																				X								X
CFL10411_21				X																																				X								X
CFL10421_20				X																																				X								X
CFL10421_21				X																																				X								X
CFL10431_20												X																													X							X
CFL10431_21																																										X						X
CFL10441_20												X																													X							X
CFL10451_20				X																																				X								X
CFL10451_21																																										X						X
CFL10461_20					X																																			X								X
CFL10461_21				X																																				X								X
CFL10462_20					X																																			X								X
CFL10463_20					X																																			X								X
CFL10464_20					X																																			X								X
CFL10465_20					X																																			X								X
CFL10471_20				X																																				X								X
CFL10471_21												X																												X								X
CFL10481_20				X																																				X								X
CFL10481_21				X																																				X								X
CFL10491_20				X																																				X								X
CFL10491_21					X																																					X						X
CFL10501_21				X																																				X								X
CFL10511_21					X																																					X						X
CFL10521_21					X																																					X						X
CFL10531_21					X																																					X						X
CFL10541_21					X																																					X						X
CFL10551_21																																										X						X
CFL10561_21																																								X								X
CFL10581_21					X																																					X						X
CFL10582_20				X																																				X								X
CFL10601_21				X																																				X								X
CFL10611_21												X									X																			X								X
CFL10621_21				X																																				X								X
CFL10631_21				X																																				X								X
CFL10641_21				X																																				X								X
CFL10651_21																																								X								X
CFL10661_21				X																																				X								X
CFL10671_20				X																																				X								X
CFL10671_21					X																																					X						X
CFL10691_21				X																																				X								X
CFL10701_20				X																																				X								X
CFL10701_21				X																																				X								X
CFL10721_20				X																																				X								X
CFL10731_20				X																																				X								X
CFL10731_21					X																																					X						X
CFL10741_20				X																																				X								X
CFL10741_21												X									X																				X							X
CFL10751_20				X																																				X								X
CFL10761_21					X																																					X						X
CFL10771_21				X																																				X								X
CFL10781_21					X																																					X						X
CFL10791_20				X																																				X								X
CFL10791_21				X																																				X								X
CFL10801_20				X																																				X								X
CFL10801_21				X																																				X								X
CFL10811_20				X																																				X								X
CFL10811_21				X																																				X								X
CFL10821_20				X																																				X								X
CFL10821_21				X																																				X								X
CFL10831_20				X																																				X								X
CFL10831_21				X																																				X								X
CFL10841_20				X																																				X								X
CFL10841_21				X																																				X								X
CFL10851_21				X																																				X								X
CFL10861_21				X																																				X								X
CFL10871_20				X																																				X								X
CFL10871_21												X																													X							X
CFL10881_20				X																																				X								X
CFL10891_20				X																																				X								X
CFL10891_21				X																																				X								X
CFL10901_21				X																																				X								X
CFL10911_21				X																																				X								X
CFL10921_20				X																																				X								X
CFL10921_21				X																																				X								X
CFL10922_20				X																																				X								X
CFL10931_21				X																																				X								X
CFL10941_20													X																													X						X
CFL10941_21					X																																					X						X
CFL10942_20													X																													X						X
CFL10951_21					X																																			X								X
CFL10952_20				X																																				X								X
CFL10962_20				X																																				X								X
CFL10971_20				X																																				X								X
CFL10971_21				X																																				X								X
CFL10972_20				X																																				X								X
CFL10991_21				X																																				X								X
CFL11001_21				X																																				X								X
CFL11011_21				X																																				X								X
CFL11021_21				X																																				X								X
CFL11031_21				X																																				X								X
CFL11041_21					X																																					X						X
CFL11051_21				X																																				X								X
CFL11061_21					X																																					X						X
CFL11071_21				X																																				X								X
CFL11081_21				X																																				X								X
CFL11091_21				X																																				X								X
CFL11101_21					X																																					X						X
CFL11111_21				X																																				X								X
CFL11141_21					X																																					X						X
CFL11151_21				X																																				X								X
CFL11161_21				X																																				X								X
CFL11171_21				X																																				X								X
CFL11201_21																																										X						X
CFL11211_21																																								X								X
CFL11221_21																																										X						X
CFL11241_21				X																																				X								X
CFL11251_21																																								X								X
CFL11271_21			X																																					X								X
CFL11291_21																																								X		X						X
CFL11301_21																																								X								X
CFL11311_21				X																																				X								X
CFL11321_21																																								X								X
CFL11331_21																																								X								X
CGA10011_21												X																													X							X
CGA10021_21																																								X								X
CGA10031_21					X																																					X						X
CGA10041_21				X																																				X								X
CGA10051_20				X																																				X								X
CGA10051_21																																								X								X
CGA10071_21				X																																				X								X
CGA10081_21																																									X							X
CGA10101_20					X																																					X						X
CGA10104_19																				X																					X							X
CGA10111_21																																										X						X
CGA10114_19					X																																					X						X
CGA10121_21					X																																					X						X
CGA10131_21																																										X						X
CGA10151_20					X																																					X						X
CGA10164_19												X																													X							X
CGA10171_20					X																																					X						X
CGA10171_21					X																																					X						X
CGA10191_21					X																																					X						X
CGA10201_20				X																																				X								X
CGA10211_21				X																																				X								X
CGA10221_21													X																													X						X
CGA10231_20				X																																				X								X
CGA10231_21					X																																					X						X
CGA10261_21					X																																					X						X
CGA10271_21																						X																				X						X
CGA10281_20					X																																					X						X
CGA10281_21																																								X								X
CGA10291_21					X																																					X						X
CGA10301_21				X																																				X								X
CGA10311_20					X																																					X						X
CGA10311_21					X																																					X						X
CGA10331_21				X																	X																			X								X
CGA10341_21					X																																					X						X
CGA10351_20					X																																					X						X
CGA10371_21																																								X								X
CGA10385_19												X																												X								X
CGA10441_21				X																																				X								X
CGA10451_20				X																																				X								X
CGA10461_21			X																																					X								X
CGA10481_21					X																																					X						X
CGA10491_21					X																																					X						X
CGA10501_19				X																																				X								X
CGA10501_21																X																								X								X
CGA10511_21			X																																					X								X
CIA10054_19				X	X															X																				X	X							X
CIA10093_18					X							X																													X							X
CIA10112_20					X																																					X						X
CIA10113_20					X																																					X						X
CIA10114_20					X																																					X						X
CIA10115_20					X																																					X						X
CIA10143_19				X																																				X								X
CIA10173_19																																								X								X
CIA10243_18				X																																				X								X
CIA10293_19				X								X																												X	X							X
CIA10302_18																												X												X								X
CIA10433_18																				X																					X							X
CIA10463_18																					X																				X							X
CIA10473_18				X																																				X								X
CIA10583_18																																								X								X
CIA10631_20					X																																					X						X
CIA10771_20					X																																					X						X
CIA10831_20				X																																				X								X
CIA11091_20				X																																				X								X
CIA11092_18																					X																				X							X
CIA11563_18				X																																				X								X
CIL10033_19				X																																				X								X
CIL10041_21					X																																			X								X
CIL10052_20					X																																					X						X
CIL10061_19					X																																					X						X
CIL10061_21																				X																					X							X
CIL10073_18				X																																				X								X
CIL10101_19																				X																					X							X
CIL10101_21												X																													X							X
CIL10111_19				X																																				X								X
CIL10121_19				X																																				X								X
CIL10125_19					X																																			X								X
CIL10131_21				X	X																																			X								X
CIL10141_21				X																																				X								X
CIL10151_21				X	X																																			X								X
CIL10161_21					X																																					X						X
CIL10171_21				X																																				X								X
CIL10181_21																																								X								X
CIL10191_21					X																																			X								X
CIL10212_21					X																																			X								X
CIL10221_21				X																																												X
CIL10222_21				X																																				X								X
CIL10231_21					X																																											X
CIL10232_21					X																																					X						X
CIL10241_21				X	X		X					X																													X							X
CIL10303_18				X	X																X																			X	X	X						X
CIL10461_20				X																																				X								X
CIL10571_20					X																																					X						X
CIL10652_20					X																																					X						X
CIL10653_20					X																																					X						X
CIL10654_20					X																																					X						X
CIL10655_20					X																																					X						X
CIL10671_20				X																																				X								X
CIL10673_18																																	X								X							X
CIL10691_20				X																																				X								X
CIL10703_18												X																												X	X							X
CIL10741_20																					X																			X								X
CIL10751_20				X																																				X								X
CIL10781_20												X																													X							X
CIL10801_20					X																																					X						X
CIL10841_20				X																																				X								X
CIL10973_18												X																													X							X
CIL10982_20				X																																				X								X
CIL11081_20				X																																				X								X
CIL11091_20				X																																				X								X
CIL11151_20				X																																				X								X
CIL11161_20				X																																				X								X
CIL11363_18				X																																				X								X
CIL11433_18					X																																			X								X
CIL11443_18												X																													X							X
CIL11493_18				X																																				X								X
CIL11533_18					X																																					X						X
CIL11543_18																																								X	X							X
CIL11573_18																									X															X								X
CIL11593_18																																	X								X							X
CIN10021_21																																										X						X
CIN10031_21																																										X						X
CIN10042_21																														X										X								X
CIN10052_21					X																																					X						X
CIN10071_21					X																																											X
CIN10072_21					X																																					X						X
CIN10081_21				X																																												X
CIN10082_21																																								X								X
CIN10091_21				X																																				X								X
CIN10111_21																					X																			X								X
CJK10011_21																																								X								X
CJK10012_21																																								X								X
CJK10013_21																																								X								X
CJK10014_21																																								X								X
CJK10021_21																																								X								X
CJK10022_21																																								X								X
CJK10023_21																																								X								X
CJK10024_21																																								X								X
CJK10043_21					X																																			X								X
CJK10044_21					X																																			X								X
CJK10051_21					X																																			X								X
CJK10052_21					X																																			X								X
CJK10053_21					X																																			X								X
CJK10054_21					X																																			X								X
CJK10071_21													X																											X								X
CJK10072_21													X																											X								X
CJK10073_21													X																											X								X
CJK10074_21													X																											X								X
CKS10032_20				X
CKS10033_20				X
CKS10034_20				X
CKS10035_20				X
CKS10051_20				X																																				X								X
CKS10061_20				X																																				X								X
CMA10073_19				X				X																																X								X
CMA10093_19					X																																			X								X
CMA10143_19												X																													X							X
CMA10221_19				X																																				X								X
CMA10263_19				X																													X							X	X							X
CMA10314_19					X																																			X								X
CMA10364_19				X																																				X								X
CMA10373_19																																									X							X
CMA10383_19												X																													X							X
CMA10443_19																																									X							X
CMA10473_19				X																																				X								X
CMA10483_19				X																																				X								X
CMA10541_19				X																																				X								X
CMA10544_19				X																																				X								X
CMA10574_19																					X																				X							X
CMA10584_19				X																																				X								X
CMA10611_19				X																																				X								X
CMA10621_19				X																																				X								X
CMA10673_19																												X												X								X
CMA10713_19												X																													X							X
CMA10721_19				X																																				X								X
CMA10741_19				X																																				X								X
CMA10751_19				X																																				X								X
CMA10763_19				X																																				X								X
CMA10811_19				X																																				X								X
CMA10821_19				X																																				X								X
CMA10831_19				X																																				X								X
CMA10871_19				X																																				X								X
CMA10931_19				X																																				X								X
CMD10013_19					X																																					X						X
CME35521_14																						X																				X						X
CMI10021_21					X																																					X						X
CMI10061_21					X																																			X								X
CMI10071_21																				X																					X							X
CMI10081_21				X																																				X								X
CMI10091_21												X																													X							X
CMI10101_21													X																													X						X
CMI10111_21												X																													X							X
CMI10121_21					X																																			X								X
CMI10151_21												X																													X							X
CMI10161_21																					X																			X								X
CMI10181_21												X			X					X																					X							X
CMI10191_21					X								X																													X						X
CMI10201_21				X																																				X								X
CMI10211_19				X																																				X								X
CMI10221_19				X																																				X								X
CMI10231_21																					X																			X								X
CMI10241_21					X							X																													X							X
CMI10251_21					X																																					X						X
CMI10261_21					X																																					X						X
CMI10281_21				X																																				X								X
CMI10291_21				X																																				X								X
CMI10301_21				X																																				X								X
CMI10311_21					X																																			X								X
CMI10321_21			X		X																																					X						X
CMI10334_19				X																																				X								X
CMI10521_19													X																													X						X
CMN10031_21																					X																			X								X
CMN10041_21				X																																				X								X
CMN10051_21					X																																			X								X
CMN10081_21					X																																			X								X
CMN10091_21												X																													X							X
CMN10121_21					X																																			X								X
CMN10141_21					X																																			X								X
CMN10151_21																																									X							X
CMN10161_21					X																																			X								X
CMN10171_20					X																																					X						X
CMN10181_21												X																													X							X
CMN10211_21												X																													X							X
CMN10231_21					X																																					X						X
CMN10251_21												X																													X							X
CMN10281_21					X																																			X								X
CMN10291_21												X																													X							X
CMN10311_21												X																													X							X
CMN10341_21				X																																				X								X
CMN10361_21				X																																				X								X
CMN10391_21					X																																			X								X
CMN10401_21					X																																					X						X
CMN10412_21					X																X																			X								X
CMN10422_21				X																																				X								X
CMN10442_21					X																																			X								X
CMN10452_21												X																													X							X
CMN10462_21					X																																			X								X
CMN10472_21												X																													X							X
CMN10491_21												X																																				X
CMN10492_21												X																													X							X
CMN10502_21					X																X																			X		X						X
CMN10512_21												X									X																			X								X
CMN10522_21				X																																				X								X
CMN10542_21					X																																					X						X
CMN10551_21					X																																											X
CMN10552_21					X																																					X						X
CMN10562_21					X																																					X						X
CMN10601_20					X																																					X						X
CMN10611_21				X																																				X								X
CMN10621_21				X																																				X								X
CMN10801_20					X																																					X						X
CMN10861_20				X																																				X								X
CMN11261_20				X																																				X								X
CMO10013_20				X																																				X								X
CMO10014_20				X																																				X								X
CMO10015_20				X																																				X								X
CND10011_21																																									X							X
CND10031_21												X																													X							X
CND10041_21					X																																					X						X
CND10061_21					X																																					X						X
CND10081_21												X																													X							X
CNE10011_21					X																																											X
CNE10012_21					X																																			X								X
CNE10021_21					X																																											X
CNE10022_21					X																																			X								X
CNE10031_21				X																																												X
CNE10032_21				X																																				X								X
CNE10042_21				X																																				X								X
CNE10061_21					X																																											X
CNE10062_21					X																																					X						X
CNE10082_21				X																																				X								X
CNE10091_21					X																																											X
CNE10092_21					X																																					X						X
CNE10101_21					X																																											X
CNE10102_21					X																																					X						X
CNE10111_21					X																																											X
CNE10112_21					X																																					X						X
CNE10121_21					X																																											X
CNE10122_21					X																																					X						X
CNE10131_21					X																																											X
CNE10132_21					X																																					X						X
CNE10141_21					X
CNE10142_21					X																																					X						X
CNE10151_21					X																																											X
CNE10152_21					X																																					X						X
CNE10161_21																					X																											X
CNE10162_21																					X																			X								X
CNE10171_21					X																																											X
CNE10172_21					X																																					X						X
CNE10211_21					X																																					X						X
CNE10231_21					X																																					X						X
CNE10241_21				X																																				X								X
CNE10371_20					X																																					X						X
CNE10601_20				X																																				X								X
CNE10631_20				X																																				X								X
CNE10661_20				X																																				X								X
CNE51831_16																												X												X								X
CNE51861_16					X																																			X								X
CNH10021_19					X																																			X								X
CNH10023_18																																								X								X
CNH10031_19				X																																				X								X
CNJ10104_19					X																																					X						X
COH07221_14												X																													X							X
COH10043_19													X																													X						X
COH10093_19																												X												X								X
COH10153_18					X																																					X						X
CPA10011_21					X																																					X						X
CPA10021_21																				X																					X							X
CPA10031_21																					X																			X								X
CPA10041_21					X																																					X						X
CPA10051_21												X									X																			X								X
CRI10011_21				X																																				X								X
CRI10022_21			X																																					X								X
CSC10021_21					X																																					X						X
CSC10031_21																																										X						X
CSC10061_21																																								X								X
CSC10072_21				X	X																																					X						X
CSD10013_18					X																																			X								X
CSD10023_18				X																																				X								X
CTN10031_21					X																																					X						X
CTN10041_20					X																																					X						X
CTN10041_21					X																																					X						X
CTN10051_21																																								X								X
CTN10061_21																																										X						X
CTN10081_20				X																																				X								X
CTN10081_21																																										X						X
CTN10091_21																																								X								X
CTN10101_21																																								X								X
CTN10111_21																																										X						X
CTN10121_20					X																																					X						X
CTN10121_21					X																																					X						X
CTN10131_21				X																																				X								X
CTN10161_21				X																																				X								X
CTN10171_21												X									X																			X								X
CTN10231_21																					X																			X								X
CTN10241_21																					X																			X								X
CTN10271_21					X																																					X						X
CTX04741_16				X																																				X								X
CTX05031_16					X																																			X								X
CTX29661_17					X																																					X						X
CTX55381_15					X																																					X						X
CTX55442_15				X																																				X								X
CTX55551_15													X																													X						X
CTX55562_15					X																																					X						X
CTX63541_15				X																																				X								X
CUK10011_15				X																																				X								X
CUK10011_16													X									X																				X						X
CUK10011_17												X																													X							X
CUK10021_16				X																																				X								X
CUK10021_18																														X												X						X
CUK10031_15													X																											X								X
CUK10031_18				X																																				X								X
CUK10051_16				X																																				X								X
CUK10051_17					X																																			X								X
CUK10051_18				X																																				X								X
CUK10061_16				X																																				X								X
CUK10061_XX				X																																				X								X
CUK10071_17				X																																				X								X
CUK10071_XX																																								X								X
CUK10081_17				X																																				X								X
CUK10081_19				X																																				X								X
CUK10091_16					X																																					X						X
CUK10101_16					X																																					X						X
CUK10111_18												X																													X							X
CUK10131_16				X																																				X								X
CUK10141_16				X																																				X								X
CUK10151_16				X																																				X								X
CUK10161_16				X																																				X								X
CUK10171_16					X																																					X						X
CUK10191_16				X																																				X								X
CUK10241_16					X																																					X						X
CUT10011_21					X																																			X								X
CUT10021_21																																	X							X								X
CUT10031_21																																	X							X								X
CUT10041_21				X																																				X								X
CUT10051_21												X																													X							X
CVA10031_19												X																													X							X
CVA10041_19												X																													X							X
CVA10075_19				X																																				X								X
CVA10101_19				X																																				X								X
CVA10145_19																																								X								X
CWG10011_21													X																											X								X
CWI10041_19																					X																				X							X
CWI10051_21					X																																			X								X
CWI10061_21																																								X								X
CWI10081_21												X																													X							X
CWI10091_21																														X										X								X
CWI10101_19				X																																				X								X
CWI10101_20																					X																			X								X
CWI10121_21																					X																			X								X
CWI10131_21					X																																			X								X
CWI10141_21					X																																			X								X
CWI10151_19				X																																				X								X
CWI10151_21					X																																			X								X
CWI10181_21												X																													X							X
CWI10191_21				X																																				X								X
CWI10221_21					X																																			X								X
CWI10241_21					X																																			X								X
CWI10251_21					X																																			X								X
CWI10271_20				X																																				X								X
CWI10281_20				X																																				X								X
CWI10291_21												X									X												X							X								X
CWI10301_21					X																																			X								X
CWI10311_20																				X																					X							X
CWI10321_21												X																													X							X
CWI10341_20				X																																				X								X
CWI10361_21																					X																			X								X
CWI10371_20				X																																				X								X
CWI10391_21												X																													X							X
CWI10411_21				X																																												X
CWI10421_19													X																													X						X
CWI10461_21												X																													X							X
CWI10481_21					X								X																											X								X
CWI10491_21					X																																			X								X
CWI10501_21					X																																			X								X
CWI10511_21																					X																			X								X
CWI10541_21																																								X								X
CWI10551_21																																								X								X
CWI10561_21					X																																					X						X
CWI10571_21																				X																					X							X
CWI10591_21																																										X						X
CWI10621_21				X																																				X								X
HCJK015_15																																								X								X
INF10011_21				X																																				X								X
INF10021_21					X																																					X						X
ION10011_21				X																																				X								X
ION10021_21				X																																				X								X
ION10031_19					X																																					X						X
ION10032_21				X																																				X								X
ION10041_21				X																																				X								X
ION10051_18				X																																				X								X
ION10051_21																					X																			X								X
ION10061_21				X																																				X								X
ION10071_21				X																																				X								X
ION10081_21				X																																				X								X
ION10091_21				X																																				X								X
ION10111_18												X																													X							X
ION10111_21				X																																					X							X
ION10121_18					X																																			X								X
ION10122_21																					X																			X								X
ION10131_20																					X																			X								X
ION10131_21																																								X								X
ION10141_21				X																																				X								X
ION10142_21				X																																				X								X
ION10151_21				X																																				X								X
ION10171_20					X																																			X								X
ION10192_21				X																																				X								X
ION10201_21				X																																				X								X
ION10231_19					X																																					X						X
ION10301_20				X																																				X								X
ION10311_20																																								X								X
ION10421_19				X																																				X								X
ION10441_19				X																																				X								X
IQB10011_21																					X																				X							X
IVD10011_21				X																																				X								X
IVD10021_21					X																																					X						X
IVD10031_21				X																																				X								X
IVD10041_21					X																																					X						X
IVD10051_21					X																																			X								X
IVD10061_21				X																																				X								X
S_MN001_18												X																													X							X
S_MN004_18																					X																			X								X
S_MN027_18																														X												X						X
S_MN030_18				X																																				X								X
S_MN032_18																												X												X								X
S_NY010_18					X																																					X						X
S_NY013_18				X																																				X								X
S_NY020_18					X																																					X						X
S_NY031_18				X																																				X								X
S_NY033_18					X																																				X							X
S_NY034_18					X																																			X								X
S_NY037_18													X																													X						X
S_NY038_18				X																																				X								X
S_NY040_18				X																																				X								X
S_NY046_18					X																																					X						X
S_NY048_18					X																																			X								X
S_NY062_18				X																																				X								X
S_NY063_18				X																																				X								X
S_NY065_18																						X																				X						X
S_NY069_18				X																																				X								X
S_NY074_18				X																																				X								X
S_NY075_18					X																																			X								X
S_NY076_18					X																																			X								X
S_NY079_18												X																													X							X
S_NY081_18				X																																				X								X
S_NY084_18				X																																				X								X
S_TX001_18				X																																				X								X
S_TX002_18				X																																				X								X
S_TX003_18					X																																					X						X
S_TX004_17				X																																				X								X
S_TX004_18				X																																				X								X
S_TX005_18																					X																			X								X
S_TX006_18					X																																			X								X
S_TX007_18				X																																				X								X
S_TX009_18				X																																				X								X
S_TX010_18												X																														X						X
S_TX015_18				X																																				X								X
S_TX027_18																							X																	X								X
S_TX030_18				X																																				X								X
S_TX031_18				X																																				X								X
S_TX033_18					X																																			X								X
S_TX038_18				X																																				X								X
S_TX042_18				X																																				X								X
S_TX048_18				X																																				X								X
S_TX060_18												X																													X							X
S_TX061_18					X																																					X						X
S_TX066_18																												X												X								X
S_TX068_18				X																																				X								X
S_TX078_18					X																																					X						X
S_TX081_18					X																																					X						X
S_TX085_18				X																																				X								X
S_TX086_18				X																																				X								X
S_TX091_18												X																												X								X
S_TX092_18				X																																				X								X
S_TX101_18					X																																					X						X
S_TX109_18				X																																				X								X
SMN10361_19				X																																				X								X
SNY10011_21				X																																				X								X
SNY10021_19																												X												X								X
SNY10021_20												X																													X							X
SNY10021_21				X																																				X								X
SNY10031_19					X																																					X						X
SNY10031_20				X																																				X								X
SNY10031_21				X																																				X								X
SNY10041_19				X																																				X								X
SNY10041_20				X																																				X								X
SNY10041_21					X																																					X						X
SNY10051_20				X																																				X								X
SNY10051_21					X																																			X								X
SNY10061_19																												X												X								X
SNY10061_20				X																																				X								X
SNY10071_19																												X												X								X
SNY10071_20																					X																				X							X
SNY10071_21				X																																				X								X
SNY10081_20				X																																				X								X
SNY10081_21																						X																				X						X
SNY10091_21													X																													X						X
SNY10101_20												X																													X							X
SNY10101_21												X																													X							X
SNY10111_19																						X																		X								X
SNY10111_21												X																												X								X
SNY10121_19				X																																				X								X
SNY10121_21				X																																				X								X
SNY10131_21					X																																					X						X
SNY10151_19					X																																					X						X
SNY10151_21					X																																					X						X
SNY10161_21				X																																				X								X
SNY10171_21					X								X									X																				X						X
SNY10181_20												X																													X							X
SNY10181_21																																	X							X								X
SNY10191_21												X																													X							X
SNY10201_21					X																																			X								X
SNY10211_20																					X																			X								X
SNY10211_21					X																																			X								X
SNY10221_20					X																																					X						X
SNY10221_21
SNY10222_20					X																																					X						X
SNY10231_20					X																																					X						X
SNY10231_21				X																																				X								X
SNY10232_20					X																																					X						X
SNY10241_21					X																																					X						X
SNY10251_19					X																																			X								X
SNY10251_21				X																																				X								X
SNY10261_19					X																																					X						X
SNY10261_20												X																													X							X
SNY10261_21				X																																				X								X
SNY10281_20				X																																				X								X
SNY10281_21					X																																					X						X
SNY10291_19												X																													X							X
SNY10291_21				X																																				X								X
SNY10311_20				X																																				X								X
SNY10311_21												X																													X							X
SNY10321_19					X																																					X						X
SNY10321_21																					X												X							X								X
SNY10331_19				X																																				X								X
SNY10331_21																					X												X							X								X
SNY10341_19												X																													X							X
SNY10341_20												X																													X							X
SNY10351_20				X																																				X								X
SNY10351_21				X																																				X								X
SNY10361_19												X																													X							X
SNY10361_21					X																																					X						X
SNY10371_19												X																													X							X
SNY10371_20				X																																				X								X
SNY10371_21				X																																				X								X
SNY10381_20				X																																				X								X
SNY10381_21																																										X						X
SNY10391_19												X																												X								X
SNY10391_20				X																																				X								X
SNY10391_21					X																																					X						X
SNY10401_19				X																																				X								X
SNY10401_20				X																																				X								X
SNY10401_21					X																																			X								X
SNY10411_20				X																																				X								X
SNY10411_21				X																																				X								X
SNY10421_21																																								X								X
SNY10431_19				X																																				X								X
SNY10431_20																					X																			X								X
SNY10431_21					X																																					X						X
SNY10451_19				X																																				X								X
SNY10451_21												X																													X							X
SNY10461_20				X																																				X								X
SNY10461_21												X																													X							X
SNY10471_19					X																																					X						X
SNY10471_20				X																																				X								X
SNY10471_21												X																													X							X
SNY10481_21				X																																				X								X
SNY10491_19				X																																				X								X
SNY10491_20				X																																				X								X
SNY10501_19				X																																				X								X
SNY10511_20				X																																				X								X
SNY10521_19																					X																			X								X
SNY10521_20												X																													X							X
SNY10521_21												X																													X							X
SNY10531_19												X																													X							X
SNY10531_20												X																													X							X
SNY10531_21												X																													X							X
SNY10541_19																												X														X						X
SNY10541_20												X																													X							X
SNY10541_21					X																																			X								X
SNY10551_20				X																																				X								X
SNY10551_21					X																																					X						X
SNY10561_19																																X										X						X
SNY10561_20				X																																				X								X
SNY10561_21												X																													X							X
SNY10571_19																																X										X						X
SNY10581_21					X																																			X								X
SNY10591_21					X																																			X								X
SNY10601_21					X																																			X								X
SNY10621_21				X								X												X						X										X								X
SNY10631_21				X																																				X								X
SNY10641_21				X	X																																			X		X						X
SNY10661_21				X																																				X								X
SNY10681_21												X																													X							X
SNY10691_20				X																																				X								X
SNY10701_20				X																																				X								X
SNY10711_20				X																																				X								X
SNY10721_20				X																																				X								X
SNY10721_21				X																																				X								X
SNY10731_21				X																																				X								X
SNY10741_19				X																																				X								X
SNY10741_20												X																													X							X
SNY10741_21					X																																					X						X
SNY10751_19				X																																				X								X
SNY10751_21				X																																				X								X
SNY10771_19																					X																				X							X
SNY10771_21					X																																			X								X
SNY10781_19					X																																					X						X
SNY10781_21					X																																			X								X
SNY10791_21					X																																			X								X
SNY10801_21					X																																			X								X
SNY10811_21			X																																													X
SNY10821_19																					X																				X							X
SNY10821_21																					X																			X								X
SNY10831_19												X																													X							X
SNY10831_21				X																																				X								X
SNY10841_19												X																													X							X
SNY10841_21					X																																					X						X
SNY10851_21					X																																					X						X
SNY10861_21												X																													X							X
SNY10871_21				X																																				X								X
SNY10881_21				X																																				X								X
SNY10891_19												X																													X							X
SNY10891_21					X																																			X								X
SNY10901_19												X																													X							X
SNY10901_21				X																																				X								X
SNY10931_21					X																																			X								X
SNY10941_19																					X																			X								X
SNY10941_21					X																																			X								X
SNY10951_21												X																													X							X
SNY10961_21						X																																		X								X
SNY10971_19																												X												X								X
SNY10971_21				X								X																												X	X							X
SNY10981_19				X																																				X								X
SNY10981_21												X																													X							X
SNY10991_19				X																																				X								X
SNY11011_21												X																													X							X
SNY11021_19				X																																				X								X
SNY11031_21												X																													X							X
SNY11041_21												X																													X							X
SNY11051_21												X																													X							X
SNY11061_19												X																													X							X
SNY11061_21				X																																				X								X
SNY11071_21					X																																			X								X
SNY11081_20												X																													X							X
SNY11091_19					X																																			X								X
SNY11091_20				X																																				X								X
SNY11101_19																				X																					X							X
SNY11101_21					X																																			X								X
SNY11111_19												X																													X							X
SNY11111_21																				X																					X							X
SNY11121_19																																	X								X							X
SNY11121_21				X																																				X								X
SNY11131_19												X																													X							X
SNY11131_20					X																																					X						X
SNY11131_21					X																																			X								X
SNY11141_19				X																																				X								X
SNY11151_21				X																																				X								X
SNY11161_19												X																													X							X
SNY11161_21																					X																			X								X
SNY11171_21												X																													X							X
SNY11181_21				X																																				X								X
SNY11191_19												X																													X							X
SNY11191_21																				X																					X							X
SNY11201_19				X																																				X								X
SNY11201_21				X																																				X								X
SNY11211_19				X																																				X								X
SNY11211_21				X																																				X								X
SNY11221_19												X																													X							X
SNY11221_21					X																																					X						X
SNY11231_21					X																																			X								X
SNY11241_21												X																													X							X
SNY11251_21												X																													X							X
SNY11261_20												X																													X							X
SNY11261_21				X																																				X								X
SNY11271_20				X																																				X								X
SNY11271_21				X																																				X								X
SNY11281_20				X																																				X								X
SNY11281_21				X																																				X								X
SNY11291_19												X																													X							X
SNY11291_20					X																																					X						X
SNY11291_21												X																													X							X
SNY11301_21					X																																			X								X
SNY11311_20					X																																					X						X
SNY11311_21					X																																					X						X
SNY11312_20					X																																					X						X
SNY11321_19				X																																				X								X
SNY11321_21					X																																			X								X
SNY11331_21												X																													X							X
SNY11341_21				X																																				X								X
SNY11351_19																					X																				X							X
SNY11351_20												X																													X							X
SNY11351_21					X																																			X								X
SNY11361_20				X																																				X								X
SNY11361_21			X																																					X								X
SNY11371_20				X																																				X								X
SNY11381_19																				X																					X							X
SNY11381_20				X																																				X								X
SNY11381_21					X																																			X								X
SNY11391_20				X																																				X								X
SNY11391_21				X																																				X								X
SNY11401_21				X																																				X								X
SNY11411_20				X																																				X								X
SNY11411_21				X																																				X								X
SNY11421_19												X																													X							X
SNY11421_21				X																																				X								X
SNY11431_21																	X																							X								X
SNY11441_21												X																													X							X
SNY11451_19												X																												X								X
SNY11451_20												X																													X							X
SNY11451_21				X																																				X								X
SNY11461_21												X																													X							X
SNY11471_19																																	X								X							X
SNY11471_20												X																													X							X
SNY11471_21			X																																					X								X
SNY11481_19				X																																				X								X
SNY11481_21												X																													X							X
SNY11491_19				X																																				X								X
SNY11491_21												X																													X							X
SNY11501_19													X																													X						X
SNY11501_20				X																																				X								X
SNY11501_21																					X																			X								X
SNY11511_21												X																													X							X
SNY11521_19												X																													X							X
SNY11521_21				X																																				X								X
SNY11531_21					X																																			X								X
SNY11541_20				X																																				X								X
SNY11541_21					X																																			X								X
SNY11551_21				X																																				X								X
SNY11561_20					X																																			X								X
SNY11561_21																				X																					X							X
SNY11571_21					X																																			X								X
SNY11581_19												X																													X							X
SNY11581_20												X																													X							X
SNY11581_21					X																																			X								X
SNY11591_19												X																													X							X
SNY11591_20				X																																				X								X
SNY11591_21				X																																				X								X
SNY11601_19				X																																				X								X
SNY11601_21																																						X			X							X
SNY11611_20				X																																				X								X
SNY11611_21					X																																					X						X
SNY11621_19				X																																				X								X
SNY11621_20				X																																				X								X
SNY11631_21				X																																				X								X
SNY11641_21												X												X						X										X								X
SNY11651_21				X																																				X								X
SNY11661_21					X																																			X								X
SNY11671_21					X																																			X								X
SNY11681_21				X																																				X								X
SNY11691_21												X																													X							X
SNY11701_21					X																																			X								X
SNY11721_20				X																																				X								X
SNY11721_21				X																																				X								X
SNY11731_19												X																													X							X
SNY11731_20				X																																				X								X
SNY11731_21																		X																						X								X
SNY11751_21		X																																						X								X
SNY11761_19												X																													X							X
SNY11761_21			X																																					X								X
SNY11771_21																									X															X								X
SNY11772_19				X																																				X								X
SNY11781_21																												X													X							X
SNY11791_21					X																																			X								X
SNY11792_19												X																													X							X
SNY11801_19												X																													X							X
SNY11801_21												X																												X								X
SNY11811_19												X																													X							X
SNY11821_21																									X															X								X
SNY11841_19				X																																				X								X
SNY11841_21				X																																				X								X
SNY11851_19																				X																					X							X
SNY11861_19				X																																				X								X
SNY11861_21					X						X																													X								X
SNY11871_21																									X															X								X
SNY11881_21				X																																				X								X
SNY11891_19				X																																				X								X
SNY11891_21				X																																				X								X
SNY11911_19														X																										X								X
SNY11911_21												X																													X							X
SNY11921_19																					X																				X							X
SNY11921_21												X																													X							X
SNY11931_19												X																													X							X
SNY11931_21				X																																				X								X
SNY11941_21				X																																				X								X
SNY11951_19				X																																				X								X
SNY11951_21						X																																		X								X
SNY11961_19					X																																					X						X
SNY11961_21				X																																				X								X
SNY11981_21				X																																				X								X
SNY11991_19				X																																				X								X
SNY12101_19					X																																					X						X
SNY12631_19				X																																				X								X
SNY12701_19				X																																				X								X
SNY12711_19				X																																				X								X
SNY13381_19					X																																					X						X
SNY13391_19				X																																				X								X
SNY13401_19					X																																					X						X
SNY13411_19												X																													X							X
SNY13421_19												X																													X							X
SNY13431_19												X																													X							X
SNY13441_19				X																																				X								X
SNY13491_19												X																													X							X
SNY13511_19					X																																					X						X
SNY13541_19					X																																					X						X
SNY13551_19					X																																					X						X
SNY13571_19				X																																				X								X
SNY13591_19												X																													X							X
SNY13601_19				X																																				X								X
SNY13661_19															X																										X							X
SNY13681_19																																	X								X							X
SNY13691_19				X																																				X								X
SNY13811_19				X																																				X								X
STX10011_19																												X												X								X
STX10011_20				X																																				X								X
STX10011_21																																								X								X
STX10021_19					X																																					X						X
STX10022_20				X																																				X								X
STX10031_19				X																																				X								X
STX10031_20				X																																				X								X
STX10032_21												X																													X							X
STX10041_19																												X												X								X
STX10041_21																																								X								X
STX10051_20																					X																				X							X
STX10051_21												X																												X								X
STX10061_21																																								X								X
STX10062_20				X																																				X								X
STX10071_20			X																																							X						X
STX10071_21																																										X						X
STX10081_21																																									X							X
STX10091_20					X																																					X						X
STX10091_21					X																																					X						X
STX10101_19				X																																				X								X
STX10101_21																																								X								X
STX10111_19				X																																				X								X
STX10111_21																																								X								X
STX10121_21				X																																				X								X
STX10131_20																					X																			X								X
STX10131_21					X																																					X						X
STX10141_19					X																																					X						X
STX10141_21																																								X								X
STX10151_21																																								X								X
STX10161_21																																										X						X
STX10171_21					X																																			X								X
STX10181_20				X																																				X								X
STX10181_21																																								X								X
STX10201_19				X																																				X								X
STX10201_21					X																																			X								X
STX10211_21																																										X						X
STX10221_21																																								X	X							X
STX10231_21																																								X								X
STX10251_21				X																																				X								X
STX10261_19				X																																				X								X
STX10261_21					X					X																																X						X
STX10271_21				X																																				X								X
STX10281_21												X																													X							X
STX10291_19				X																																				X								X
STX10291_21					X																																			X								X
STX10301_19																												X												X								X
STX10301_20																					X																			X								X
STX10311_21																				X																					X							X
STX10321_20				X																																				X								X
STX10321_21				X																																				X								X
STX10331_21					X																																					X						X
STX10341_19				X																																				X								X
STX10341_21					X																																			X								X
STX10351_20				X																																				X								X
STX10351_21																																										X						X
STX10361_21																																								X								X
STX10371_19				X																																				X								X
STX10371_21																																								X								X
STX10381_21																																										X						X
STX10391_19				X																																				X								X
STX10391_21																																								X								X
STX10401_19												X																													X							X
STX10401_21					X																																					X						X
STX10411_19												X																													X							X
STX10411_20				X																																				X								X
STX10411_21																																										X						X
STX10421_21																																										X						X
STX10431_21																																								X								X
STX10441_19																																				X				X								X
STX10441_21					X																																					X						X
STX10451_21																																										X						X
STX10461_21					X																																					X						X
STX10471_21																																								X								X
STX10481_20				X																																				X								X
STX10481_21																																									X							X
STX10491_21																																									X							X
STX10501_21																																									X							X
STX10511_21																																																X
STX10521_21																																										X						X
STX10531_19				X																																				X								X
STX10531_21																																										X						X
STX10541_21																																									X							X
STX10551_21																																										X						X
STX10561_20													X																													X						X
STX10561_21																				X																					X							X
STX10571_21																																										X						X
STX10581_20				X																																				X								X
STX10581_21					X																																					X						X
STX10591_21																																								X								X
STX10601_19												X																												X								X
STX10601_21																																									X							X
STX10611_20				X																																				X								X
STX10611_21																																										X						X
STX10621_20				X																																				X								X
STX10621_21																																										X						X
STX10641_21																																									X							X
STX10651_21																																										X						X
STX10661_20				X																																				X								X
STX10661_21																																									X							X
STX10671_20																					X																			X								X
STX10671_21																																								X								X
STX10681_19				X																																				X								X
STX10681_21																																								X								X
STX10691_21																																									X							X
STX10701_20				X																																				X								X
STX10701_21				X																																				X								X
STX10711_21																																										X						X
STX10721_21																																								X								X
STX10731_19				X																																				X								X
STX10731_21																																										X						X
STX10741_19				X																																				X								X
STX10741_21				X																																				X								X
STX10751_19				X																																				X								X
STX10761_19				X																																				X								X
STX10761_20				X																																				X								X
STX10771_19					X																																					X						X
STX10791_20				X																																				X								X
STX10801_20																					X																			X								X
STX10821_19				X																																				X								X
STX10831_20				X																																				X								X
STX10841_19					X																																					X						X
STX10841_20				X																																				X								X
STX10851_20				X																																				X								X
STX10861_19				X																																				X								X
STX10861_20				X																																				X								X
STX10891_19					X																																			X								X
STX10901_20					X																																					X						X
STX10921_20				X																																				X								X
STX10941_20				X																																				X								X
STX10951_20				X																																				X								X
STX10971_20					X																																			X								X
STX10991_20																					X																			X								X
STX11001_20				X																																				X								X
STX11021_20				X																																				X								X
STX11031_20				X																																				X								X
STX11061_19				X																																				X								X
STX11071_20					X																																					X						X
STX11081_20				X																																				X								X
STX11091_20				X																																				X								X
STX11111_20				X																																				X								X
STX11121_20				X																																				X								X
STX11161_20																					X																			X								X
STX11171_20				X																																				X								X
STX11181_20												X																													X							X
STX11201_20				X																																				X								X
STX11261_20				X																																				X								X
STX11321_20				X																																				X								X
STX11351_19				X																																				X								X
STX11371_19				X																																				X								X
STX11381_20				X																																				X								X
STX11401_19												X																												X								X
STX11481_19					X																																			X								X
STX11481_20				X																																				X								X
STX11491_19				X																																				X								X
STX11501_19				X																																				X								X
STX11551_20				X																																				X								X
STX11601_19												X																												X								X
STX11641_19				X																																				X								X
STX11651_19				X																																				X								X
STX11661_19				X																																				X								X
STX11721_19												X																													X							X
STX11731_19																				X																					X							X
STX11751_19					X																																			X								X
STX11761_20				X																																				X								X
STX11891_20				X																																				X								X
STX11931_19				X																																				X								X
STX12051_19					X																																					X						X
STX12081_19				X																																				X								X
STX12091_19				X																																				X								X
STX12201_19					X																																					X						X
STX12221_19					X																																					X						X
STX12231_19					X																																			X								X
STX12241_19					X																																					X						X
STX12251_19				X																																				X								X
STX12261_19				X																																				X								X
STX12311_19												X																												X								X
STX12331_19				X																																				X								X
STX12341_19				X																																				X								X
STX12351_19				X																																				X								X
STX12371_19				X																																				X								X
STX12381_19				X																																				X								X
STX12411_19				X																																				X								X
STX12421_19				X																																				X								X
STX12511_19												X																												X								X
STX12531_19					X																																			X								X
STX12571_19					X																																					X						X
STX12581_19					X																																					X						X
C_ChHenan	X																																							X
[truncated: 117 more columns]

## Sheet: distance matrix
	CAZ10012_18	CAZ10013_19	CAZ10021_21	CAZ10031_21	CAZ10041_21	CAZ10043_18	CAZ10061_21	CAZ10071_21	CAZ10081_21	CAZ10101_21	CAZ10112_21	CAZ10122_21	CAZ10141_21	CAZ10151_21	CCA10011_21	CCA10021_21	CCT10021_21	CCT10051_21	CCT10071_21	CCT10081_21	CCT10101_21	CCT10111_21	CCT10121_21	CCT10131_21	CCT10141_21	CCT10151_21	CCT10161_21	CCT10171_21	CCT10181_21	CCT10191_21	CCT10201_21	CCT10211_21	CCT10221_21	CCT10231_21	CCT10241_21	CCT10251_21	CCT10261_21	CFL10011_19	CFL10011_21	CFL10021_19	CFL10031_21	CFL10041_21	CFL10051_19	CFL10051_21	CFL10061_19	CFL10061_21	CFL10071_19	CFL10071_21	CFL10081_20
CAZ10012_18	0.0363147	0.616933	0.611522	0.430244	0.367936	0.266342	0.341926	0.329976	0.200849	0.506759	0.485233	0.153839	0.384814	0.709657	0.460057	0.611142	0.31885	0.729651	0.709657	0.460057	0.251106	0.460057	0.0413077	0.103554	0.400694	0.0413077	0.0413077	0.275435	0.0413077	0.460494	0.460494	0.460494	0.266342	0.32329	0.460494	0.185877	0.48444	0.0585825	0.460057	0.0413077	0.460057	0.307807	0.0413077	0.307405	0.157259	0.307807	0.427617	0.460057	0.406722
CAZ10013_19	0.616933	0.00605235	0.0261683	0.434629	0.599123	0.507264	0.556029	0.516462	0.514642	0.265684	0.568481	0.619789	0.666417	0.173067	0.426436	0.025031	0.584928	0.184119	0.173067	0.426436	0.577684	0.426436	0.616933	0.607708	0.543349	0.673196	0.616933	0.71781	0.673196	0.42991	0.42991	0.42991	0.507264	0.52144	0.42991	0.57277	0.448632	0.369581	0.426436	0.616933	0.426436	0.522234	0.616933	0.521832	0.557362	0.522234	0.468655	0.426436	0.473387
CAZ10021_21	0.611522	0.0261683	0.0192365	0.468632	0.710059	0.500712	0.555269	0.524717	0.580702	0.259272	0.634541	0.612477	0.732476	0.284003	0.421782	0.020377	0.650988	0.250179	0.284003	0.421782	0.572273	0.421782	0.611522	0.673768	0.610256	0.667785	0.611522	0.78387	0.667785	0.425236	0.425236	0.425236	0.500712	0.516942	0.425236	0.571629	0.482635	0.365854	0.421782	0.611522	0.421782	0.516822	0.611522	0.516421	0.553636	0.516822	0.501619	0.421782	0.539447
CAZ10031_21	0.430244	0.434629	0.468632	0.0361085	0.180125	0.427188	0.492579	0.449828	0.383389	0.554462	0.33325	0.314685	0.567355	0.487967	0.367351	0.468251	0.519918	0.490413	0.488201	0.367351	0.583811	0.367185	0.430244	0.396328	0.448922	0.430244	0.430244	0.2335	0.430454	0.367787	0.367787	0.367787	0.427188	0.423275	0.367787	0.355617	0.605539	0.430244	0.367351	0.430244	0.367351	0.52247	0.430244	0.522068	0.430244	0.52247	0.508238	0.367351	0.487967
CAZ10041_21	0.367936	0.599123	0.710059	0.180125	0.0334076	0.358922	0.478758	0.332944	0.280913	0.741683	0.231242	0.246418	0.464878	0.651855	0.336624	0.709679	0.417441	0.69763	0.651855	0.336624	0.515545	0.336624	0.361978	0.293666	0.344575	0.361978	0.361978	0.131492	0.361978	0.33706	0.33706	0.33706	0.358922	0.334375	0.33706	0.266118	0.590353	0.342959	0.336624	0.361978	0.336624	0.454204	0.361978	0.453802	0.377817	0.454204	0.640206	0.336624	0.422561
CAZ10043_18	0.266342	0.507264	0.500712	0.427188	0.358922	0.0381912	0.366662	0.045562	0.309877	0.64402	0.363716	0.0381912	0.381339	0.653804	0.33854	0.501472	0.380162	0.619981	0.653804	0.33854	0.301448	0.33854	0.260385	0.322631	0.293414	0.316647	0.260385	0.432732	0.316647	0.338976	0.338976	0.338976	0.0381912	0.0544214	0.338976	0.126076	0.484433	0.277659	0.33854	0.260385	0.33854	0.245997	0.260385	0.245595	0.312243	0.245997	0.674926	0.33854	0.344911
CAZ10061_21	0.341926	0.556029	0.555269	0.492579	0.478758	0.366662	0.0305782	0.366662	0.329172	0.343386	0.519821	0.366662	0.400634	0.609846	0.519821	0.556029	0.328229	0.612292	0.61008	0.519821	0.382989	0.519655	0.341926	0.342111	0.535021	0.398189	0.341926	0.588838	0.398398	0.520258	0.520258	0.520258	0.366662	0.366662	0.520258	0.380056	0.643722	0.341926	0.519821	0.341926	0.519821	0.574468	0.341926	0.574066	0.355747	0.574468	0.326338	0.519821	0.574066
CAZ10071_21	0.329976	0.516462	0.524717	0.449828	0.332944	0.045562	0.366662	0.0315047	0.262791	0.667978	0.148081	0.0455604	0.0924279	0.420029	0.362925	0.525857	0.164528	0.572895	0.420029	0.362925	0.157284	0.362925	0.324018	0.314791	0.282313	0.15547	0.324018	0.200084	0.15547	0.358135	0.358135	0.358135	0.045562	0.0597385	0.358135	0.126076	0.243013	0.338029	0.362925	0.324018	0.362925	0.101432	0.324018	0.101432	0.372612	0.101432	0.641304	0.362925	0.297825
CAZ10081_21	0.200849	0.514642	0.580702	0.383389	0.280913	0.309877	0.329172	0.262791	0.0335134	0.475939	0.317898	0.197373	0.297791	0.602096	0.42328	0.580322	0.151515	0.568273	0.602096	0.42328	0.268146	0.42328	0.194891	0.126579	0.313671	0.194891	0.194891	0.29846	0.194891	0.423716	0.423716	0.423716	0.309877	0.33567	0.423716	0.167166	0.411089	0.212166	0.42328	0.194891	0.42328	0.324847	0.194891	0.324445	0.246749	0.324847	0.490811	0.42328	0.293203
CAZ10101_21	0.506759	0.265684	0.259272	0.554462	0.741683	0.64402	0.343386	0.667978	0.475939	0.019487	0.666589	0.756545	0.627714	0.522094	0.529363	0.258135	0.474996	0.488694	0.522094	0.529363	0.46751	0.529363	0.506759	0.569005	0.743652	0.563022	0.506759	0.815917	0.563022	0.532837	0.532837	0.532837	0.64402	0.654541	0.532837	0.73725	0.609665	0.263613	0.529363	0.506759	0.529363	0.65899	0.506759	0.658588	0.465518	0.65899	0.446619	0.529363	0.757904
CAZ10112_21	0.485233	0.568481	0.634541	0.33325	0.231242	0.363716	0.519821	0.148081	0.317898	0.666589	0.0425075	0.25143	0.244861	0.54365	0.260175	0.634161	0.229638	0.622112	0.54365	0.260175	0.327741	0.260175	0.479276	0.410964	0.36751	0.36699	0.479276	0.135573	0.36699	0.257129	0.257129	0.257129	0.363716	0.339336	0.257129	0.475947	0.382556	0.49655	0.260175	0.479276	0.260175	0.265998	0.479276	0.265998	0.531134	0.265998	0.680802	0.260175	0.347042
CAZ10122_21	0.153839	0.619789	0.612477	0.314685	0.246418	0.0381912	0.366662	0.0455604	0.197373	0.756545	0.25143	0.0381896	0.156528	0.541519	0.451066	0.613998	0.267877	0.732506	0.541519	0.451066	0.189162	0.451066	0.147881	0.210127	0.405939	0.147859	0.147881	0.263944	0.147859	0.444531	0.444531	0.444531	0.0381912	0.0544214	0.444531	0.126074	0.315885	0.165156	0.451066	0.147881	0.451066	0.13331	0.147881	0.13331	0.199739	0.13331	0.674926	0.451066	0.457437
CAZ10141_21	0.384814	0.666417	0.732476	0.567355	0.464878	0.381339	0.400634	0.0924279	0.297791	0.627714	0.244861	0.156528	0.0316771	0.52906	0.575054	0.732096	0.0784781	0.720047	0.52906	0.575054	0.195109	0.575054	0.378857	0.310545	0.103819	0.154046	0.378857	0.257615	0.154046	0.56852	0.56852	0.56852	0.381339	0.407132	0.56852	0.407394	0.28155	0.396132	0.575054	0.378857	0.575054	0.251408	0.378857	0.251408	0.430715	0.251408	0.449748	0.575054	0.219927
CAZ10151_21	0.709657	0.173067	0.284003	0.487967	0.651855	0.653804	0.609846	0.420029	0.602096	0.522094	0.54365	0.541519	0.52906	0.00349738	0.685027	0.283622	0.560096	0.271573	0.00349738	0.685027	0.501924	0.685027	0.709657	0.641345	0.613509	0.597371	0.709657	0.582899	0.597371	0.681982	0.681982	0.681982	0.653804	0.63888	0.681982	0.626587	0.223407	0.42772	0.685027	0.709657	0.685027	0.446072	0.709657	0.446072	0.615501	0.446072	0.468176	0.685027	0.450826
CCA10011_21	0.460057	0.426436	0.421782	0.367351	0.336624	0.33854	0.519821	0.362925	0.42328	0.529363	0.260175	0.451066	0.575054	0.685027	0.0466587	0.420645	0.447305	0.651204	0.685027	0.0466587	0.414851	0.0466587	0.4541	0.516346	0.472892	0.510363	0.4541	0.409504	0.510363	0.0501331	0.0501331	0.0501331	0.33854	0.345314	0.0501331	0.475947	0.622276	0.471375	0.0466587	0.4541	0.0466587	0.35351	0.4541	0.353108	0.505958	0.35351	0.752632	0.0466587	0.376134
CCA10021_21	0.611142	0.025031	0.020377	0.468251	0.709679	0.501472	0.556029	0.525857	0.580322	0.258135	0.634161	0.613998	0.732096	0.283622	0.420645	0.0192397	0.650608	0.249799	0.283622	0.420645	0.571893	0.420645	0.611142	0.673388	0.609876	0.667405	0.611142	0.78349	0.667405	0.424119	0.424119	0.424119	0.501472	0.517703	0.424119	0.57277	0.482255	0.365474	0.420645	0.611142	0.420645	0.516442	0.611142	0.51604	0.553256	0.516442	0.502278	0.420645	0.539066
CCT10021_21	0.31885	0.584928	0.650988	0.519918	0.417441	0.380162	0.328229	0.164528	0.151515	0.474996	0.229638	0.267877	0.0784781	0.560096	0.447305	0.650608	0.0335411	0.638559	0.560096	0.447305	0.161358	0.447305	0.312892	0.244581	0.383956	0.200607	0.312892	0.322704	0.200607	0.44426	0.44426	0.44426	0.380162	0.359695	0.44426	0.417018	0.323627	0.330167	0.447305	0.312892	0.447305	0.282445	0.312892	0.282445	0.36475	0.282445	0.489868	0.447305	0.363489
CCT10051_21	0.729651	0.184119	0.250179	0.490413	0.69763	0.619981	0.612292	0.572895	0.568273	0.488694	0.622112	0.732506	0.720047	0.271573	0.651204	0.249799	0.638559	0.012699	0.271573	0.651204	0.690402	0.651204	0.729651	0.661339	0.597827	0.785913	0.729651	0.771441	0.785913	0.65164	0.65164	0.65164	0.619981	0.605057	0.65164	0.629032	0.504416	0.483982	0.651204	0.729651	0.651204	0.634951	0.729651	0.634549	0.671764	0.634951	0.468176	0.651204	0.527018
CCT10071_21	0.709657	0.173067	0.284003	0.488201	0.651855	0.653804	0.61008	0.420029	0.602096	0.522094	0.54365	0.541519	0.52906	0.00349738	0.685027	0.283622	0.560096	0.271573	0.00349738	0.685027	0.501924	0.685027	0.709657	0.641345	0.613509	0.597371	0.709657	0.582899	0.597371	0.681982	0.681982	0.681982	0.653804	0.63888	0.681982	0.626587	0.223407	0.42772	0.685027	0.709657	0.685027	0.446072	0.709657	0.446072	0.615501	0.446072	0.468176	0.685027	0.450826
CCT10081_21	0.460057	0.426436	0.421782	0.367351	0.336624	0.33854	0.519821	0.362925	0.42328	0.529363	0.260175	0.451066	0.575054	0.685027	0.0466587	0.420645	0.447305	0.651204	0.685027	0.0466587	0.414851	0.0466587	0.4541	0.516346	0.472892	0.510363	0.4541	0.409504	0.510363	0.0501331	0.0501331	0.0501331	0.33854	0.345314	0.0501331	0.475947	0.622276	0.471375	0.0466587	0.4541	0.0466587	0.35351	0.4541	0.353108	0.505958	0.35351	0.752632	0.0466587	0.376134
CCT10101_21	0.251106	0.577684	0.572273	0.583811	0.515545	0.301448	0.382989	0.157284	0.268146	0.46751	0.327741	0.189162	0.195109	0.501924	0.414851	0.571893	0.161358	0.690402	0.501924	0.414851	0.037416	0.414851	0.245149	0.307395	0.435799	0.132863	0.245149	0.36699	0.132863	0.411805	0.411805	0.411805	0.301448	0.358396	0.411805	0.389749	0.220444	0.262423	0.414851	0.245149	0.414851	0.0937152	0.245149	0.0937152	0.297007	0.0937152	0.524912	0.414851	0.305317
CCT10111_21	0.460057	0.426436	0.421782	0.367185	0.336624	0.33854	0.519655	0.362925	0.42328	0.529363	0.260175	0.451066	0.575054	0.685027	0.0466587	0.420645	0.447305	0.651204	0.685027	0.0466587	0.414851	0.0466587	0.4541	0.516346	0.472892	0.510363	0.4541	0.409504	0.510363	0.0501331	0.0501331	0.0501331	0.33854	0.345148	0.0501331	0.475947	0.622276	0.471375	0.0466587	0.4541	0.0466587	0.35351	0.4541	0.353108	0.505958	0.35351	0.752466	0.0466587	0.376134
CCT10121_21	0.0413077	0.616933	0.611522	0.430244	0.361978	0.260385	0.341926	0.324018	0.194891	0.506759	0.479276	0.147881	0.378857	0.709657	0.4541	0.611142	0.312892	0.729651	0.709657	0.4541	0.245149	0.4541	0.0353501	0.097596	0.394736	0.0353501	0.0353501	0.269477	0.0353501	0.454536	0.454536	0.454536	0.260385	0.317332	0.454536	0.17992	0.48444	0.0526249	0.4541	0.0353501	0.4541	0.30185	0.0353501	0.301448	0.0872082	0.30185	0.427617	0.4541	0.400764
CCT10131_21	0.103554	0.607708	0.673768	0.396328	0.293666	0.322631	0.342111	0.314791	0.126579	0.569005	0.410964	0.210127	0.310545	0.641345	0.516346	0.673388	0.244581	0.661339	0.641345	0.516346	0.307395	0.516346	0.097596	0.0292843	0.326424	0.097596	0.097596	0.201165	0.097596	0.516782	0.516782	0.516782	0.322631	0.348424	0.516782	0.17992	0.450338	0.114846	0.516346	0.097596	0.516346	0.364096	0.097596	0.363694	0.149639	0.364096	0.393491	0.516346	0.332452
CCT10141_21	0.400694	0.543349	0.610256	0.448922	0.344575	0.293414	0.535021	0.282313	0.313671	0.743652	0.36751	0.405939	0.103819	0.613509	0.472892	0.609876	0.383956	0.597827	0.613509	0.472892	0.435799	0.472892	0.394736	0.326424	0.0385199	0.450999	0.394736	0.436526	0.451208	0.473328	0.473328	0.473328	0.293414	0.27849	0.473328	0.363704	0.281116	0.40645	0.472892	0.394736	0.472892	0.388696	0.394736	0.388294	0.430324	0.388696	0.619109	0.472892	0.188264
CCT10151_21	0.0413077	0.673196	0.667785	0.430244	0.361978	0.316647	0.398189	0.15547	0.194891	0.563022	0.36699	0.147859	0.154046	0.597371	0.510363	0.667405	0.200607	0.785913	0.597371	0.510363	0.132863	0.510363	0.0353501	0.097596	0.450999	0.0353281	0.0353501	0.269455	0.0353281	0.505572	0.505572	0.505572	0.316647	0.373595	0.505572	0.17992	0.315891	0.0526249	0.510363	0.0353501	0.510363	0.189162	0.0353501	0.189162	0.0872082	0.189162	0.427617	0.510363	0.457027
CCT10161_21	0.0413077	0.616933	0.611522	0.430244	0.361978	0.260385	0.341926	0.324018	0.194891	0.506759	0.479276	0.147881	0.378857	0.709657	0.4541	0.611142	0.312892	0.729651	0.709657	0.4541	0.245149	0.4541	0.0353501	0.097596	0.394736	0.0353501	0.0353501	0.269477	0.0353501	0.454536	0.454536	0.454536	0.260385	0.317332	0.454536	0.17992	0.48444	0.0526249	0.4541	0.0353501	0.4541	0.30185	0.0353501	0.301448	0.0872082	0.30185	0.427617	0.4541	0.400764
CCT10171_21	0.275435	0.71781	0.78387	0.2335	0.131492	0.432732	0.588838	0.200084	0.29846	0.815917	0.135573	0.263944	0.257615	0.582899	0.409504	0.78349	0.322704	0.771441	0.582899	0.409504	0.36699	0.409504	0.269477	0.201165	0.436526	0.269455	0.269477	0.0380385	0.269455	0.404713	0.404713	0.404713	0.432732	0.408352	0.404713	0.319934	0.421805	0.286752	0.409504	0.269477	0.409504	0.305247	0.269477	0.305247	0.321335	0.305247	0.584166	0.409504	0.442554
CCT10181_21	0.0413077	0.673196	0.667785	0.430454	0.361978	0.316647	0.398398	0.15547	0.194891	0.563022	0.36699	0.147859	0.154046	0.597371	0.510363	0.667405	0.200607	0.785913	0.597371	0.510363	0.132863	0.510363	0.0353501	0.097596	0.451208	0.0353281	0.0353501	0.269455	0.0353281	0.505572	0.505572	0.505572	0.316647	0.373595	0.505572	0.17992	0.315891	0.0526249	0.510363	0.0353501	0.510363	0.189162	0.0353501	0.189162	0.0874179	0.189162	0.427617	0.510363	0.457027
CCT10191_21	0.460494	0.42991	0.425236	0.367787	0.33706	0.338976	0.520258	0.358135	0.423716	0.532837	0.257129	0.444531	0.56852	0.681982	0.0501331	0.424119	0.44426	0.65164	0.681982	0.0501331	0.411805	0.0501331	0.454536	0.516782	0.473328	0.505572	0.454536	0.404713	0.505572	0.0466477	0.0534189	0.0534189	0.338976	0.345751	0.0534189	0.476383	0.617486	0.471811	0.0501331	0.454536	0.0501331	0.350452	0.454536	0.350063	0.506394	0.350452	0.751973	0.0501331	0.37657
CCT10201_21	0.460494	0.42991	0.425236	0.367787	0.33706	0.338976	0.520258	0.358135	0.423716	0.532837	0.257129	0.444531	0.56852	0.681982	0.0501331	0.424119	0.44426	0.65164	0.681982	0.0501331	0.411805	0.0501331	0.454536	0.516782	0.473328	0.505572	0.454536	0.404713	0.505572	0.0534189	0.0466477	0.0534189	0.338976	0.345751	0.0534189	0.476383	0.617486	0.471811	0.0501331	0.454536	0.0501331	0.350452	0.454536	0.350063	0.506394	0.350452	0.751973	0.0501331	0.37657
CCT10211_21	0.460494	0.42991	0.425236	0.367787	0.33706	0.338976	0.520258	0.358135	0.423716	0.532837	0.257129	0.444531	0.56852	0.681982	0.0501331	0.424119	0.44426	0.65164	0.681982	0.0501331	0.411805	0.0501331	0.454536	0.516782	0.473328	0.505572	0.454536	0.404713	0.505572	0.0534189	0.0534189	0.0466477	0.338976	0.345751	0.0534189	0.476383	0.617486	0.471811	0.0501331	0.454536	0.0501331	0.350452	0.454536	0.350063	0.506394	0.350452	0.751973	0.0501331	0.37657
CCT10221_21	0.266342	0.507264	0.500712	0.427188	0.358922	0.0381912	0.366662	0.045562	0.309877	0.64402	0.363716	0.0381912	0.381339	0.653804	0.33854	0.501472	0.380162	0.619981	0.653804	0.33854	0.301448	0.33854	0.260385	0.322631	0.293414	0.316647	0.260385	0.432732	0.316647	0.338976	0.338976	0.338976	0.0381912	0.0544214	0.338976	0.126076	0.484433	0.277659	0.33854	0.260385	0.33854	0.245997	0.260385	0.245595	0.312243	0.245997	0.674926	0.33854	0.344911
CCT10231_21	0.32329	0.52144	0.516942	0.423275	0.334375	0.0544214	0.366662	0.0597385	0.33567	0.654541	0.339336	0.0544214	0.407132	0.63888	0.345314	0.517703	0.359695	0.605057	0.63888	0.345314	0.358396	0.345148	0.317332	0.348424	0.27849	0.373595	0.317332	0.408352	0.373595	0.345751	0.345751	0.345751	0.0544214	0.0390707	0.345751	0.183136	0.541493	0.334607	0.345314	0.317332	0.345314	0.262227	0.317332	0.261826	0.36919	0.262227	0.674926	0.345314	0.329987
CCT10241_21	0.460494	0.42991	0.425236	0.367787	0.33706	0.338976	0.520258	0.358135	0.423716	0.532837	0.257129	0.444531	0.56852	0.681982	0.0501331	0.424119	0.44426	0.65164	0.681982	0.0501331	0.411805	0.0501331	0.454536	0.516782	0.473328	0.505572	0.454536	0.404713	0.505572	0.0534189	0.0534189	0.0534189	0.338976	0.345751	0.0466477	0.476383	0.617486	0.471811	0.0501331	0.454536	0.0501331	0.350452	0.454536	0.350063	0.506394	0.350452	0.751973	0.0501331	0.37657
CCT10251_21	0.185877	0.57277	0.571629	0.355617	0.266118	0.126076	0.380056	0.126076	0.167166	0.73725	0.475947	0.126074	0.407394	0.626587	0.475947	0.57277	0.417018	0.629032	0.626587	0.475947	0.389749	0.475947	0.17992	0.17992	0.363704	0.17992	0.17992	0.319934	0.17992	0.476383	0.476383	0.476383	0.126076	0.183136	0.476383	0.0551569	0.525182	0.190698	0.475947	0.17992	0.475947	0.390145	0.17992	0.389743	0.21146	0.390145	0.669307	0.475947	0.389743
CCT10261_21	0.48444	0.448632	0.482635	0.605539	0.590353	0.484433	0.643722	0.243013	0.411089	0.609665	0.382556	0.315885	0.28155	0.223407	0.622276	0.482255	0.323627	0.504416	0.223407	0.622276	0.220444	0.622276	0.48444	0.450338	0.281116	0.315891	0.48444	0.421805	0.315891	0.617486	0.617486	0.617486	0.484433	0.541493	0.617486	0.525182	0.0485084	0.48444	0.622276	0.48444	0.622276	0.220438	0.48444	0.220438	0.48444	0.220438	0.534116	0.622276	0.223167
CFL10011_19	0.0585825	0.369581	0.365854	0.430244	0.342959	0.277659	0.341926	0.338029	0.212166	0.263613	0.49655	0.165156	0.396132	0.42772	0.471375	0.365474	0.330167	0.483982	0.42772	0.471375	0.262423	0.471375	0.0526249	0.114846	0.40645	0.0526249	0.0526249	0.286752	0.0526249	0.471811	0.471811	0.471811	0.277659	0.334607	0.471811	0.190698	0.48444	0.0176387	0.471375	0.0526249	0.471375	0.319125	0.0526224	0.318723	0.0934216	0.319125	0.178151	0.471375	0.418039
CFL10011_21	0.460057	0.426436	0.421782	0.367351	0.336624	0.33854	0.519821	0.362925	0.42328	0.529363	0.260175	0.451066	0.575054	0.685027	0.0466587	0.420645	0.447305	0.651204	0.685027	0.0466587	0.414851	0.0466587	0.4541	0.516346	0.472892	0.510363	0.4541	0.409504	0.510363	0.0501331	0.0501331	0.0501331	0.33854	0.345314	0.0501331	0.475947	0.622276	0.471375	0.0466587	0.4541	0.0466587	0.35351	0.4541	0.353108	0.505958	0.35351	0.752632	0.0466587	0.376134
CFL10021_19	0.0413077	0.616933	0.611522	0.430244	0.361978	0.260385	0.341926	0.324018	0.194891	0.506759	0.479276	0.147881	0.378857	0.709657	0.4541	0.611142	0.312892	0.729651	0.709657	0.4541	0.245149	0.4541	0.0353501	0.097596	0.394736	0.0353501	0.0353501	0.269477	0.0353501	0.454536	0.454536	0.454536	0.260385	0.317332	0.454536	0.17992	0.48444	0.0526249	0.4541	0.0353501	0.4541	0.30185	0.0353501	0.301448	0.0872082	0.30185	0.427617	0.4541	0.400764
CFL10031_21	0.460057	0.426436	0.421782	0.367351	0.336624	0.33854	0.519821	0.362925	0.42328	0.529363	0.260175	0.451066	0.575054	0.685027	0.0466587	0.420645	0.447305	0.651204	0.685027	0.0466587	0.414851	0.0466587	0.4541	0.516346	0.472892	0.510363	0.4541	0.409504	0.510363	0.0501331	0.0501331	0.0501331	0.33854	0.345314	0.0501331	0.475947	0.622276	0.471375	0.0466587	0.4541	0.0466587	0.35351	0.4541	0.353108	0.505958	0.35351	0.752632	0.0466587	0.376134
CFL10041_21	0.307807	0.522234	0.516822	0.52247	0.454204	0.245997	0.574468	0.101432	0.324847	0.65899	0.265998	0.13331	0.251408	0.446072	0.35351	0.516442	0.282445	0.634951	0.446072	0.35351	0.0937152	0.35351	0.30185	0.364096	0.388696	0.189162	0.30185	0.305247	0.189162	0.350452	0.350452	0.350452	0.245997	0.262227	0.350452	0.390145	0.220438	0.319125	0.35351	0.30185	0.35351	0.037861	0.30185	0.0378627	0.353708	0.0378627	0.715331	0.35351	0.249866
CFL10051_19	0.0413077	0.616933	0.611522	0.430244	0.361978	0.260385	0.341926	0.324018	0.194891	0.506759	0.479276	0.147881	0.378857	0.709657	0.4541	0.611142	0.312892	0.729651	0.709657	0.4541	0.245149	0.4541	0.0353501	0.097596	0.394736	0.0353501	0.0353501	0.269477	0.0353501	0.454536	0.454536	0.454536	0.260385	0.317332	0.454536	0.17992	0.48444	0.0526224	0.4541	0.0353501	0.4541	0.30185	0.0353501	0.301448	0.0872082	0.30185	0.427617	0.4541	0.400764
CFL10051_21	0.307405	0.521832	0.516421	0.522068	0.453802	0.245595	0.574066	0.101432	0.324445	0.658588	0.265998	0.13331	0.251408	0.446072	0.353108	0.51604	0.282445	0.634549	0.446072	0.353108	0.0937152	0.353108	0.301448	0.363694	0.388294	0.189162	0.301448	0.305247	0.189162	0.350063	0.350063	0.350063	0.245595	0.261826	0.350063	0.389743	0.220438	0.318723	0.353108	0.301448	0.353108	0.0378627	0.301448	0.0378627	0.353306	0.0378627	0.71599	0.353108	0.249464
CFL10061_19	0.157259	0.557362	0.553636	0.430244	0.377817	0.312243	0.355747	0.372612	0.246749	0.465518	0.531134	0.199739	0.430715	0.615501	0.505958	0.553256	0.36475	0.671764	0.615501	0.505958	0.297007	0.505958	0.0872082	0.149639	0.430324	0.0872082	0.0872082	0.321335	0.0874179	0.506394	0.506394	0.506394	0.312243	0.36919	0.506394	0.21146	0.48444	0.0934216	0.505958	0.0872082	0.505958	0.353708	0.0872082	0.353306	0.033234	0.353708	0.385193	0.505958	0.452622
CFL10061_21	0.307807	0.522234	0.516822	0.52247	0.454204	0.245997	0.574468	0.101432	0.324847	0.65899	0.265998	0.13331	0.251408	0.446072	0.35351	0.516442	0.282445	0.634951	0.446072	0.35351	0.0937152	0.35351	0.30185	0.364096	0.388696	0.189162	0.30185	0.305247	0.189162	0.350452	0.350452	0.350452	0.245997	0.262227	0.350452	0.390145	0.220438	0.319125	0.35351	0.30185	0.35351	0.0378627	0.30185	0.0378627	0.353708	0.037861	0.715331	0.35351	0.249866
CFL10071_19	0.427617	0.468655	0.501619	0.508238	0.640206	0.674926	0.326338	0.641304	0.490811	0.446619	0.680802	0.674926	0.449748	0.468176	0.752632	0.502278	0.489868	0.468176	0.468176	0.752632	0.524912	0.752466	0.427617	0.393491	0.619109	0.427617	0.427617	0.584166	0.427617	0.751973	0.751973	0.751973	0.674926	0.674926	0.751973	0.669307	0.534116	0.178151	0.752632	0.427617	0.752632	0.715331	0.427617	0.71599	0.385193	0.715331	0.0139404	0.752632	0.718959
CFL10071_21	0.460057	0.426436	0.421782	0.367351	0.336624	0.33854	0.519821	0.362925	0.42328	0.529363	0.260175	0.451066	0.575054	0.685027	0.0466587	0.420645	0.447305	0.651204	0.685027	0.0466587	0.414851	0.0466587	0.4541	0.516346	0.472892	0.510363	0.4541	0.409504	0.510363	0.0501331	0.0501331	0.0501331	0.33854	0.345314	0.0501331	0.475947	0.622276	0.471375	0.0466587	0.4541	0.0466587	0.35351	0.4541	0.353108	0.505958	0.35351	0.752632	0.0466587	0.376134
CFL10081_20	0.406722	0.473387	0.539447	0.487967	0.422561	0.344911	0.574066	0.297825	0.293203	0.757904	0.347042	0.457437	0.219927	0.450826	0.376134	0.539066	0.363489	0.527018	0.450826	0.376134	0.305317	0.376134	0.400764	0.332452	0.188264	0.457027	0.400764	0.442554	0.457027	0.37657	0.37657	0.37657	0.344911	0.329987	0.37657	0.389743	0.223167	0.418039	0.376134	0.400764	0.376134	0.249866	0.400764	0.249464	0.452622	0.249866	0.718959	0.376134	0.0294074
CFL10081_21	0.313352	0.568459	0.634519	0.54971	0.447233	0.363694	0.382989	0.316608	0.199834	0.529756	0.371715	0.476219	0.126557	0.545898	0.477097	0.634139	0.205332	0.62209	0.545898	0.477097	0.211948	0.477097	0.307395	0.239083	0.198699	0.363657	0.307395	0.467227	0.363657	0.477533	0.477533	0.477533	0.363694	0.389487	0.477533	0.389749	0.186103	0.324669	0.477097	0.307395	0.477097	0.268649	0.307395	0.268247	0.359253	0.268649	0.490811	0.477097	0.12448
CFL10091_19	0.042418	0.61667	0.612632	0.430244	0.360652	0.261495	0.341926	0.324573	0.196001	0.507857	0.480386	0.148991	0.379967	0.708331	0.45521	0.612252	0.314003	0.730761	0.708331	0.45521	0.246259	0.45521	0.0364604	0.0987063	0.395291	0.0364604	0.0364604	0.270587	0.0364604	0.455646	0.455646	0.455646	0.261495	0.318443	0.455646	0.17992	0.48444	0.0526001	0.45521	0.0364604	0.45521	0.30296	0.0364604	0.302558	0.0871834	0.30296	0.427617	0.45521	0.401874
CFL10091_21	0.307405	0.521832	0.516421	0.522068	0.453802	0.245595	0.574066	0.101432	0.324445	0.658588	0.265998	0.13331	0.251408	0.446072	0.353108	0.51604	0.282445	0.634549	0.446072	0.353108	0.0937152	0.353108	0.301448	0.363694	0.388294	0.189162	0.301448	0.305247	0.189162	0.350063	0.350063	0.350063	0.245595	0.261826	0.350063	0.389743	0.220438	0.318723	0.353108	0.301448	0.353108	0.0378627	0.301448	0.0378627	0.353306	0.0378627	0.71599	0.353108	0.249464
CFL10101_19	0.0413077	0.616933	0.611522	0.430244	0.361978	0.260385	0.341926	0.324018	0.194891	0.506759	0.479276	0.147881	0.378857	0.709657	0.4541	0.611142	0.312892	0.729651	0.709657	0.4541	0.245149	0.4541	0.0353501	0.097596	0.394736	0.0353501	0.0353501	0.269477	0.0353501	0.454536	0.454536	0.454536	0.260385	0.317332	0.454536	0.17992	0.48444	0.0526249	0.4541	0.0353501	0.4541	0.30185	0.0353501	0.301448	0.0872082	0.30185	0.427617	0.4541	0.400764
CFL10101_20	0.460057	0.426436	0.421782	0.367351	0.336624	0.33854	0.519821	0.362925	0.42328	0.529363	0.260175	0.451066	0.575054	0.685027	0.0466587	0.420645	0.447305	0.651204	0.685027	0.0466587	0.414851	0.0466587	0.4541	0.516346	0.472892	0.510363	0.4541	0.409504	0.510363	0.0501331	0.0501331	0.0501331	0.33854	0.345314	0.0501331	0.475947	0.622276	0.471375	0.0466587	0.4541	0.0466587	0.35351	0.4541	0.353108	0.505958	0.35351	0.752632	0.0466587	0.376134
CFL10101_21	0.307405	0.521832	0.516421	0.522068	0.453802	0.245595	0.574066	0.101432	0.324445	0.658588	0.265998	0.13331	0.251408	0.446072	0.353108	0.51604	0.282445	0.634549	0.446072	0.353108	0.0937152	0.353108	0.301448	0.363694	0.388294	0.189162	0.301448	0.305247	0.189162	0.350063	0.350063	0.350063	0.245595	0.261826	0.350063	0.389743	0.220438	0.318723	0.353108	0.301448	0.353108	0.0378627	0.301448	0.0378627	0.353306	0.0378627	0.71599	0.353108	0.249464
CFL10111_19	0.0446828	0.618058	0.612613	0.43362	0.365353	0.258134	0.339675	0.315584	0.198266	0.507885	0.47703	0.14788	0.374361	0.707411	0.455225	0.612267	0.310647	0.730776	0.707411	0.455225	0.242903	0.455225	0.0387252	0.100971	0.395861	0.0404127	0.0387252	0.27454	0.0404127	0.455557	0.455557	0.455557	0.258134	0.315082	0.455557	0.179919	0.481069	0.056	0.455225	0.0387252	0.455225	0.299596	0.0387252	0.299202	0.0905833	0.299596	0.427617	0.455225	0.401889
CFL10111_20	0.460057	0.426436	0.421782	0.367351	0.336624	0.33854	0.519821	0.362925	0.42328	0.529363	0.260175	0.451066	0.575054	0.685027	0.0466587	0.420645	0.447305	0.651204	0.685027	0.0466587	0.414851	0.0466587	0.4541	0.516346	0.472892	0.510363	0.4541	0.409504	0.510363	0.0501331	0.0501331	0.0501331	0.33854	0.345314	0.0501331	0.475947	0.622276	0.471375	0.0466587	0.4541	0.0466587	0.35351	0.4541	0.353108	0.505958	0.35351	0.752632	0.0466587	0.376134
CFL10121_19	0.04594	0.616063	0.616154	0.427976	0.356195	0.265017	0.341926	0.323912	0.191382	0.51138	0.475767	0.152513	0.375348	0.703874	0.458732	0.615774	0.309384	0.726142	0.703874	0.458732	0.249781	0.458732	0.0399824	0.0940872	0.390709	0.0399824	0.0399824	0.265968	0.0399824	0.459168	0.459168	0.459168	0.265017	0.319999	0.459168	0.17992	0.482171	0.0561961	0.458732	0.0399824	0.458732	0.306482	0.0399824	0.30608	0.0907794	0.306482	0.425349	0.458732	0.397255
CFL10121_21	0.307405	0.521832	0.516421	0.522068	0.453802	0.245595	0.574066	0.101432	0.324445	0.658588	0.265998	0.13331	0.251408	0.446072	0.353108	0.51604	0.282445	0.634549	0.446072	0.353108	0.0937152	0.353108	0.301448	0.363694	0.388294	0.189162	0.301448	0.305247	0.189162	0.350063	0.350063	0.350063	0.245595	0.261826	0.350063	0.389743	0.220438	0.318723	0.353108	0.301448	0.353108	0.0378627	0.301448	0.0378627	0.353306	0.0378627	0.71599	0.353108	0.249464
CFL10131_19	0.0413077	0.616933	0.611522	0.430244	0.361978	0.260385	0.341926	0.324018	0.194891	0.506759	0.479276	0.147881	0.378857	0.709657	0.4541	0.611142	0.312892	0.729651	0.709657	0.4541	0.245149	0.4541	0.0353501	0.097596	0.394736	0.0353501	0.0353501	0.269477	0.0353501	0.454536	0.454536	0.454536	0.260385	0.317332	0.454536	0.17992	0.48444	0.0526249	0.4541	0.0353501	0.4541	0.30185	0.0353501	0.301448	0.0872082	0.30185	0.427617	0.4541	0.400764
CFL10131_21	0.307405	0.521832	0.516421	0.522068	0.453802	0.245595	0.574066	0.101432	0.324445	0.658588	0.265998	0.13331	0.251408	0.446072	0.353108	0.51604	0.282445	0.634549	0.446072	0.353108	0.0937152	0.353108	0.301448	0.363694	0.388294	0.189162	0.301448	0.305247	0.189162	0.350063	0.350063	0.350063	0.245595	0.261826	0.350063	0.389743	0.220438	0.318723	0.353108	0.301448	0.353108	0.0378627	0.301448	0.0378627	0.353306	0.0378627	0.71599	0.353108	0.249464
CFL10133_19	0.307897	0.52103	0.515619	0.522633	0.453922	0.245715	0.574458	0.101549	0.324565	0.658579	0.266119	0.13343	0.251528	0.44527	0.353228	0.515239	0.282565	0.633748	0.44527	0.353228	0.0938354	0.353228	0.301568	0.363814	0.388621	0.189282	0.301568	0.305367	0.189282	0.350183	0.350183	0.350183	0.245715	0.261946	0.350183	0.390011	0.221002	0.318816	0.353228	0.301568	0.353228	0.0379829	0.301568	0.0379829	0.354222	0.0379829	0.715605	0.353228	0.249585
CFL10141_19	0.0519951	0.68183	0.678472	0.430244	0.341345	0.327335	0.398189	0.388915	0.174424	0.573543	0.515071	0.158569	0.414652	0.745453	0.52105	0.678092	0.348688	0.765446	0.745453	0.52105	0.312099	0.520884	0.0460375	0.0771289	0.430532	0.0460375	0.0460375	0.24901	0.0460375	0.521486	0.521486	0.521486	0.327335	0.373595	0.521486	0.17992	0.540702	0.0633123	0.52105	0.0460375	0.52105	0.3688	0.0460375	0.368398	0.0978956	0.3688	0.427617	0.52105	0.43656
CFL10141_20	0.636318	0.055026	0.121843	0.43415	0.604297	0.526648	0.556029	0.479562	0.47494	0.283311	0.528779	0.639174	0.626714	0.254531	0.52211	0.120705	0.545226	0.220707	0.254531	0.52211	0.597069	0.52211	0.636318	0.568006	0.504494	0.69258	0.636318	0.678108	0.69258	0.525585	0.525585	0.525585	0.526648	0.511724	0.525585	0.57277	0.411083	0.390649	0.52211	0.636318	0.52211	0.541618	0.636318	0.541216	0.578431	0.541618	0.431106	0.52211	0.509975
CFL10141_21	0.709657	0.173067	0.284003	0.487967	0.651855	0.653804	0.609846	0.420029	0.602096	0.522094	0.54365	0.541519	0.52906	0.00349738	0.685027	0.283622	0.560096	0.271573	0.00349738	0.685027	0.501924	0.685027	0.709657	0.641345	0.613509	0.597371	0.709657	0.582899	0.597371	0.681982	0.681982	0.681982	0.653804	0.63888	0.681982	0.626587	0.223407	0.42772	0.685027	0.709657	0.685027	0.446072	0.709657	0.446072	0.615501	0.446072	0.468176	0.685027	0.450826
CFL10145_19	0.52476	0.437564	0.504928	0.392016	0.320313	0.300985	0.49585	0.233621	0.42746	0.682676	0.361376	0.300985	0.386397	0.436616	0.429688	0.504928	0.451485	0.436616	0.436616	0.429688	0.495772	0.429688	0.454708	0.386397	0.232246	0.454708	0.454708	0.320313	0.454708	0.429688	0.429688	0.429688	0.300985	0.276605	0.429688	0.41343	0.498729	0.460922	0.429688	0.454708	0.429688	0.342048	0.454708	0.342048	0.449717	0.342048	0.587045	0.429688	0.273737
CFL10151_21	0.342905	0.561446	0.664072	0.549919	0.411927	0.393246	0.383198	0.19404	0.229387	0.558964	0.309776	0.322593	0.172976	0.419101	0.50665	0.663692	0.143392	0.651643	0.419101	0.50665	0.150008	0.50665	0.336947	0.268635	0.35725	0.255874	0.336947	0.359444	0.255874	0.504249	0.504249	0.504249	0.393246	0.41904	0.504249	0.389958	0.198777	0.324645	0.50665	0.336947	0.50665	0.206382	0.336947	0.206307	0.359228	0.206382	0.490127	0.50665	0.254055
CFL10161_20	0.636318	0.055026	0.121843	0.43415	0.604297	0.526648	0.556029	0.479562	0.47494	0.283311	0.528779	0.639174	0.626714	0.254531	0.52211	0.120705	0.545226	0.220707	0.254531	0.52211	0.597069	0.52211	0.636318	0.568006	0.504494	0.69258	0.636318	0.678108	0.69258	0.525585	0.525585	0.525585	0.526648	0.511724	0.525585	0.57277	0.411083	0.390649	0.52211	0.636318	0.52211	0.541618	0.636318	0.541216	0.578431	0.541618	0.431106	0.52211	0.509975
CFL10161_21	0.307405	0.521832	0.516421	0.522068	0.453802	0.245595	0.574066	0.101432	0.324445	0.658588	0.265998	0.13331	0.251408	0.446072	0.353108	0.51604	0.282445	0.634549	0.446072	0.353108	0.0937152	0.353108	0.301448	0.363694	0.388294	0.189162	0.301448	0.305247	0.189162	0.350063	0.350063	0.350063	0.245595	0.261826	0.350063	0.389743	0.220438	0.318723	0.353108	0.301448	0.353108	0.0378627	0.301448	0.0378627	0.353306	0.0378627	0.71599	0.353108	0.249464
CFL10171_20	0.307405	0.521832	0.516421	0.522068	0.453802	0.245595	0.574066	0.101432	0.324445	0.658588	0.265998	0.13331	0.251408	0.446072	0.353108	0.51604	0.282445	0.634549	0.446072	0.353108	0.0937152	0.353108	0.301448	0.363694	0.388294	0.189162	0.301448	0.305247	0.189162	0.350063	0.350063	0.350063	0.245595	0.261826	0.350063	0.389743	0.220438	0.318723	0.353108	0.301448	0.353108	0.0378627	0.301448	0.0378627	0.353306	0.0378627	0.71599	0.353108	0.249464
CFL10171_21	0.307405	0.521832	0.516421	0.522068	0.453802	0.245595	0.574066	0.101432	0.324445	0.658588	0.265998	0.13331	0.251408	0.446072	0.353108	0.51604	0.282445	0.634549	0.446072	0.353108	0.0937152	0.353108	0.301448	0.363694	0.388294	0.189162	0.301448	0.305247	0.189162	0.350063	0.350063	0.350063	0.245595	0.261826	0.350063	0.389743	0.220438	0.318723	0.353108	0.301448	0.353108	0.0378627	0.301448	0.0378627	0.353306	0.0378627	0.71599	0.353108	0.249464
CFL10181_20	0.636318	0.055026	0.121843	0.43415	0.604297	0.526648	0.556029	0.479562	0.47494	0.283311	0.528779	0.639174	0.626714	0.254531	0.52211	0.120705	0.545226	0.220707	0.254531	0.52211	0.597069	0.52211	0.636318	0.568006	0.504494	0.69258	0.636318	0.678108	0.69258	0.525585	0.525585	0.525585	0.526648	0.511724	0.525585	0.57277	0.411083	0.390649	0.52211	0.636318	0.52211	0.541618	0.636318	0.541216	0.578431	0.541618	0.431106	0.52211	0.509975
CFL10181_21	0.307405	0.521832	0.516421	0.522068	0.453802	0.245595	0.574066	0.101432	0.324445	0.658588	0.265998	0.13331	0.251408	0.446072	0.353108	0.51604	0.282445	0.634549	0.446072	0.353108	0.0937152	0.353108	0.301448	0.363694	0.388294	0.189162	0.301448	0.305247	0.189162	0.350063	0.350063	0.350063	0.245595	0.261826	0.350063	0.389743	0.220438	0.318723	0.353108	0.301448	0.353108	0.0378627	0.301448	0.0378627	0.353306	0.0378627	0.71599	0.353108	0.249464
CFL10191_20	0.307405	0.521832	0.516421	0.522068	0.453802	0.245595	0.574066	0.101432	0.324445	0.658588	0.265998	0.13331	0.251408	0.446072	0.353108	0.51604	0.282445	0.634549	0.446072	0.353108	0.0937152	0.353108	0.301448	0.363694	0.388294	0.189162	0.301448	0.305247	0.189162	0.350063	0.350063	0.350063	0.245595	0.261826	0.350063	0.389743	0.220438	0.318723	0.353108	0.301448	0.353108	0.0378627	0.301448	0.0378627	0.353306	0.0378627	0.71599	0.353108	0.249464
CFL10191_21	0.307405	0.521832	0.516421	0.522068	0.453802	0.245595	0.574066	0.101432	0.324445	0.658588	0.265998	0.13331	0.251408	0.446072	0.353108	0.51604	0.282445	0.634549	0.446072	0.353108	0.0937152	0.353108	0.301448	0.363694	0.388294	0.189162	0.301448	0.305247	0.189162	0.350063	0.350063	0.350063	0.245595	0.261826	0.350063	0.389743	0.220438	0.318723	0.353108	0.301448	0.353108	0.0378627	0.301448	0.0378627	0.353306	0.0378627	0.71599	0.353108	0.249464
CFL10201_20	0.636318	0.055026	0.121843	0.43415	0.604297	0.526648	0.556029	0.479562	0.47494	0.283311	0.528779	0.639174	0.626714	0.254531	0.52211	0.120705	0.545226	0.220707	0.254531	0.52211	0.597069	0.52211	0.636318	0.568006	0.504494	0.69258	0.636318	0.678108	0.69258	0.525585	0.525585	0.525585	0.526648	0.511724	0.525585	0.57277	0.411083	0.390649	0.52211	0.636318	0.52211	0.541618	0.636318	0.541216	0.578431	0.541618	0.431106	0.52211	0.509975
CFL10201_21	0.460057	0.426436	0.421782	0.367351	0.336624	0.33854	0.519821	0.362925	0.42328	0.529363	0.260175	0.451066	0.575054	0.685027	0.0466587	0.420645	0.447305	0.651204	0.685027	0.0466587	0.414851	0.0466587	0.4541	0.516346	0.472892	0.510363	0.4541	0.409504	0.510363	0.0501331	0.0501331	0.0501331	0.33854	0.345314	0.0501331	0.475947	0.622276	0.471375	0.0466587	0.4541	0.0466587	0.35351	0.4541	0.353108	0.505958	0.35351	0.752632	0.0466587	0.376134
CFL10211_20	0.0413077	0.616933	0.611522	0.430244	0.361978	0.260385	0.341926	0.324018	0.194891	0.506759	0.479276	0.147881	0.378857	0.709657	0.4541	0.611142	0.312892	0.729651	0.709657	0.4541	0.245149	0.4541	0.0353501	0.097596	0.394736	0.0353501	0.0353501	0.269477	0.0353501	0.454536	0.454536	0.454536	0.260385	0.317332	0.454536	0.17992	0.48444	0.0526249	0.4541	0.0353501	0.4541	0.30185	0.0353501	0.301448	0.0872082	0.30185	0.427617	0.4541	0.400764
CFL10221_20	0.636318	0.055026	0.121843	0.43415	0.604297	0.526648	0.556029	0.479562	0.47494	0.283311	0.528779	0.639174	0.626714	0.254531	0.52211	0.120705	0.545226	0.220707	0.254531	0.52211	0.597069	0.52211	0.636318	0.568006	0.504494	0.69258	0.636318	0.678108	0.69258	0.525585	0.525585	0.525585	0.526648	0.511724	0.525585	0.57277	0.411083	0.390649	0.52211	0.636318	0.52211	0.541618	0.636318	0.541216	0.578431	0.541618	0.431106	0.52211	0.509975
CFL10221_21	0.307405	0.521832	0.516421	0.522068	0.453802	0.245595	0.574066	0.101432	0.324445	0.658588	0.265998	0.13331	0.251408	0.446072	0.353108	0.51604	0.282445	0.634549	0.446072	0.353108	0.0937152	0.353108	0.301448	0.363694	0.388294	0.189162	0.301448	0.305247	0.189162	0.350063	0.350063	0.350063	0.245595	0.261826	0.350063	0.389743	0.220438	0.318723	0.353108	0.301448	0.353108	0.0378627	0.301448	0.0378627	0.353306	0.0378627	0.71599	0.353108	0.249464
CFL10231_20	0.611142	0.025031	0.020377	0.468251	0.709679	0.501472	0.556029	0.525857	0.580322	0.258135	0.634161	0.613998	0.732096	0.283622	0.420645	0.0192397	0.650608	0.249799	0.283622	0.420645	0.571893	0.420645	0.611142	0.673388	0.609876	0.667405	0.611142	0.78349	0.667405	0.424119	0.424119	0.424119	0.501472	0.517703	0.424119	0.57277	0.482255	0.365474	0.420645	0.611142	0.420645	0.516442	0.611142	0.51604	0.553256	0.516442	0.502278	0.420645	0.539066
CFL10231_21	0.307405	0.521832	0.516421	0.522068	0.453802	0.245595	0.574066	0.101432	0.324445	0.658588	0.265998	0.13331	0.251408	0.446072	0.353108	0.51604	0.282445	0.634549	0.446072	0.353108	0.0937152	0.353108	0.301448	0.363694	0.388294	0.189162	0.301448	0.305247	0.189162	0.350063	0.350063	0.350063	0.245595	0.261826	0.350063	0.389743	0.220438	0.318723	0.353108	0.301448	0.353108	0.0378627	0.301448	0.0378627	0.353306	0.0378627	0.71599	0.353108	0.249464
CFL10241_20	0.636318	0.055026	0.121843	0.43415	0.604297	0.526648	0.556029	0.479562	0.47494	0.283311	0.528779	0.639174	0.626714	0.254531	0.52211	0.120705	0.545226	0.220707	0.254531	0.52211	0.597069	0.52211	0.636318	0.568006	0.504494	0.69258	0.636318	0.678108	0.69258	0.525585	0.525585	0.525585	0.526648	0.511724	0.525585	0.57277	0.411083	0.390649	0.52211	0.636318	0.52211	0.541618	0.636318	0.541216	0.578431	0.541618	0.431106	0.52211	0.509975
CFL10241_21	0.307405	0.521832	0.516421	0.522068	0.453802	0.245595	0.574066	0.101432	0.324445	0.658588	0.265998	0.13331	0.251408	0.446072	0.353108	0.51604	0.282445	0.634549	0.446072	0.353108	0.0937152	0.353108	0.301448	0.363694	0.388294	0.189162	0.301448	0.305247	0.189162	0.350063	0.350063	0.350063	0.245595	0.261826	0.350063	0.389743	0.220438	0.318723	0.353108	0.301448	0.353108	0.0378627	0.301448	0.0378627	0.353306	0.0378627	0.71599	0.353108	0.249464
CFL10251_20	0.636318	0.055026	0.121843	0.43415	0.604297	0.526648	0.556029	0.479562	0.47494	0.283311	0.528779	0.639174	0.626714	0.254531	0.52211	0.120705	0.545226	0.220707	0.254531	0.52211	0.597069	0.52211	0.636318	0.568006	0.504494	0.69258	0.636318	0.678108	0.69258	0.525585	0.525585	0.525585	0.526648	0.511724	0.525585	0.57277	0.411083	0.390649	0.52211	0.636318	0.52211	0.541618	0.636318	0.541216	0.578431	0.541618	0.431106	0.52211	0.509975
CFL10251_21	0.574072	0.0642509	0.0595968	0.468251	0.672609	0.464402	0.556029	0.488787	0.543252	0.221065	0.597091	0.576928	0.695026	0.322842	0.459864	0.0584595	0.613537	0.289019	0.322842	0.459864	0.534823	0.459864	0.574072	0.636318	0.572805	0.630334	0.574072	0.746419	0.630334	0.463339	0.463339	0.463339	0.464402	0.480632	0.463339	0.57277	0.445184	0.328403	0.459864	0.574072	0.459864	0.479372	0.574072	0.47897	0.516185	0.479372	0.465207	0.459864	0.578286
CFL10271_20	0.636318	0.055026	0.121843	0.43415	0.604297	0.526648	0.556029	0.479562	0.47494	0.283311	0.528779	0.639174	0.626714	0.254531	0.52211	0.120705	0.545226	0.220707	0.254531	0.52211	0.597069	0.52211	0.636318	0.568006	0.504494	0.69258	0.636318	0.678108	0.69258	0.525585	0.525585	0.525585	0.526648	0.511724	0.525585	0.57277	0.411083	0.390649	0.52211	0.636318	0.52211	0.541618	0.636318	0.541216	0.578431	0.541618	0.431106	0.52211	0.509975
CFL10271_21	0.307405	0.521832	0.516421	0.522068	0.453802	0.245595	0.574066	0.101432	0.324445	0.658588	0.265998	0.13331	0.251408	0.446072	0.353108	0.51604	0.282445	0.634549	0.446072	0.353108	0.0937152	0.353108	0.301448	0.363694	0.388294	0.189162	0.301448	0.305247	0.189162	0.350063	0.350063	0.350063	0.245595	0.261826	0.350063	0.389743	0.220438	0.318723	0.353108	0.301448	0.353108	0.0378627	0.301448	0.0378627	0.353306	0.0378627	0.71599	0.353108	0.249464
CFL10281_21	0.574072	0.0642509	0.0595968	0.468249	0.672609	0.464402	0.556027	0.488784	0.543252	0.221065	0.597091	0.576928	0.695026	0.322842	0.459864	0.0584595	0.613537	0.289019	0.322842	0.459864	0.534823	0.459864	0.574072	0.636318	0.572803	0.630334	0.574072	0.746419	0.630334	0.463339	0.463339	0.463339	0.464402	0.480632	0.463339	0.572767	0.445182	0.328401	0.459864	0.574072	0.459864	0.479372	0.574072	0.47897	0.516183	0.479372	0.465205	0.459864	0.578286
CFL10301_21	0.282538	0.552811	0.5474	0.583377	0.515111	0.276574	0.573638	0.132411	0.299578	0.65816	0.327307	0.164289	0.226541	0.477051	0.414417	0.54702	0.268378	0.665528	0.477051	0.414417	0.0688482	0.414417	0.276581	0.338827	0.410926	0.164295	0.276581	0.366556	0.164295	0.411371	0.411371	0.411371	0.276574	0.344322	0.411371	0.37942	0.210115	0.293856	0.414417	0.276581	0.414417	0.0688419	0.276581	0.0688419	0.328439	0.0688419	0.715562	0.414417	0.280444
CFL10311_20	0.460057	0.426436	0.421782	0.367351	0.336624	0.33854	0.519821	0.362925	0.42328	0.529363	0.260175	0.451066	0.575054	0.685027	0.0466587	0.420645	0.447305	0.651204	0.685027	0.0466587	0.414851	0.0466587	0.4541	0.516346	0.472892	0.510363	0.4541	0.409504	0.510363	0.0501331	0.0501331	0.0501331	0.33854	0.345314	0.0501331	0.475947	0.622276	0.471375	0.0466587	0.4541	0.0466587	0.35351	0.4541	0.353108	0.505958	0.35351	0.752632	0.0466587	0.376134
CFL10311_21	0.251106	0.577684	0.572273	0.583811	0.515545	0.301448	0.382989	0.157284	0.268146	0.46751	0.327741	0.189162	0.195109	0.501924	0.414851	0.571893	0.161358	0.690402	0.501924	0.414851	0.037416	0.414851	0.245149	0.307395	0.435799	0.132863	0.245149	0.36699	0.132863	0.411805	0.411805	0.411805	0.301448	0.358396	0.411805	0.389749	0.220444	0.262423	0.414851	0.245149	0.414851	0.0937152	0.245149	0.0937152	0.297007	0.0937152	0.524912	0.414851	0.305317
CFL10312_20	0.460057	0.426436	0.421782	0.367351	0.336624	0.33854	0.519821	0.362925	0.42328	0.529363	0.260175	0.451066	0.575054	0.685027	0.0466587	0.420645	0.447305	0.651204	0.685027	0.0466587	0.414851	0.0466587	0.4541	0.516346	0.472892	0.510363	0.4541	0.409504	0.510363	0.0501331	0.0501331	0.0501331	0.33854	0.345314	0.0501331	0.475947	0.622276	0.471375	0.0466587	0.4541	0.0466587	0.35351	0.4541	0.353108	0.505958	0.35351	0.752632	0.0466587	0.376134
CFL10313_20	0.460057	0.426436	0.421782	0.367351	0.336624	0.33854	0.519821	0.362925	0.42328	0.529363	0.260175	0.451066	0.575054	0.685027	0.0466587	0.420645	0.447305	0.651204	0.685027	0.0466587	0.414851	0.0466587	0.4541	0.516346	0.472892	0.510363	0.4541	0.409504	0.510363	0.0501331	0.0501331	0.0501331	0.33854	0.345314	0.0501331	0.475947	0.622276	0.471375	0.0466587	0.4541	0.0466587	0.35351	0.4541	0.353108	0.505958	0.35351	0.752632	0.0466587	0.376134
CFL10314_20	0.460057	0.426436	0.421782	0.367351	0.336624	0.33854	0.519821	0.362925	0.42328	0.529363	0.260175	0.451066	0.575054	0.685027	0.0466587	0.420645	0.447305	0.651204	0.685027	0.0466587	0.414851	0.0466587	0.4541	0.516346	0.472892	0.510363	0.4541	0.409504	0.510363	0.0501331	0.0501331	0.0501331	0.33854	0.345314	0.0501331	0.475947	0.622276	0.471375	0.0466587	0.4541	0.0466587	0.35351	0.4541	0.353108	0.505958	0.35351	0.752632	0.0466587	0.376134
CFL10315_20	0.460057	0.426436	0.421782	0.367351	0.336624	0.33854	0.519821	0.362925	0.42328	0.529363	0.260175	0.451066	0.575054	0.685027	0.0466587	0.420645	0.447305	0.651204	0.685027	0.0466587	0.414851	0.0466587	0.4541	0.516346	0.472892	0.510363	0.4541	0.409504	0.510363	0.0501331	0.0501331	0.0501331	0.33854	0.345314	0.0501331	0.475947	0.622276	0.471375	0.0466587	0.4541	0.0466587	0.35351	0.4541	0.353108	0.505958	0.35351	0.752632	0.0466587	0.376134
CFL10321_21	0.251106	0.577684	0.572273	0.583811	0.515545	0.301448	0.382989	0.157284	0.268146	0.46751	0.327741	0.189162	0.195109	0.501924	0.414851	0.571893	0.161358	0.690402	0.501924	0.414851	0.037416	0.414851	0.245149	0.307395	0.435799	0.132863	0.245149	0.36699	0.132863	0.411805	0.411805	0.411805	0.301448	0.358396	0.411805	0.389749	0.220444	0.262423	0.414851	0.245149	0.414851	0.0937152	0.245149	0.0937152	0.297007	0.0937152	0.524253	0.414851	0.305317
CFL10331_20	0.636318	0.055026	0.121843	0.43415	0.604297	0.526648	0.556029	0.479562	0.47494	0.283311	0.528779	0.639174	0.626714	0.254531	0.52211	0.120705	0.545226	0.220707	0.254531	0.52211	0.597069	0.52211	0.636318	0.568006	0.504494	0.69258	0.636318	0.678108	0.69258	0.525585	0.525585	0.525585	0.526648	0.511724	0.525585	0.57277	0.411083	0.390649	0.52211	0.636318	0.52211	0.541618	0.636318	0.541216	0.578431	0.541618	0.431106	0.52211	0.509975
CFL10331_21	0.251106	0.577684	0.572273	0.583811	0.515545	0.301448	0.382989	0.157284	0.268146	0.46751	0.327741	0.189162	0.195109	0.501924	0.414851	0.571893	0.161358	0.690402	0.501924	0.414851	0.037416	0.414851	0.245149	0.307395	0.435799	0.132863	0.245149	0.36699	0.132863	0.411805	0.411805	0.411805	0.301448	0.358396	0.411805	0.389749	0.220444	0.262423	0.414851	0.245149	0.414851	0.0937152	0.245149	0.0937152	0.297007	0.0937152	0.524912	0.414851	0.305317
CFL10341_20	0.636318	0.055026	0.121843	0.43415	0.604297	0.526648	0.556029	0.479562	0.47494	0.283311	0.528779	0.639174	0.626714	0.254531	0.52211	0.120705	0.545226	0.220707	0.254531	0.52211	0.597069	0.52211	0.636318	0.568006	0.504494	0.69258	0.636318	0.678108	0.69258	0.525585	0.525585	0.525585	0.526648	0.511724	0.525585	0.57277	0.411083	0.390649	0.52211	0.636318	0.52211	0.541618	0.636318	0.541216	0.578431	0.541618	0.431106	0.52211	0.509975
CFL10341_21	0.574072	0.0642509	0.0595968	0.468251	0.672609	0.464402	0.556029	0.488787	0.543252	0.221065	0.597091	0.576928	0.695026	0.322842	0.459864	0.0584595	0.613537	0.289019	0.322842	0.459864	0.534823	0.459864	0.574072	0.636318	0.572805	0.630334	0.574072	0.746419	0.630334	0.463339	0.463339	0.463339	0.464402	0.480632	0.463339	0.57277	0.445184	0.328403	0.459864	0.574072	0.459864	0.479372	0.574072	0.47897	0.516185	0.479372	0.465207	0.459864	0.578286
CFL10351_20	0.611142	0.025031	0.020377	0.468251	0.709679	0.501472	0.556029	0.525857	0.580322	0.258135	0.634161	0.613998	0.732096	0.283622	0.420645	0.0192397	0.650608	0.249799	0.283622	0.420645	0.571893	0.420645	0.611142	0.673388	0.609876	0.667405	0.611142	0.78349	0.667405	0.424119	0.424119	0.424119	0.501472	0.517703	0.424119	0.57277	0.482255	0.365474	0.420645	0.611142	0.420645	0.516442	0.611142	0.51604	0.553256	0.516442	0.502278	0.420645	0.539066
CFL10351_21	0.307405	0.521832	0.516421	0.522068	0.453802	0.245595	0.574066	0.101432	0.324445	0.658588	0.265998	0.13331	0.251408	0.446072	0.353108	0.51604	0.282445	0.634549	0.446072	0.353108	0.0937152	0.353108	0.301448	0.363694	0.388294	0.189162	0.301448	0.305247	0.189162	0.350063	0.350063	0.350063	0.245595	0.261826	0.350063	0.389743	0.220438	0.318723	0.353108	0.301448	0.353108	0.0378627	0.301448	0.0378627	0.353306	0.0378627	0.71599	0.353108	0.249464
CFL10361_20	0.636318	0.055026	0.121843	0.43415	0.604297	0.526648	0.556029	0.479562	0.47494	0.283311	0.528779	0.639174	0.626714	0.254531	0.52211	0.120705	0.545226	0.220707	0.254531	0.52211	0.597069	0.52211	0.636318	0.568006	0.504494	0.69258	0.636318	0.678108	0.69258	0.525585	0.525585	0.525585	0.526648	0.511724	0.525585	0.57277	0.411083	0.390649	0.52211	0.636318	0.52211	0.541618	0.636318	0.541216	0.578431	0.541618	0.431106	0.52211	0.509975
CFL10361_21	0.460918	0.591699	0.625702	0.505678	0.408316	0.317592	0.474316	0.340232	0.419056	0.702187	0.449379	0.430117	0.490519	0.645037	0.48348	0.625321	0.418113	0.647483	0.645037	0.48348	0.506975	0.48348	0.465911	0.43181	0.385604	0.522174	0.465911	0.518395	0.522174	0.483916	0.483916	0.483916	0.317592	0.317592	0.483916	0.492124	0.656821	0.476689	0.48348	0.465911	0.48348	0.412874	0.465911	0.412472	0.575366	0.412874	0.65114	0.48348	0.378371
CFL10371_20	0.611142	0.025031	0.020377	0.468251	0.709679	0.501472	0.556029	0.525857	0.580322	0.258135	0.634161	0.613998	0.732096	0.283622	0.420645	0.0192397	0.650608	0.249799	0.283622	0.420645	0.571893	0.420645	0.611142	0.673388	0.609876	0.667405	0.611142	0.78349	0.667405	0.424119	0.424119	0.424119	0.501472	0.517703	0.424119	0.57277	0.482255	0.365474	0.420645	0.611142	0.420645	0.516442	0.611142	0.51604	0.553256	0.516442	0.502278	0.420645	0.539066
CFL10371_21	0.307405	0.521832	0.516421	0.522068	0.453802	0.245595	0.574066	0.101432	0.324445	0.658588	0.265998	0.13331	0.251408	0.446072	0.353108	0.51604	0.282445	0.634549	0.446072	0.353108	0.0937152	0.353108	0.301448	0.363694	0.388294	0.189162	0.301448	0.305247	0.189162	0.350063	0.350063	0.350063	0.245595	0.261826	0.350063	0.389743	0.220438	0.318723	0.353108	0.301448	0.353108	0.0378627	0.301448	0.0378627	0.353306	0.0378627	0.71599	0.353108	0.249464
CFL10381_20	0.636318	0.055026	0.121843	0.43415	0.604297	0.526648	0.556029	0.479562	0.47494	0.283311	0.528779	0.639174	0.626714	0.254531	0.52211	0.120705	0.545226	0.220707	0.254531	0.52211	0.597069	0.52211	0.636318	0.568006	0.504494	0.69258	0.636318	0.678108	0.69258	0.525585	0.525585	0.525585	0.526648	0.511724	0.525585	0.57277	0.411083	0.390649	0.52211	0.636318	0.52211	0.541618	0.636318	0.541216	0.578431	0.541618	0.431106	0.52211	0.509975
CFL10381_21	0.307405	0.521832	0.516421	0.522068	0.453802	0.245595	0.574066	0.101432	0.324445	0.658588	0.265998	0.13331	0.251408	0.446072	0.353108	0.51604	0.282445	0.634549	0.446072	0.353108	0.0937152	0.353108	0.301448	0.363694	0.388294	0.189162	0.301448	0.305247	0.189162	0.350063	0.350063	0.350063	0.245595	0.261826	0.350063	0.389743	0.220438	0.318723	0.353108	0.301448	0.353108	0.0378627	0.301448	0.0378627	0.353306	0.0378627	0.71599	0.353108	0.249464
CFL10391_20	0.636318	0.055026	0.121843	0.43415	0.604297	0.526648	0.556029	0.479562	0.47494	0.283311	0.528779	0.639174	0.626714	0.254531	0.52211	0.120705	0.545226	0.220707	0.254531	0.52211	0.597069	0.52211	0.636318	0.568006	0.504494	0.69258	0.636318	0.678108	0.69258	0.525585	0.525585	0.525585	0.526648	0.511724	0.525585	0.57277	0.411083	0.390649	0.52211	0.636318	0.52211	0.541618	0.636318	0.541216	0.578431	0.541618	0.431106	0.52211	0.509975
CFL10391_21	0.307405	0.521832	0.516421	0.522068	0.453802	0.245595	0.574066	0.101432	0.324445	0.658588	0.265998	0.13331	0.251408	0.446072	0.353108	0.51604	0.282445	0.634549	0.446072	0.353108	0.0937152	0.353108	0.301448	0.363694	0.388294	0.189162	0.301448	0.305247	0.189162	0.350063	0.350063	0.350063	0.245595	0.261826	0.350063	0.389743	0.220438	0.318723	0.353108	0.301448	0.353108	0.0378627	0.301448	0.0378627	0.353306	0.0378627	0.71599	0.353108	0.249464
CFL10401_21	0.574072	0.0642509	0.0595968	0.468251	0.672609	0.464402	0.556029	0.488787	0.543252	0.221065	0.597091	0.576928	0.695026	0.322842	0.459864	0.0584595	0.613537	0.289019	0.322842	0.459864	0.534823	0.459864	0.574072	0.636318	0.572805	0.630334	0.574072	0.746419	0.630334	0.463339	0.463339	0.463339	0.464402	0.480632	0.463339	0.57277	0.445184	0.328403	0.459864	0.574072	0.459864	0.479372	0.574072	0.47897	0.516185	0.479372	0.464548	0.459864	0.578286
CFL10411_20	0.611142	0.025031	0.020377	0.468251	0.709679	0.501472	0.556029	0.525857	0.580322	0.258135	0.634161	0.613998	0.732096	0.283622	0.420645	0.0192397	0.650608	0.249799	0.283622	0.420645	0.571893	0.420645	0.611142	0.673388	0.609876	0.667405	0.611142	0.78349	0.667405	0.424119	0.424119	0.424119	0.501472	0.517703	0.424119	0.57277	0.482255	0.365474	0.420645	0.611142	0.420645	0.516442	0.611142	0.51604	0.553256	0.516442	0.502278	0.420645	0.539066
CFL10411_21	0.611142	0.025031	0.020377	0.468251	0.709679	0.501472	0.556029	0.525857	0.580322	0.258135	0.634161	0.613998	0.732096	0.283622	0.420645	0.0192397	0.650608	0.249799	0.283622	0.420645	0.571893	0.420645	0.611142	0.673388	0.609876	0.667405	0.611142	0.78349	0.667405	0.424119	0.424119	0.424119	0.501472	0.517703	0.424119	0.57277	0.482255	0.365474	0.420645	0.611142	0.420645	0.516442	0.611142	0.51604	0.553256	0.516442	0.502278	0.420645	0.539066
CFL10421_20	0.611142	0.025031	0.020377	0.468251	0.709679	0.501472	0.556029	0.525857	0.580322	0.258135	0.634161	0.613998	0.732096	0.283622	0.420645	0.0192397	0.650608	0.249799	0.283622	0.420645	0.571893	0.420645	0.611142	0.673388	0.609876	0.667405	0.611142	0.78349	0.667405	0.424119	0.424119	0.424119	0.501472	0.517703	0.424119	0.57277	0.482255	0.365474	0.420645	0.611142	0.420645	0.516442	0.611142	0.51604	0.553256	0.516442	0.502278	0.420645	0.539066
CFL10421_21	0.343113	0.379667	0.375013	0.426106	0.392804	0.294289	0.40573	0.318674	0.317286	0.374299	0.317286	0.406815	0.46906	0.638258	0.14299	0.373876	0.317286	0.604435	0.638258	0.14299	0.308857	0.14299	0.348106	0.410352	0.429068	0.404369	0.348106	0.466615	0.404369	0.146464	0.146464	0.146464	0.294289	0.304976	0.146464	0.378451	0.496937	0.365381	0.14299	0.348106	0.14299	0.309259	0.348106	0.308857	0.450237	0.309259	0.602834	0.14299	0.371103
CFL10431_20	0.313472	0.397255	0.391844	0.45427	0.658627	0.603294	0.376762	0.666928	0.473013	0.234161	0.775925	0.490791	0.656978	0.489979	0.750749	0.391464	0.579828	0.509973	0.489979	0.750749	0.52327	0.750749	0.313472	0.375718	0.70335	0.313472	0.313472	0.566126	0.313472	0.751185	0.751185	0.751185	0.603294	0.613981	0.751185	0.497849	0.565525	0.0695533	0.750749	0.313472	0.750749	0.644759	0.313472	0.644357	0.255585	0.644759	0.22684	0.750749	0.743673
CFL10431_21	0.307807	0.522234	0.516822	0.52247	0.454204	0.245997	0.574468	0.101432	0.324847	0.65899	0.265998	0.13331	0.251408	0.446072	0.35351	0.516442	0.282445	0.634951	0.446072	0.35351	0.0937152	0.35351	0.30185	0.364096	0.388696	0.189162	0.30185	0.305247	0.189162	0.350452	0.350452	0.350452	0.245997	0.262227	0.350452	0.390145	0.220438	0.319125	0.35351	0.30185	0.35351	0.0378627	0.30185	0.0378627	0.353708	0.0378627	0.715331	0.35351	0.249866
CFL10441_20	0.105685	0.677458	0.743517	0.396143	0.293666	0.39238	0.339935	0.384543	0.128711	0.567014	0.410964	0.279876	0.312676	0.711095	0.516346	0.743137	0.246712	0.731088	0.711095	0.516346	0.309526	0.516346	0.0997275	0.0314157	0.396174	0.0997275	0.0997275	0.201165	0.0997275	0.516782	0.516782	0.516782	0.39238	0.418173	0.516782	0.263308	0.533727	0.117002	0.516346	0.0997275	0.516346	0.433845	0.0997275	0.433443	0.151586	0.433845	0.391525	0.516346	0.402202
CFL10441_21	0.307405	0.521832	0.516421	0.522068	0.453802	0.245595	0.574066	0.101432	0.324445	0.658588	0.265998	0.13331	0.251408	0.446072	0.353108	0.51604	0.282445	0.634549	0.446072	0.353108	0.0937152	0.353108	0.301448	0.363694	0.388294	0.189162	0.301448	0.305247	0.189162	0.350063	0.350063	0.350063	0.245595	0.261826	0.350063	0.389743	0.220438	0.318723	0.353108	0.301448	0.353108	0.0378627	0.301448	0.0378627	0.353306	0.0378627	0.71599	0.353108	0.249464
CFL10451_20	0.582064	0.0808836	0.0762295	0.529994	0.771422	0.557325	0.459792	0.58171	0.551244	0.161898	0.695904	0.66985	0.703019	0.339475	0.482387	0.0750923	0.556742	0.305652	0.339475	0.482387	0.542815	0.482387	0.582064	0.64431	0.657381	0.638327	0.582064	0.845232	0.638327	0.485862	0.485862	0.485862	0.557325	0.614273	0.485862	0.572776	0.482261	0.336396	0.482387	0.582064	0.482387	0.572295	0.582064	0.571893	0.524178	0.572295	0.40604	0.482387	0.594919
CFL10451_21	0.307807	0.522234	0.516822	0.52247	0.454204	0.245997	0.574468	0.101432	0.324847	0.65899	0.265998	0.13331	0.251408	0.446072	0.35351	0.516442	0.282445	0.634951	0.446072	0.35351	0.0937152	0.35351	0.30185	0.364096	0.388696	0.189162	0.30185	0.305247	0.189162	0.350452	0.350452	0.350452	0.245997	0.262227	0.350452	0.390145	0.220438	0.319125	0.35351	0.30185	0.35351	0.0378627	0.30185	0.0378627	0.353708	0.0378627	0.715331	0.35351	0.249866
CFL10461_20	0.290308	0.554397	0.548986	0.529994	0.498798	0.35445	0.327181	0.210287	0.25353	0.448772	0.310994	0.242165	0.180494	0.588652	0.321814	0.548605	0.146743	0.667114	0.588652	0.321814	0.132816	0.321814	0.28435	0.346596	0.488802	0.172065	0.28435	0.40406	0.172065	0.318769	0.318769	0.318769	0.35445	0.411398	0.318769	0.419321	0.397101	0.301625	0.321814	0.28435	0.321814	0.256733	0.28435	0.256733	0.336208	0.256733	0.559991	0.321814	0.392045
CFL10461_21	0.574072	0.0642509	0.0595968	0.468251	0.672609	0.464402	0.556029	0.488787	0.543252	0.221065	0.597091	0.576928	0.695026	0.322842	0.459864	0.0584595	0.613537	0.289019	0.322842	0.459864	0.534823	0.459864	0.574072	0.636318	0.572805	0.630334	0.574072	0.746419	0.630334	0.463339	0.463339	0.463339	0.464402	0.480632	0.463339	0.57277	0.445184	0.328403	0.459864	0.574072	0.459864	0.479372	0.574072	0.47897	0.516185	0.479372	0.465207	0.459864	0.578286
CFL10462_20	0.290308	0.554397	0.548986	0.529994	0.498798	0.35445	0.327181	0.210287	0.25353	0.448772	0.310994	0.242165	0.180494	0.588652	0.321814	0.548605	0.146743	0.667114	0.588652	0.321814	0.132816	0.321814	0.28435	0.346596	0.488802	0.172065	0.28435	0.40406	0.172065	0.318769	0.318769	0.318769	0.35445	0.411398	0.318769	0.419321	0.397101	0.301625	0.321814	0.28435	0.321814	0.256733	0.28435	0.256733	0.336208	0.256733	0.559991	0.321814	0.392045
CFL10463_20	0.290308	0.554397	0.548986	0.529994	0.498798	0.35445	0.327181	0.210287	0.25353	0.448772	0.310994	0.242165	0.180494	0.588652	0.321814	0.548605	0.146743	0.667114	0.588652	0.321814	0.132816	0.321814	0.28435	0.346596	0.488802	0.172065	0.28435	0.40406	0.172065	0.318769	0.318769	0.318769	0.35445	0.411398	0.318769	0.419321	0.397101	0.301625	0.321814	0.28435	0.321814	0.256733	0.28435	0.256733	0.336208	0.256733	0.559991	0.321814	0.392045
CFL10464_20	0.310378	0.598179	0.640416	0.53175	0.452569	0.39502	0.327009	0.203207	0.186562	0.46526	0.264765	0.282735	0.113525	0.593043	0.413483	0.640035	0.0701697	0.671506	0.593043	0.413483	0.152886	0.413483	0.30442	0.279628	0.44254	0.192135	0.30442	0.357831	0.192135	0.410438	0.410438	0.410438	0.39502	0.384772	0.410438	0.444918	0.375377	0.321692	0.413483	0.30442	0.413483	0.297303	0.30442	0.297303	0.356675	0.297303	0.512268	0.413483	0.396436
CFL10465_20	0.290308	0.554397	0.548986	0.529994	0.498798	0.35445	0.327181	0.210287	0.25353	0.448772	0.310994	0.242165	0.180494	0.588652	0.321814	0.548605	0.146743	0.667114	0.588652	0.321814	0.132816	0.321814	0.28435	0.346596	0.488802	0.172065	0.28435	0.40406	0.172065	0.318769	0.318769	0.318769	0.35445	0.411398	0.318769	0.419321	0.397101	0.301625	0.321814	0.28435	0.321814	0.256733	0.28435	0.256733	0.336208	0.256733	0.559991	0.321814	0.392045
CFL10471_20	0.611142	0.025031	0.020377	0.468251	0.709679	0.501472	0.556029	0.525857	0.580322	0.258135	0.634161	0.613998	0.732096	0.283622	0.420645	0.0192397	0.650608	0.249799	0.283622	0.420645	0.571893	0.420645	0.611142	0.673388	0.609876	0.667405	0.611142	0.78349	0.667405	0.424119	0.424119	0.424119	0.501472	0.517703	0.424119	0.57277	0.482255	0.365474	0.420645	0.611142	0.420645	0.516442	0.611142	0.51604	0.553256	0.516442	0.502278	0.420645	0.539066
CFL10471_21	0.22807	0.514642	0.580702	0.383389	0.280913	0.309877	0.424012	0.262791	0.0607351	0.570779	0.317898	0.197373	0.325013	0.602096	0.42328	0.580322	0.178736	0.568273	0.602096	0.42328	0.295367	0.42328	0.222113	0.153801	0.313671	0.222113	0.222113	0.29846	0.222113	0.423716	0.423716	0.423716	0.309877	0.33567	0.423716	0.167166	0.411089	0.239387	0.42328	0.222113	0.42328	0.324847	0.222113	0.324445	0.273971	0.324847	0.585651	0.42328	0.293203
CFL10481_20	0.548677	0.0816718	0.0770177	0.529994	0.738034	0.523937	0.426404	0.548322	0.517857	0.161858	0.662516	0.636463	0.669631	0.340263	0.449	0.0758805	0.523355	0.30644	0.340263	0.449	0.509428	0.449	0.548677	0.610923	0.623993	0.60494	0.548677	0.811845	0.60494	0.452474	0.452474	0.452474	0.523937	0.580885	0.452474	0.572776	0.482261	0.303009	0.449	0.548677	0.449	0.538907	0.548677	0.538505	0.524178	0.538907	0.40604	0.449	0.561532
CFL10481_21	0.611142	0.025031	0.020377	0.468251	0.709679	0.501472	0.556029	0.525857	0.580322	0.258135	0.634161	0.613998	0.732096	0.283622	0.420645	0.0192397	0.650608	0.249799	0.283622	0.420645	0.571893	0.420645	0.611142	0.673388	0.609876	0.667405	0.611142	0.78349	0.667405	0.424119	0.424119	0.424119	0.501472	0.517703	0.424119	0.57277	0.482255	0.365474	0.420645	0.611142	0.420645	0.516442	0.611142	0.51604	0.553256	0.516442	0.502278	0.420645	0.539066
CFL10491_20	0.636318	0.055026	0.121843	0.43415	0.604297	0.526648	0.556029	0.479562	0.47494	0.283311	0.528779	0.639174	0.626714	0.254531	0.52211	0.120705	0.545226	0.220707	0.254531	0.52211	0.597069	0.52211	0.636318	0.568006	0.504494	0.69258	0.636318	0.678108	0.69258	0.525585	0.525585	0.525585	0.526648	0.511724	0.525585	0.57277	0.411083	0.390649	0.52211	0.636318	0.52211	0.541618	0.636318	0.541216	0.578431	0.541618	0.431106	0.52211	0.509975
CFL10491_21	0.307405	0.521832	0.516421	0.522068	0.453802	0.245595	0.574066	0.101432	0.324445	0.658588	0.265998	0.13331	0.251408	0.446072	0.353108	0.51604	0.282445	0.634549	0.446072	0.353108	0.0937152	0.353108	0.301448	0.363694	0.388294	0.189162	0.301448	0.305247	0.189162	0.350063	0.350063	0.350063	0.245595	0.261826	0.350063	0.389743	0.220438	0.318723	0.353108	0.301448	0.353108	0.0378627	0.301448	0.0378627	0.353306	0.0378627	0.71599	0.353108	0.249464
CFL10501_21	0.611142	0.025031	0.020377	0.468251	0.709679	0.501472	0.556029	0.525857	0.580322	0.258135	0.634161	0.613998	0.732096	0.283622	0.420645	0.0192397	0.650608	0.249799	0.283622	0.420645	0.571893	0.420645	0.611142	0.673388	0.609876	0.667405	0.611142	0.78349	0.667405	0.424119	0.424119	0.424119	0.501472	0.517703	0.424119	0.57277	0.482255	0.365474	0.420645	0.611142	0.420645	0.516442	0.611142	0.51604	0.553256	0.516442	0.502278	0.420645	0.539066
CFL10511_21	0.307405	0.521832	0.516421	0.522068	0.453802	0.245595	0.574066	0.101432	0.324445	0.658588	0.265998	0.13331	0.251408	0.446072	0.353108	0.51604	0.282445	0.634549	0.446072	0.353108	0.0937152	0.353108	0.301448	0.363694	0.388294	0.189162	0.301448	0.305247	0.189162	0.350063	0.350063	0.350063	0.245595	0.261826	0.350063	0.389743	0.220438	0.318723	0.353108	0.301448	0.353108	0.0378627	0.301448	0.0378627	0.353306	0.0378627	0.71599	0.353108	0.249464
CFL10521_21	0.307405	0.521832	0.516421	0.522068	0.453802	0.245595	0.574066	0.101432	0.324445	0.658588	0.265998	0.13331	0.251408	0.446072	0.353108	0.51604	0.282445	0.634549	0.446072	0.353108	0.0937152	0.353108	0.301448	0.363694	0.388294	0.189162	0.301448	0.305247	0.189162	0.350063	0.350063	0.350063	0.245595	0.261826	0.350063	0.389743	0.220438	0.318723	0.353108	0.301448	0.353108	0.0378627	0.301448	0.0378627	0.353306	0.0378627	0.71599	0.353108	0.249464
CFL10531_21	0.307405	0.521832	0.516421	0.522068	0.453802	0.245595	0.574066	0.101432	0.324445	0.658588	0.265998	0.13331	0.251408	0.446072	0.353108	0.51604	0.282445	0.634549	0.446072	0.353108	0.0937152	0.353108	0.301448	0.363694	0.388294	0.189162	0.301448	0.305247	0.189162	0.350063	0.350063	0.350063	0.245595	0.261826	0.350063	0.389743	0.220438	0.318723	0.353108	0.301448	0.353108	0.0378627	0.301448	0.0378627	0.353306	0.0378627	0.71599	0.353108	0.249464
CFL10541_21	0.307405	0.521832	0.516421	0.522068	0.453802	0.245595	0.574066	0.101432	0.324445	0.658588	0.265998	0.13331	0.251408	0.446072	0.353108	0.51604	0.282445	0.634549	0.446072	0.353108	0.0937152	0.353108	0.301448	0.363694	0.388294	0.189162	0.301448	0.305247	0.189162	0.350063	0.350063	0.350063	0.245595	0.261826	0.350063	0.389743	0.220438	0.318723	0.353108	0.301448	0.353108	0.0378627	0.301448	0.0378627	0.353306	0.0378627	0.71599	0.353108	0.249464
CFL10551_21	0.282538	0.552811	0.5474	0.583611	0.515111	0.276574	0.573872	0.132411	0.299578	0.65816	0.327307	0.164289	0.226541	0.477051	0.414417	0.54702	0.268378	0.665528	0.477051	0.414417	0.0688482	0.414417	0.276581	0.338827	0.410926	0.164295	0.276581	0.366556	0.164295	0.411371	0.411371	0.411371	0.276574	0.344322	0.411371	0.379654	0.210115	0.293856	0.414417	0.276581	0.414417	0.0688419	0.276581	0.0688419	0.328439	0.0688419	0.714903	0.414417	0.280444
CFL10561_21	0.574072	0.0642509	0.0595968	0.468251	0.672609	0.464402	0.556029	0.488787	0.543252	0.221065	0.597091	0.576928	0.695026	0.322842	0.459864	0.0584595	0.613537	0.289019	0.322842	0.459864	0.534823	0.459864	0.574072	0.636318	0.572805	0.630334	0.574072	0.746419	0.630334	0.463339	0.463339	0.463339	0.464402	0.480632	0.463339	0.57277	0.445184	0.328403	0.459864	0.574072	0.459864	0.479372	0.574072	0.47897	0.516185	0.479372	0.464548	0.459864	0.578286
CFL10571_21	0.30785	0.521766	0.516865	0.521825	0.453314	0.24604	0.574066	0.101366	0.323957	0.659032	0.26551	0.133754	0.25092	0.445584	0.353553	0.516485	0.281957	0.634061	0.445584	0.353553	0.0941599	0.353553	0.301892	0.363206	0.387806	0.189607	0.301892	0.304759	0.189607	0.350507	0.350507	0.350507	0.24604	0.262048	0.350507	0.389743	0.220194	0.319167	0.353553	0.301892	0.353553	0.0383073	0.301892	0.0383073	0.353751	0.0383073	0.715746	0.353553	0.248976
CFL10581_21	0.307405	0.521832	0.516421	0.522068	0.453802	0.245595	0.574066	0.101432	0.324445	0.658588	0.265998	0.13331	0.251408	0.446072	0.353108	0.51604	0.282445	0.634549	0.446072	0.353108	0.0937152	0.353108	0.301448	0.363694	0.388294	0.189162	0.301448	0.305247	0.189162	0.350063	0.350063	0.350063	0.245595	0.261826	0.350063	0.389743	0.220438	0.318723	0.353108	0.301448	0.353108	0.0378627	0.301448	0.0378627	0.353306	0.0378627	0.71599	0.353108	0.249464
CFL10582_20	0.636318	0.0579963	0.124813	0.43415	0.604297	0.526648	0.556029	0.479562	0.47494	0.2804	0.528779	0.639174	0.626714	0.257501	0.52211	0.123676	0.545226	0.223677	0.257501	0.52211	0.597069	0.52211	0.636318	0.568006	0.504494	0.69258	0.636318	0.678108	0.69258	0.525585	0.525585	0.525585	0.526648	0.511724	0.525585	0.57277	0.411083	0.39362	0.52211	0.636318	0.52211	0.541618	0.636318	0.541216	0.578431	0.541618	0.608572	0.52211	0.509975
CFL10601_21	0.517772	0.121853	0.117199	0.529994	0.734352	0.520255	0.364952	0.544639	0.486952	0.0299878	0.658834	0.63278	0.638727	0.380444	0.521607	0.116062	0.49245	0.346621	0.380444	0.521607	0.478523	0.521607	0.517772	0.580018	0.620311	0.574035	0.517772	0.808162	0.574035	0.525082	0.525082	0.525082	0.520255	0.577202	0.525082	0.572776	0.445191	0.273854	0.521607	0.517772	0.521607	0.535225	0.517772	0.534823	0.459886	0.535225	0.325078	0.521607	0.634139
CFL10611_21	0.124761	0.619379	0.612447	0.376427	0.308161	0.0940437	0.270424	0.101415	0.168296	0.604045	0.481721	0.0940421	0.408524	0.76592	0.456546	0.613588	0.34256	0.732096	0.76592	0.456546	0.328633	0.456546	0.118804	0.181049	0.397182	0.118804	0.118804	0.325709	0.118804	0.456982	0.456982	0.456982	0.0940437	0.150991	0.456982	0.126081	0.540702	0.136078	0.456546	0.118804	0.456546	0.358112	0.118804	0.357711	0.170662	0.358112	0.578689	0.456546	0.457027
CFL10621_21	0.611142	0.025031	0.020377	0.468251	0.709679	0.501472	0.556029	0.525857	0.580322	0.258135	0.634161	0.613998	0.732096	0.283622	0.420645	0.0192397	0.650608	0.249799	0.283622	0.420645	0.571893	0.420645	0.611142	0.673388	0.609876	0.667405	0.611142	0.78349	0.667405	0.424119	0.424119	0.424119	0.501472	0.517703	0.424119	0.57277	0.482255	0.365474	0.420645	0.611142	0.420645	0.516442	0.611142	0.51604	0.553256	0.516442	0.502278	0.420645	0.539066
CFL10631_21	0.574072	0.0642509	0.0595968	0.468251	0.672609	0.464402	0.556029	0.488787	0.543252	0.221065	0.597091	0.576928	0.695026	0.322842	0.459864	0.0584595	0.613537	0.289019	0.322842	0.459864	0.534823	0.459864	0.574072	0.636318	0.572805	0.630334	0.574072	0.746419	0.630334	0.463339	0.463339	0.463339	0.464402	0.480632	0.463339	0.57277	0.445184	0.328403	0.459864	0.574072	0.459864	0.479372	0.574072	0.47897	0.516185	0.479372	0.465207	0.459864	0.578286
CFL10641_21	0.574072	0.0642509	0.0595968	0.468251	0.672609	0.464402	0.556029	0.488787	0.543252	0.221065	0.597091	0.576928	0.695026	0.322842	0.459864	0.0584595	0.613537	0.289019	0.322842	0.459864	0.534823	0.459864	0.574072	0.636318	0.572805	0.630334	0.574072	0.746419	0.630334	0.463339	0.463339	0.463339	0.464402	0.480632	0.463339	0.57277	0.445184	0.328403	0.459864	0.574072	0.459864	0.479372	0.574072	0.47897	0.516185	0.479372	0.465207	0.459864	0.578286
CFL10651_21	0.502812	0.202091	0.1963	0.505126	0.687525	0.448989	0.509209	0.41711	0.471992	0.321223	0.612007	0.448989	0.511241	0.348632	0.586831	0.1963	0.553077	0.258546	0.348632	0.586831	0.463563	0.586831	0.502812	0.565058	0.492782	0.502812	0.502812	0.705073	0.502812	0.586831	0.586831	0.586831	0.448989	0.516736	0.586831	0.48175	0.354165	0.260114	0.586831	0.502812	0.586831	0.463557	0.502812	0.463557	0.466884	0.463557	0.642245	0.586831	0.562873
CFL10661_21	0.574072	0.0642509	0.0595968	0.468251	0.672609	0.464402	0.556029	0.488787	0.543252	0.221065	0.597091	0.576928	0.695026	0.322842	0.459864	0.0584595	0.613537	0.289019	0.322842	0.459864	0.534823	0.459864	0.574072	0.636318	0.572805	0.630334	0.574072	0.746419	0.630334	0.463339	0.463339	0.463339	0.464402	0.480632	0.463339	0.57277	0.445184	0.328403	0.459864	0.574072	0.459864	0.479372	0.574072	0.47897	0.516185	0.479372	0.465207	0.459864	0.578286
CFL10671_20	0.611142	0.025031	0.020377	0.468251	0.709679	0.501472	0.556029	0.525857	0.580322	0.258135	0.634161	0.613998	0.732096	0.283622	0.420645	0.0192397	0.650608	0.249799	0.283622	0.420645	0.571893	0.420645	0.611142	0.673388	0.609876	0.667405	0.611142	0.78349	0.667405	0.424119	0.424119	0.424119	0.501472	0.517703	0.424119	0.57277	0.482255	0.365474	0.420645	0.611142	0.420645	0.516442	0.611142	0.51604	0.553256	0.516442	0.502278	0.420645	0.539066
CFL10671_21	0.377315	0.521832	0.516421	0.522136	0.459618	0.251411	0.573984	0.107247	0.330261	0.658588	0.271814	0.139125	0.257224	0.446072	0.358924	0.51604	0.288261	0.634549	0.446072	0.358924	0.0995309	0.358924	0.307264	0.369509	0.39411	0.194978	0.307264	0.311063	0.194978	0.355878	0.355878	0.355878	0.251411	0.267475	0.355878	0.395476	0.220272	0.324538	0.358924	0.307264	0.358924	0.0436784	0.307264	0.0436784	0.348314	0.0436784	0.715823	0.358924	0.25528
CFL10691_21	0.574072	0.0642509	0.0595968	0.468251	0.672609	0.464402	0.556029	0.488787	0.543252	0.221065	0.597091	0.576928	0.695026	0.322842	0.459864	0.0584595	0.613537	0.289019	0.322842	0.459864	0.534823	0.459864	0.574072	0.636318	0.572805	0.630334	0.574072	0.746419	0.630334	0.463339	0.463339	0.463339	0.464402	0.480632	0.463339	0.57277	0.445184	0.328403	0.459864	0.574072	0.459864	0.479372	0.574072	0.47897	0.516185	0.479372	0.465207	0.459864	0.578286
CFL10701_20	0.636318	0.055026	0.121843	0.43415	0.604297	0.526648	0.556029	0.479562	0.47494	0.283311	0.528779	0.639174	0.626714	0.254531	0.52211	0.120705	0.545226	0.220707	0.254531	0.52211	0.597069	0.52211	0.636318	0.568006	0.504494	0.69258	0.636318	0.678108	0.69258	0.525585	0.525585	0.525585	0.526648	0.511724	0.525585	0.57277	0.411083	0.390649	0.52211	0.636318	0.52211	0.541618	0.636318	0.541216	0.578431	0.541618	0.431106	0.52211	0.509975
CFL10701_21	0.574072	0.0642509	0.0595968	0.468251	0.672609	0.464402	0.556029	0.488787	0.543252	0.221065	0.597091	0.576928	0.695026	0.322842	0.459864	0.0584595	0.613537	0.289019	0.322842	0.459864	0.534823	0.459864	0.574072	0.636318	0.572805	0.630334	0.574072	0.746419	0.630334	0.463339	0.463339	0.463339	0.464402	0.480632	0.463339	0.57277	0.445184	0.328403	0.459864	0.574072	0.459864	0.479372	0.574072	0.47897	0.516185	0.479372	0.465207	0.459864	0.578286
CFL10711_21	0.574072	0.0642509	0.0595968	0.468251	0.672609	0.464402	0.556029	0.488787	0.543252	0.221065	0.597091	0.576928	0.695026	0.322842	0.459864	0.0584595	0.613537	0.289019	0.322842	0.459864	0.534823	0.459864	0.574072	0.636318	0.572805	0.630334	0.574072	0.746419	0.630334	0.463339	0.463339	0.463339	0.464402	0.480632	0.463339	0.57277	0.445184	0.328403	0.459864	0.574072	0.459864	0.479372	0.574072	0.47897	0.516185	0.479372	0.465207	0.459864	0.578286
CFL10721_20	0.611142	0.025031	0.020377	0.468251	0.709679	0.501472	0.556029	0.525857	0.580322	0.258135	0.634161	0.613998	0.732096	0.283622	0.420645	0.0192397	0.650608	0.249799	0.283622	0.420645	0.571893	0.420645	0.611142	0.673388	0.609876	0.667405	0.611142	0.78349	0.667405	0.424119	0.424119	0.424119	0.501472	0.517703	0.424119	0.57277	0.482255	0.365474	0.420645	0.611142	0.420645	0.516442	0.611142	0.51604	0.553256	0.516442	0.502278	0.420645	0.539066
CFL10731_20	0.636318	0.055026	0.121843	0.43415	0.604297	0.526648	0.556029	0.479562	0.47494	0.283311	0.528779	0.639174	0.626714	0.254531	0.52211	0.120705	0.545226	0.220707	0.254531	0.52211	0.597069	0.52211	0.636318	0.568006	0.504494	0.69258	0.636318	0.678108	0.69258	0.525585	0.525585	0.525585	0.526648	0.511724	0.525585	0.57277	0.411083	0.390649	0.52211	0.636318	0.52211	0.541618	0.636318	0.541216	0.578431	0.541618	0.431106	0.52211	0.509975
CFL10731_21	0.307405	0.521832	0.516421	0.522068	0.453802	0.245595	0.574066	0.101432	0.324445	0.658588	0.265998	0.13331	0.251408	0.446072	0.353108	0.51604	0.282445	0.634549	0.446072	0.353108	0.0937152	0.353108	0.301448	0.363694	0.388294	0.189162	0.301448	0.305247	0.189162	0.350063	0.350063	0.350063	0.245595	0.261826	0.350063	0.389743	0.220438	0.318723	0.353108	0.301448	0.353108	0.0378627	0.301448	0.0378627	0.353306	0.0378627	0.71599	0.353108	0.249464
CFL10741_20	0.582064	0.0808836	0.0762295	0.529994	0.771422	0.557325	0.459792	0.58171	0.551244	0.161898	0.695904	0.66985	0.703019	0.339475	0.482387	0.0750923	0.556742	0.305652	0.339475	0.482387	0.542815	0.482387	0.582064	0.64431	0.657381	0.638327	0.582064	0.845232	0.638327	0.485862	0.485862	0.485862	0.557325	0.614273	0.485862	0.572776	0.482261	0.336396	0.482387	0.582064	0.482387	0.572295	0.582064	0.571893	0.524178	0.572295	0.40604	0.482387	0.594919
CFL10741_21	0.406489	0.363651	0.473066	0.396143	0.522961	0.519	0.265182	0.436759	0.435472	0.389458	0.77612	0.518998	0.675701	0.362565	0.881502	0.474206	0.609736	0.462157	0.362565	0.881502	0.67255	0.881502	0.406489	0.338177	0.639144	0.406489	0.406489	0.510058	0.406489	0.881938	0.881938	0.881938	0.519	0.544793	0.881938	0.416741	0.506601	0.124552	0.881502	0.406489	0.881502	0.729251	0.406489	0.72885	0.312334	0.729251	0.142734	0.881502	0.697608
CFL10751_20	0.636318	0.055026	0.121843	0.43415	0.604297	0.526648	0.556029	0.479562	0.47494	0.283311	0.528779	0.639174	0.626714	0.254531	0.52211	0.120705	0.545226	0.220707	0.254531	0.52211	0.597069	0.52211	0.636318	0.568006	0.504494	0.69258	0.636318	0.678108	0.69258	0.525585	0.525585	0.525585	0.526648	0.511724	0.525585	0.57277	0.411083	0.390649	0.52211	0.636318	0.52211	0.541618	0.636318	0.541216	0.578431	0.541618	0.431106	0.52211	0.509975
CFL10761_21	0.307405	0.521832	0.516421	0.522068	0.453802	0.245595	0.574066	0.101432	0.324445	0.658588	0.265998	0.13331	0.251408	0.446072	0.353108	0.51604	0.282445	0.634549	0.446072	0.353108	0.0937152	0.353108	0.301448	0.363694	0.388294	0.189162	0.301448	0.305247	0.189162	0.350063	0.350063	0.350063	0.245595	0.261826	0.350063	0.389743	0.220438	0.318723	0.353108	0.301448	0.353108	0.0378627	0.301448	0.0378627	0.353306	0.0378627	0.71599	0.353108	0.249464
CFL10771_21	0.574072	0.0642509	0.0595968	0.468251	0.672609	0.464402	0.556029	0.488787	0.543252	0.221065	0.597091	0.576928	0.695026	0.322842	0.459864	0.0584595	0.613537	0.289019	0.322842	0.459864	0.534823	0.459864	0.574072	0.636318	0.572805	0.630334	0.574072	0.746419	0.630334	0.463339	0.463339	0.463339	0.464402	0.480632	0.463339	0.57277	0.445184	0.328403	0.459864	0.574072	0.459864	0.479372	0.574072	0.47897	0.516185	0.479372	0.465207	0.459864	0.578286
CFL10781_21	0.307405	0.521832	0.516421	0.522068	0.453802	0.245595	0.574066	0.101432	0.324445	0.658588	0.265998	0.13331	0.251408	0.446072	0.353108	0.51604	0.282445	0.634549	0.446072	0.353108	0.0937152	0.353108	0.301448	0.363694	0.388294	0.189162	0.301448	0.305247	0.189162	0.350063	0.350063	0.350063	0.245595	0.261826	0.350063	0.389743	0.220438	0.318723	0.353108	0.301448	0.353108	0.0378627	0.301448	0.0378627	0.353306	0.0378627	0.71599	0.353108	0.249464
CFL10791_20	0.611142	0.025031	0.020377	0.468251	0.709679	0.501472	0.556029	0.525857	0.580322	0.258135	0.634161	0.613998	0.732096	0.283622	0.420645	0.0192397	0.650608	0.249799	0.283622	0.420645	0.571893	0.420645	0.611142	0.673388	0.609876	0.667405	0.611142	0.78349	0.667405	0.424119	0.424119	0.424119	0.501472	0.517703	0.424119	0.57277	0.482255	0.365474	0.420645	0.611142	0.420645	0.516442	0.611142	0.51604	0.553256	0.516442	0.502278	0.420645	0.539066
CFL10791_21	0.574072	0.0642509	0.0595968	0.468251	0.672609	0.464402	0.556029	0.488787	0.543252	0.221065	0.597091	0.576928	0.695026	0.322842	0.459864	0.0584595	0.613537	0.289019	0.322842	0.459864	0.534823	0.459864	0.574072	0.636318	0.572805	0.630334	0.574072	0.746419	0.630334	0.463339	0.463339	0.463339	0.464402	0.480632	0.463339	0.57277	0.445184	0.328403	0.459864	0.574072	0.459864	0.479372	0.574072	0.47897	0.516185	0.479372	0.465207	0.459864	0.578286
CFL10801_20	0.576525	0.0259235	0.0212694	0.468251	0.675062	0.466855	0.556029	0.49124	0.545705	0.223518	0.599544	0.579381	0.697479	0.284515	0.421537	0.0201322	0.61599	0.250691	0.284515	0.421537	0.537276	0.421537	0.576525	0.63877	0.575258	0.632787	0.576525	0.748872	0.632787	0.425012	0.425012	0.425012	0.466855	0.483085	0.425012	0.57277	0.447637	0.330856	0.421537	0.576525	0.421537	0.481825	0.576525	0.481423	0.518638	0.481825	0.46766	0.421537	0.539959
CFL10801_21	0.611142	0.025031	0.020377	0.468251	0.709679	0.501472	0.556029	0.525857	0.580322	0.258135	0.634161	0.613998	0.732096	0.283622	0.420645	0.0192397	0.650608	0.249799	0.283622	0.420645	0.571893	0.420645	0.611142	0.673388	0.609876	0.667405	0.611142	0.78349	0.667405	0.424119	0.424119	0.424119	0.501472	0.517703	0.424119	0.57277	0.482255	0.365474	0.420645	0.611142	0.420645	0.516442	0.611142	0.51604	0.553256	0.516442	0.502278	0.420645	0.539066
CFL10811_20	0.611142	0.025031	0.020377	0.468251	0.709679	0.501472	0.556029	0.525857	0.580322	0.258135	0.634161	0.613998	0.732096	0.283622	0.420645	0.0192397	0.650608	0.249799	0.283622	0.420645	0.571893	0.420645	0.611142	0.673388	0.609876	0.667405	0.611142	0.78349	0.667405	0.424119	0.424119	0.424119	0.501472	0.517703	0.424119	0.57277	0.482255	0.365474	0.420645	0.611142	0.420645	0.516442	0.611142	0.51604	0.553256	0.516442	0.502278	0.420645	0.539066
CFL10811_21	0.611142	0.025031	0.020377	0.468251	0.709679	0.501472	0.556029	0.525857	0.580322	0.258135	0.634161	0.613998	0.732096	0.283622	0.420645	0.0192397	0.650608	0.249799	0.283622	0.420645	0.571893	0.420645	0.611142	0.673388	0.609876	0.667405	0.611142	0.78349	0.667405	0.424119	0.424119	0.424119	0.501472	0.517703	0.424119	0.57277	0.482255	0.365474	0.420645	0.611142	0.420645	0.516442	0.611142	0.51604	0.553256	0.516442	0.502278	0.420645	0.539066
CFL10821_20	0.611142	0.025031	0.020377	0.468251	0.709679	0.501472	0.556029	0.525857	0.580322	0.258135	0.634161	0.613998	0.732096	0.283622	0.420645	0.0192397	0.650608	0.249799	0.283622	0.420645	0.571893	0.420645	0.611142	0.673388	0.609876	0.667405	0.611142	0.78349	0.667405	0.424119	0.424119	0.424119	0.501472	0.517703	0.424119	0.57277	0.482255	0.365474	0.420645	0.611142	0.420645	0.516442	0.611142	0.51604	0.553256	0.516442	0.502278	0.420645	0.539066
CFL10821_21	0.611142	0.025031	0.020377	0.468251	0.709679	0.501472	0.556029	0.525857	0.580322	0.258135	0.634161	0.613998	0.732096	0.283622	0.420645	0.0192397	0.650608	0.249799	0.283622	0.420645	0.571893	0.420645	0.611142	0.673388	0.609876	0.667405	0.611142	0.78349	0.667405	0.424119	0.424119	0.424119	0.501472	0.517703	0.424119	0.57277	0.482255	0.365474	0.420645	0.611142	0.420645	0.516442	0.611142	0.51604	0.553256	0.516442	0.502278	0.420645	0.539066
CFL10831_20	0.582064	0.0808836	0.0762295	0.529994	0.771422	0.557325	0.459792	0.58171	0.551244	0.161898	0.695904	0.66985	0.703019	0.339475	0.482387	0.0750923	0.556742	0.305652	0.339475	0.482387	0.542815	0.482387	0.582064	0.64431	0.657381	0.638327	0.582064	0.845232	0.638327	0.485862	0.485862	0.485862	0.557325	0.614273	0.485862	0.572776	0.482261	0.336396	0.482387	0.582064	0.482387	0.572295	0.582064	0.571893	0.524178	0.572295	0.40604	0.482387	0.594919
CFL10831_21	0.574072	0.0642509	0.0595968	0.468251	0.672609	0.464402	0.556029	0.488787	0.543252	0.221065	0.597091	0.576928	0.695026	0.322842	0.459864	0.0584595	0.613537	0.289019	0.322842	0.459864	0.534823	0.459864	0.574072	0.636318	0.572805	0.630334	0.574072	0.746419	0.630334	0.463339	0.463339	0.463339	0.464402	0.480632	0.463339	0.57277	0.445184	0.328403	0.459864	0.574072	0.459864	0.479372	0.574072	0.47897	0.516185	0.479372	0.465207	0.459864	0.578286
CFL10841_20	0.611142	0.025031	0.020377	0.468251	0.709679	0.501472	0.556029	0.525857	0.580322	0.258135	0.634161	0.613998	0.732096	0.283622	0.420645	0.0192397	0.650608	0.249799	0.283622	0.420645	0.571893	0.420645	0.611142	0.673388	0.609876	0.667405	0.611142	0.78349	0.667405	0.424119	0.424119	0.424119	0.501472	0.517703	0.424119	0.57277	0.482255	0.365474	0.420645	0.611142	0.420645	0.516442	0.611142	0.51604	0.553256	0.516442	0.502278	0.420645	0.539066
CFL10841_21	0.611142	0.025031	0.020377	0.468251	0.709679	0.501472	0.556029	0.525857	0.580322	0.258135	0.634161	0.613998	0.732096	0.283622	0.420645	0.0192397	0.650608	0.249799	0.283622	0.420645	0.571893	0.420645	0.611142	0.673388	0.609876	0.667405	0.611142	0.78349	0.667405	0.424119	0.424119	0.424119	0.501472	0.517703	0.424119	0.57277	0.482255	0.365474	0.420645	0.611142	0.420645	0.516442	0.611142	0.51604	0.553256	0.516442	0.502278	0.420645	0.539066
CFL10851_21	0.574072	0.0642509	0.0595968	0.468251	0.672609	0.464402	0.556029	0.488787	0.543252	0.221065	0.597091	0.576928	0.695026	0.322842	0.459864	0.0584595	0.613537	0.289019	0.322842	0.459864	0.534823	0.459864	0.574072	0.636318	0.572805	0.630334	0.574072	0.746419	0.630334	0.463339	0.463339	0.463339	0.464402	0.480632	0.463339	0.57277	0.445184	0.328403	0.459864	0.574072	0.459864	0.479372	0.574072	0.47897	0.516185	0.479372	0.465207	0.459864	0.578286
CFL10861_21	0.576525	0.0642509	0.0595968	0.468251	0.675062	0.466855	0.556029	0.49124	0.545705	0.223518	0.599544	0.579381	0.697479	0.322842	0.459864	0.0584595	0.61599	0.289019	0.322842	0.459864	0.537276	0.459864	0.576525	0.63877	0.575258	0.632787	0.576525	0.748872	0.632787	0.463339	0.463339	0.463339	0.466855	0.483085	0.463339	0.57277	0.447637	0.330856	0.459864	0.576525	0.459864	0.481825	0.576525	0.481423	0.518638	0.481825	0.46766	0.459864	0.578286
CFL10871_20	0.611142	0.025031	0.020377	0.468251	0.709679	0.501472	0.556029	0.525857	0.580322	0.258135	0.634161	0.613998	0.732096	0.283622	0.420645	0.0192397	0.650608	0.249799	0.283622	0.420645	0.571893	0.420645	0.611142	0.673388	0.609876	0.667405	0.611142	0.78349	0.667405	0.424119	0.424119	0.424119	0.501472	0.517703	0.424119	0.57277	0.482255	0.365474	0.420645	0.611142	0.420645	0.516442	0.611142	0.51604	0.553256	0.516442	0.502278	0.420645	0.539066
CFL10871_21	0.0685294	0.616933	0.611522	0.430244	0.361978	0.260385	0.436765	0.324018	0.222113	0.601599	0.479276	0.147881	0.406078	0.709657	0.4541	0.611142	0.340114	0.729651	0.709657	0.4541	0.27237	0.4541	0.0625718	0.124818	0.394736	0.0625718	0.0625718	0.269477	0.0625718	0.454536	0.454536	0.454536	0.260385	0.317332	0.454536	0.17992	0.48444	0.0798466	0.4541	0.0625718	0.4541	0.30185	0.0625718	0.301448	0.11443	0.30185	0.522457	0.4541	0.400764
CFL10881_20	0.611142	0.025031	0.020377	0.468251	0.709679	0.501472	0.556029	0.525857	0.580322	0.258135	0.634161	0.613998	0.732096	0.283622	0.420645	0.0192397	0.650608	0.249799	0.283622	0.420645	0.571893	0.420645	0.611142	0.673388	0.609876	0.667405	0.611142	0.78349	0.667405	0.424119	0.424119	0.424119	0.501472	0.517703	0.424119	0.57277	0.482255	0.365474	0.420645	0.611142	0.420645	0.516442	0.611142	0.51604	0.553256	0.516442	0.502278	0.420645	0.539066
CFL10881_21	0.377315	0.521832	0.516421	0.522068	0.459618	0.251411	0.574066	0.107247	0.330261	0.658588	0.271814	0.139125	0.257224	0.446072	0.358924	0.51604	0.288261	0.634549	0.446072	0.358924	0.0995309	0.358924	0.307264	0.369509	0.39411	0.194978	0.307264	0.311063	0.194978	0.355878	0.355878	0.355878	0.251411	0.267641	0.355878	0.395559	0.220438	0.324538	0.358924	0.307264	0.358924	0.0436784	0.307264	0.0436784	0.348314	0.0436784	0.71599	0.358924	0.25528
CFL10891_20	0.611142	0.025031	0.020377	0.468251	0.709679	0.501472	0.556029	0.525857	0.580322	0.258135	0.634161	0.613998	0.732096	0.283622	0.420645	0.0192397	0.650608	0.249799	0.283622	0.420645	0.571893	0.420645	0.611142	0.673388	0.609876	0.667405	0.611142	0.78349	0.667405	0.424119	0.424119	0.424119	0.501472	0.517703	0.424119	0.57277	0.482255	0.365474	0.420645	0.611142	0.420645	0.516442	0.611142	0.51604	0.553256	0.516442	0.502278	0.420645	0.539066
CFL10891_21	0.611142	0.025031	0.020377	0.468251	0.709679	0.501472	0.556029	0.525857	0.580322	0.258135	0.634161	0.613998	0.732096	0.283622	0.420645	0.0192397	0.650608	0.249799	0.283622	0.420645	0.571893	0.420645	0.611142	0.673388	0.609876	0.667405	0.611142	0.78349	0.667405	0.424119	0.424119	0.424119	0.501472	0.517703	0.424119	0.57277	0.482255	0.365474	0.420645	0.611142	0.420645	0.516442	0.611142	0.51604	0.553256	0.516442	0.502278	0.420645	0.539066
CFL10901_21	0.574072	0.0642509	0.0595968	0.468251	0.672609	0.464402	0.556029	0.488787	0.543252	0.221065	0.597091	0.576928	0.695026	0.322842	0.459864	0.0584595	0.613537	0.289019	0.322842	0.459864	0.534823	0.459864	0.574072	0.636318	0.572805	0.630334	0.574072	0.746419	0.630334	0.463339	0.463339	0.463339	0.464402	0.480632	0.463339	0.57277	0.445184	0.328403	0.459864	0.574072	0.459864	0.479372	0.574072	0.47897	0.516185	0.479372	0.465207	0.459864	0.578286
CFL10911_21	0.574072	0.0642509	0.0595968	0.468251	0.672609	0.464402	0.556029	0.488787	0.543252	0.221065	0.597091	0.576928	0.695026	0.322842	0.459864	0.0584595	0.613537	0.289019	0.322842	0.459864	0.534823	0.459864	0.574072	0.636318	0.572805	0.630334	0.574072	0.746419	0.630334	0.463339	0.463339	0.463339	0.464402	0.480632	0.463339	0.57277	0.445184	0.328403	0.459864	0.574072	0.459864	0.479372	0.574072	0.47897	0.516185	0.479372	0.465207	0.459864	0.578286
CFL10921_20	0.611142	0.025031	0.020377	0.468251	0.709679	0.501472	0.556029	0.525857	0.580322	0.258135	0.634161	0.613998	0.732096	0.283622	0.420645	0.0192397	0.650608	0.249799	0.283622	0.420645	0.571893	0.420645	0.611142	0.673388	0.609876	0.667405	0.611142	0.78349	0.667405	0.424119	0.424119	0.424119	0.501472	0.517703	0.424119	0.57277	0.482255	0.365474	0.420645	0.611142	0.420645	0.516442	0.611142	0.51604	0.553256	0.516442	0.502278	0.420645	0.539066
CFL10921_21	0.611142	0.025031	0.020377	0.468251	0.709679	0.501472	0.556029	0.525857	0.580322	0.258135	0.634161	0.613998	0.732096	0.283622	0.420645	0.0192397	0.650608	0.249799	0.283622	0.420645	0.571893	0.420645	0.611142	0.673388	0.609876	0.667405	0.611142	0.78349	0.667405	0.424119	0.424119	0.424119	0.501472	0.517703	0.424119	0.57277	0.482255	0.365474	0.420645	0.611142	0.420645	0.516442	0.611142	0.51604	0.553256	0.516442	0.502278	0.420645	0.539066
CFL10922_20	0.611142	0.025031	0.020377	0.468251	0.709679	0.501472	0.556029	0.525857	0.580322	0.258135	0.634161	0.613998	0.732096	0.283622	0.420645	0.0192397	0.650608	0.249799	0.283622	0.420645	0.571893	0.420645	0.611142	0.673388	0.609876	0.667405	0.611142	0.78349	0.667405	0.424119	0.424119	0.424119	0.501472	0.517703	0.424119	0.57277	0.482255	0.365474	0.420645	0.611142	0.420645	0.516442	0.611142	0.51604	0.553256	0.516442	0.502278	0.420645	0.539066
CFL10931_21	0.574072	0.0642509	0.0595968	0.468251	0.672609	0.464402	0.556029	0.488787	0.543252	0.221065	0.597091	0.576928	0.695026	0.322842	0.459864	0.0584595	0.613537	0.289019	0.322842	0.459864	0.534823	0.459864	0.574072	0.636318	0.572805	0.630334	0.574072	0.746419	0.630334	0.463339	0.463339	0.463339	0.464402	0.480632	0.463339	0.57277	0.445184	0.328403	0.459864	0.574072	0.459864	0.479372	0.574072	0.47897	0.516185	0.479372	0.465207	0.459864	0.578286
CFL10941_20	0.580018	0.277606	0.343665	0.54971	0.719857	0.636318	0.418769	0.589231	0.472458	0.257273	0.644339	0.748843	0.399181	0.255045	0.749721	0.343285	0.477956	0.331236	0.255045	0.749721	0.484571	0.749721	0.580018	0.511707	0.437028	0.636281	0.580018	0.73985	0.636281	0.750157	0.750157	0.750157	0.636318	0.662111	0.750157	0.626593	0.186103	0.33521	0.749721	0.580018	0.749721	0.541272	0.580018	0.540871	0.522132	0.541272	0.290977	0.749721	0.397104
CFL10941_21	0.307405	0.521832	0.516421	0.522068	0.453802	0.245595	0.574066	0.101432	0.324445	0.658588	0.265998	0.13331	0.251408	0.446072	0.353108	0.51604	0.282445	0.634549	0.446072	0.353108	0.0937152	0.353108	0.301448	0.363694	0.388294	0.189162	0.301448	0.305247	0.189162	0.350063	0.350063	0.350063	0.245595	0.261826	0.350063	0.389743	0.220438	0.318723	0.353108	0.301448	0.353108	0.0378627	0.301448	0.0378627	0.353306	0.0378627	0.71599	0.353108	0.249464
CFL10942_20	0.580018	0.278496	0.344555	0.54971	0.719857	0.636318	0.418769	0.589231	0.472458	0.258101	0.644339	0.748843	0.399181	0.255935	0.749721	0.344175	0.477956	0.332126	0.255935	0.749721	0.484571	0.749721	0.580018	0.511707	0.437028	0.636281	0.580018	0.73985	0.636281	0.750157	0.750157	0.750157	0.636318	0.662111	0.750157	0.626593	0.186103	0.3361	0.749721	0.580018	0.749721	0.541272	0.580018	0.540871	0.522132	0.541272	0.290977	0.749721	0.397104
CFL10951_21	0.315484	0.584392	0.650451	0.495893	0.393416	0.379626	0.327181	0.163992	0.148148	0.473948	0.205612	0.26734	0.0751116	0.55956	0.42328	0.650071	0.0413606	0.638022	0.55956	0.42328	0.157991	0.42328	0.309526	0.241214	0.38342	0.19724	0.309526	0.298678	0.19724	0.420234	0.420234	0.420234	0.379626	0.405419	0.420234	0.419321	0.32593	0.326801	0.42328	0.309526	0.42328	0.281909	0.309526	0.281909	0.361384	0.281909	0.48882	0.42328	0.362953
CFL10952_20	0.611142	0.025031	0.020377	0.468251	0.709679	0.501472	0.556029	0.525857	0.580322	0.258135	0.634161	0.613998	0.732096	0.283622	0.420645	0.0192397	0.650608	0.249799	0.283622	0.420645	0.571893	0.420645	0.611142	0.673388	0.609876	0.667405	0.611142	0.78349	0.667405	0.424119	0.424119	0.424119	0.501472	0.517703	0.424119	0.57277	0.482255	0.365474	0.420645	0.611142	0.420645	0.516442	0.611142	0.51604	0.553256	0.516442	0.502278	0.420645	0.539066
CFL10961_21	0.307405	0.521832	0.516421	0.522068	0.453802	0.245595	0.574066	0.101432	0.324445	0.658588	0.265998	0.13331	0.251408	0.446072	0.353108	0.51604	0.282445	0.634549	0.446072	0.353108	0.0937152	0.353108	0.301448	0.363694	0.388294	0.189162	0.301448	0.305247	0.189162	0.350063	0.350063	0.350063	0.245595	0.261826	0.350063	0.389743	0.220438	0.318723	0.353108	0.301448	0.353108	0.0378627	0.301448	0.0378627	0.353306	0.0378627	0.71599	0.353108	0.249464
CFL10962_20	0.611142	0.025031	0.020377	0.468251	0.709679	0.501472	0.556029	0.525857	0.580322	0.258135	0.634161	0.613998	0.732096	0.283622	0.420645	0.0192397	0.650608	0.249799	0.283622	0.420645	0.571893	0.420645	0.611142	0.673388	0.609876	0.667405	0.611142	0.78349	0.667405	0.424119	0.424119	0.424119	0.501472	0.517703	0.424119	0.57277	0.482255	0.365474	0.420645	0.611142	0.420645	0.516442	0.611142	0.51604	0.553256	0.516442	0.502278	0.420645	0.539066
CFL10971_20	0.611142	0.025031	0.020377	0.468251	0.709679	0.501472	0.556029	0.525857	0.580322	0.258135	0.634161	0.613998	0.732096	0.283622	0.420645	0.0192397	0.650608	0.249799	0.283622	0.420645	0.571893	0.420645	0.611142	0.673388	0.609876	0.667405	0.611142	0.78349	0.667405	0.424119	0.424119	0.424119	0.501472	0.517703	0.424119	0.57277	0.482255	0.365474	0.420645	0.611142	0.420645	0.516442	0.611142	0.51604	0.553256	0.516442	0.502278	0.420645	0.539066
CFL10971_21	0.611142	0.025031	0.020377	0.468251	0.709679	0.501472	0.556029	0.525857	0.580322	0.258135	0.634161	0.613998	0.732096	0.283622	0.420645	0.0192397	0.650608	0.249799	0.283622	0.420645	0.571893	0.420645	0.611142	0.673388	0.609876	0.667405	0.611142	0.78349	0.667405	0.424119	0.424119	0.424119	0.501472	0.517703	0.424119	0.57277	0.482255	0.365474	0.420645	0.611142	0.420645	0.516442	0.611142	0.51604	0.553256	0.516442	0.502278	0.420645	0.539066
CFL10972_20	0.611142	0.025031	0.020377	0.468251	0.709679	0.501472	0.556029	0.525857	0.580322	0.258135	0.634161	0.613998	0.732096	0.283622	0.420645	0.0192397	0.650608	0.249799	0.283622	0.420645	0.571893	0.420645	0.611142	0.673388	0.609876	0.667405	0.611142	0.78349	0.667405	0.424119	0.424119	0.424119	0.501472	0.517703	0.424119	0.57277	0.482255	0.365474	0.420645	0.611142	0.420645	0.516442	0.611142	0.51604	0.553256	0.516442	0.502278	0.420645	0.539066
CFL10991_21	0.460057	0.426436	0.421782	0.367351	0.336624	0.33854	0.519821	0.362925	0.42328	0.529363	0.260175	0.451066	0.575054	0.685027	0.0466587	0.420645	0.447305	0.651204	0.685027	0.0466587	0.414851	0.0466587	0.4541	0.516346	0.472892	0.510363	0.4541	0.409504	0.510363	0.0501331	0.0501331	0.0501331	0.33854	0.345314	0.0501331	0.475947	0.622276	0.471375	0.0466587	0.4541	0.0466587	0.35351	0.4541	0.353108	0.505958	0.35351	0.752632	0.0466587	0.376134
CFL11001_21	0.574072	0.0642509	0.0595968	0.468251	0.672609	0.464402	0.556029	0.488787	0.543252	0.221065	0.597091	0.576928	0.695026	0.322842	0.459864	0.0584595	0.613537	0.289019	0.322842	0.459864	0.534823	0.459864	0.574072	0.636318	0.572805	0.630334	0.574072	0.746419	0.630334	0.463339	0.463339	0.463339	0.464402	0.480632	0.463339	0.57277	0.445184	0.328403	0.459864	0.574072	0.459864	0.479372	0.574072	0.47897	0.516185	0.479372	0.465207	0.459864	0.578286
CFL11011_21	0.611142	0.025031	0.020377	0.468251	0.709679	0.501472	0.556029	0.525857	0.580322	0.258135	0.634161	0.613998	0.732096	0.283622	0.420645	0.0192397	0.650608	0.249799	0.283622	0.420645	0.571893	0.420645	0.611142	0.673388	0.609876	0.667405	0.611142	0.78349	0.667405	0.424119	0.424119	0.424119	0.501472	0.517703	0.424119	0.57277	0.482255	0.365474	0.420645	0.611142	0.420645	0.516442	0.611142	0.51604	0.553256	0.516442	0.502278	0.420645	0.539066
CFL11021_21	0.574072	0.0642509	0.0595968	0.468251	0.672609	0.464402	0.556029	0.488787	0.543252	0.221065	0.597091	0.576928	0.695026	0.322842	0.459864	0.0584595	0.613537	0.289019	0.322842	0.459864	0.534823	0.459864	0.574072	0.636318	0.572805	0.630334	0.574072	0.746419	0.630334	0.463339	0.463339	0.463339	0.464402	0.480632	0.463339	0.57277	0.445184	0.328403	0.459864	0.574072	0.459864	0.479372	0.574072	0.47897	0.516185	0.479372	0.465207	0.459864	0.578286
CFL11031_21	0.574072	0.0642509	0.0595968	0.468251	0.672609	0.464402	0.556029	0.488787	0.543252	0.221065	0.597091	0.576928	0.695026	0.322842	0.459864	0.0584595	0.613537	0.289019	0.322842	0.459864	0.534823	0.459864	0.574072	0.636318	0.572805	0.630334	0.574072	0.746419	0.630334	0.463339	0.463339	0.463339	0.464402	0.480632	0.463339	0.57277	0.445184	0.328403	0.459864	0.574072	0.459864	0.479372	0.574072	0.47897	0.516185	0.479372	0.465207	0.459864	0.578286
CFL11041_21	0.349621	0.559852	0.670788	0.54971	0.403903	0.399963	0.382989	0.166187	0.236103	0.565602	0.295699	0.287677	0.163066	0.390283	0.513366	0.670408	0.129315	0.658359	0.390283	0.513366	0.135931	0.513366	0.343664	0.275352	0.385616	0.231378	0.343664	0.334947	0.231378	0.510321	0.510321	0.510321	0.399963	0.425756	0.510321	0.389749	0.186343	0.324669	0.513366	0.343664	0.513366	0.19223	0.343664	0.19223	0.359253	0.19223	0.490811	0.513366	0.273274
CFL11051_21	0.737879	0.0928083	0.0922612	0.470357	0.654247	0.497066	0.582425	0.517344	0.644813	0.268863	0.578729	0.609592	0.796587	0.293261	0.503749	0.0911239	0.668838	0.259437	0.293261	0.503749	0.69863	0.503749	0.737879	0.737879	0.568149	0.794142	0.737879	0.728058	0.794142	0.507223	0.507223	0.507223	0.497066	0.493153	0.507223	0.739614	0.591652	0.492211	0.503749	0.737879	0.503749	0.512036	0.737879	0.511635	0.679993	0.512036	0.471226	0.503749	0.548705
CFL11061_21	0.307405	0.521832	0.516421	0.522068	0.453802	0.245595	0.574066	0.101432	0.324445	0.658588	0.265998	0.13331	0.251408	0.446072	0.353108	0.51604	0.282445	0.634549	0.446072	0.353108	0.0937152	0.353108	0.301448	0.363694	0.388294	0.189162	0.301448	0.305247	0.189162	0.350063	0.350063	0.350063	0.245595	0.261826	0.350063	0.389743	0.220438	0.318723	0.353108	0.301448	0.353108	0.0378627	0.301448	0.0378627	0.353306	0.0378627	0.71599	0.353108	0.249464
CFL11071_21	0.574072	0.0642509	0.0595968	0.468251	0.672609	0.464402	0.556029	0.488787	0.543252	0.221065	0.597091	0.576928	0.695026	0.322842	0.459864	0.0584595	0.613537	0.289019	0.322842	0.459864	0.534823	0.459864	0.574072	0.636318	0.572805	0.630334	0.574072	0.746419	0.630334	0.463339	0.463339	0.463339	0.464402	0.480632	0.463339	0.57277	0.445184	0.328403	0.459864	0.574072	0.459864	0.479372	0.574072	0.47897	0.516185	0.479372	0.465207	0.459864	0.578286
CFL11081_21	0.611142	0.025031	0.020377	0.468251	0.709679	0.501472	0.556029	0.525857	0.580322	0.258135	0.634161	0.613998	0.732096	0.283622	0.420645	0.0192397	0.650608	0.249799	0.283622	0.420645	0.571893	0.420645	0.611142	0.673388	0.609876	0.667405	0.611142	0.78349	0.667405	0.424119	0.424119	0.424119	0.501472	0.517703	0.424119	0.57277	0.482255	0.365474	0.420645	0.611142	0.420645	0.516442	0.611142	0.51604	0.553256	0.516442	0.502278	0.420645	0.539066
CFL11091_21	0.574072	0.0642509	0.0595968	0.468251	0.672609	0.464402	0.556029	0.488787	0.543252	0.221065	0.597091	0.576928	0.695026	0.322842	0.459864	0.0584595	0.613537	0.289019	0.322842	0.459864	0.534823	0.459864	0.574072	0.636318	0.572805	0.630334	0.574072	0.746419	0.630334	0.463339	0.463339	0.463339	0.464402	0.480632	0.463339	0.57277	0.445184	0.328403	0.459864	0.574072	0.459864	0.479372	0.574072	0.47897	0.516185	0.479372	0.465207	0.459864	0.578286
CFL11101_21	0.307405	0.521832	0.516421	0.522068	0.453802	0.245595	0.574066	0.101432	0.324445	0.658588	0.265998	0.13331	0.251408	0.446072	0.353108	0.51604	0.282445	0.634549	0.446072	0.353108	0.0937152	0.353108	0.301448	0.363694	0.388294	0.189162	0.301448	0.305247	0.189162	0.350063	0.350063	0.350063	0.245595	0.261826	0.350063	0.389743	0.220438	0.318723	0.353108	0.301448	0.353108	0.0378627	0.301448	0.0378627	0.353306	0.0378627	0.71599	0.353108	0.249464
CFL11111_21	0.574072	0.0642509	0.0595968	0.468251	0.672609	0.464402	0.556029	0.488787	0.543252	0.221065	0.597091	0.576928	0.695026	0.322842	0.459864	0.0584595	0.613537	0.289019	0.322842	0.459864	0.534823	0.459864	0.574072	0.636318	0.572805	0.630334	0.574072	0.746419	0.630334	0.463339	0.463339	0.463339	0.464402	0.480632	0.463339	0.57277	0.445184	0.328403	0.459864	0.574072	0.459864	0.479372	0.574072	0.47897	0.516185	0.479372	0.465207	0.459864	0.578286
CFL11141_21	0.349621	0.559852	0.670788	0.54971	0.403903	0.399963	0.382989	0.166187	0.236103	0.565602	0.295699	0.287677	0.163066	0.390283	0.513366	0.670408	0.129315	0.658359	0.390283	0.513366	0.135931	0.513366	0.343664	0.275352	0.385616	0.231378	0.343664	0.334947	0.231378	0.510321	0.510321	0.510321	0.399963	0.425756	0.510321	0.389749	0.186343	0.324669	0.513366	0.343664	0.513366	0.19223	0.343664	0.19223	0.359253	0.19223	0.490811	0.513366	0.273274
CFL11151_21	0.611142	0.025031	0.020377	0.468251	0.709679	0.501472	0.556029	0.525857	0.580322	0.258135	0.634161	0.613998	0.732096	0.283622	0.420645	0.0192397	0.650608	0.249799	0.283622	0.420645	0.571893	0.420645	0.611142	0.673388	0.609876	0.667405	0.611142	0.78349	0.667405	0.424119	0.424119	0.424119	0.501472	0.517703	0.424119	0.57277	0.482255	0.365474	0.420645	0.611142	0.420645	0.516442	0.611142	0.51604	0.553256	0.516442	0.502278	0.420645	0.539066
CFL11161_21	0.574072	0.0642509	0.0595968	0.468251	0.672609	0.464402	0.556029	0.488787	0.543252	0.221065	0.597091	0.576928	0.695026	0.322842	0.459864	0.0584595	0.613537	0.289019	0.322842	0.459864	0.534823	0.459864	0.574072	0.636318	0.572805	0.630334	0.574072	0.746419	0.630334	0.463339	0.463339	0.463339	0.464402	0.480632	0.463339	0.57277	0.445184	0.328403	0.459864	0.574072	0.459864	0.479372	0.574072	0.47897	0.516185	0.479372	0.465207	0.459864	0.578286
CFL11171_21	0.574072	0.0642509	0.0595968	0.468251	0.672609	0.464402	0.556029	0.488787	0.543252	0.221065	0.597091	0.576928	0.695026	0.322842	0.459864	0.0584595	0.613537	0.289019	0.322842	0.459864	0.534823	0.459864	0.574072	0.636318	0.572805	0.630334	0.574072	0.746419	0.630334	0.463339	0.463339	0.463339	0.464402	0.480632	0.463339	0.57277	0.445184	0.328403	0.459864	0.574072	0.459864	0.479372	0.574072	0.47897	0.516185	0.479372	0.465207	0.459864	0.578286
CFL11201_21	0.349621	0.559852	0.670788	0.54971	0.403903	0.399963	0.382989	0.166187	0.236103	0.565602	0.295699	0.287677	0.163066	0.390283	0.513366	0.670408	0.129315	0.658359	0.390283	0.513366	0.135931	0.513366	0.343664	0.275352	0.385616	0.231378	0.343664	0.334947	0.231378	0.510321	0.510321	0.510321	0.399963	0.425756	0.510321	0.389749	0.186343	0.324669	0.513366	0.343664	0.513366	0.19223	0.343664	0.19223	0.359253	0.19223	0.490152	0.513366	0.273274
CFL11211_21	0.580018	0.185579	0.251891	0.495893	0.66604	0.582501	0.364952	0.535414	0.418641	0.166934	0.590522	0.695026	0.570415	0.310383	0.658554	0.251258	0.424139	0.27656	0.310383	0.658554	0.540769	0.658554	0.580018	0.511707	0.551999	0.636281	0.580018	0.73985	0.636281	0.660002	0.660002	0.660002	0.582501	0.608294	0.660002	0.572776	0.411089	0.33435	0.658554	0.580018	0.658554	0.596667	0.580018	0.597069	0.522132	0.596667	0.23937	0.658554	0.565827
CFL11221_21	0.307807	0.522234	0.516822	0.52247	0.454204	0.245997	0.574468	0.101432	0.324847	0.65899	0.265998	0.13331	0.251408	0.446072	0.35351	0.516442	0.282445	0.634951	0.446072	0.35351	0.0937152	0.35351	0.30185	0.364096	0.388696	0.189162	0.30185	0.305247	0.189162	0.350452	0.350452	0.350452	0.245997	0.262227	0.350452	0.390145	0.220438	0.319125	0.35351	0.30185	0.35351	0.0378627	0.30185	0.0378627	0.353708	0.0378627	0.715331	0.35351	0.249866
CFL11241_21	0.460057	0.426436	0.421782	0.367351	0.336624	0.33854	0.519821	0.362925	0.42328	0.529363	0.260175	0.451066	0.575054	0.685027	0.0466587	0.420645	0.447305	0.651204	0.685027	0.0466587	0.414851	0.0466587	0.4541	0.516346	0.472892	0.510363	0.4541	0.409504	0.510363	0.0501331	0.0501331	0.0501331	0.33854	0.345314	0.0501331	0.475947	0.622276	0.471375	0.0466587	0.4541	0.0466587	0.35351	0.4541	0.353108	0.505958	0.35351	0.752632	0.0466587	0.376134
CFL11251_21	0.580018	0.185579	0.251891	0.495893	0.66604	0.582501	0.364952	0.535414	0.418641	0.166934	0.590522	0.695026	0.570415	0.310383	0.658554	0.251258	0.424139	0.27656	0.310383	0.658554	0.540769	0.658554	0.580018	0.511707	0.551999	0.636281	0.580018	0.73985	0.636281	0.660002	0.660002	0.660002	0.582501	0.608294	0.660002	0.572776	0.411089	0.33435	0.658554	0.580018	0.658554	0.596667	0.580018	0.597069	0.522132	0.596667	0.23937	0.658554	0.565827
CFL11271_21	0.580018	0.222929	0.288989	0.495893	0.66604	0.582501	0.364952	0.535414	0.418641	0.204284	0.590522	0.695026	0.570415	0.310383	0.695904	0.288609	0.424139	0.27656	0.310383	0.695904	0.540769	0.695904	0.580018	0.511707	0.551999	0.636281	0.580018	0.73985	0.636281	0.69634	0.69634	0.69634	0.582501	0.608294	0.69634	0.572776	0.411089	0.33435	0.695904	0.580018	0.695904	0.596265	0.580018	0.597069	0.522132	0.596265	0.240029	0.695904	0.565827
CFL11291_21	0.359376	0.418716	0.412924	0.342917	0.277572	0.18326	0.543902	0.151381	0.294479	0.630876	0.201124	0.18326	0.333728	0.509058	0.135168	0.412924	0.318505	0.47517	0.509058	0.135168	0.229852	0.135168	0.353418	0.415664	0.261348	0.353418	0.353418	0.322308	0.353418	0.135168	0.135168	0.135168	0.18326	0.190034	0.135168	0.311861	0.367375	0.370693	0.135168	0.353418	0.135168	0.14163	0.353418	0.14163	0.405276	0.14163	0.794648	0.135168	0.200165
CFL11301_21	0.290308	0.554397	0.548986	0.529803	0.498798	0.35445	0.32684	0.210284	0.25353	0.448772	0.310994	0.242165	0.180494	0.588652	0.321814	0.548605	0.146743	0.667114	0.588652	0.321814	0.132816	0.321814	0.28435	0.346596	0.488799	0.172065	0.28435	0.40406	0.172065	0.318769	0.318769	0.318769	0.35445	0.411232	0.318769	0.41898	0.39691	0.3016	0.321814	0.28435	0.321814	0.256733	0.28435	0.256733	0.336184	0.256733	0.559141	0.321814	0.392045
CFL11311_21	0.618858	0.0237187	0.0280933	0.463308	0.700108	0.509189	0.555713	0.524545	0.570751	0.265851	0.62459	0.621714	0.722525	0.274051	0.428361	0.026956	0.641037	0.240228	0.274051	0.428361	0.579609	0.428361	0.618858	0.663817	0.600305	0.675121	0.618858	0.773919	0.675121	0.431835	0.431835	0.431835	0.509189	0.521391	0.431835	0.572453	0.477311	0.37319	0.428361	0.618858	0.428361	0.524159	0.618858	0.523757	0.560972	0.524159	0.497334	0.428361	0.529496
CFL11321_21	0.580018	0.185579	0.251891	0.495893	0.66604	0.582501	0.364952	0.535414	0.418641	0.166934	0.590522	0.695026	0.570415	0.310383	0.658554	0.251258	0.424139	0.27656	0.310383	0.658554	0.540769	0.658554	0.580018	0.511707	0.551999	0.636281	0.580018	0.73985	0.636281	0.660002	0.660002	0.660002	0.582501	0.608294	0.660002	0.572776	0.411089	0.33435	0.658554	0.580018	0.658554	0.596667	0.580018	0.597069	0.522132	0.596667	0.23937	0.658554	0.565827
CFL11331_21	0.57082	0.220124	0.285804	0.368653	0.5388	0.461151	0.490532	0.397051	0.489755	0.448015	0.543594	0.461151	0.448692	0.307578	0.648976	0.285804	0.560041	0.217492	0.307578	0.648976	0.611884	0.648976	0.57082	0.502509	0.382734	0.57082	0.57082	0.556348	0.57082	0.648976	0.648976	0.648976	0.461151	0.446227	0.648976	0.45101	0.369635	0.325152	0.648976	0.57082	0.648976	0.556031	0.57082	0.556031	0.512934	0.556031	0.390043	0.648976	0.52479
CGA10011_21	0.0775769	0.608326	0.647791	0.430244	0.318648	0.296654	0.341926	0.342146	0.23116	0.542605	0.515545	0.18415	0.415126	0.666327	0.490369	0.647411	0.349162	0.76592	0.666327	0.490369	0.281418	0.490369	0.0716193	0.133865	0.412864	0.0716193	0.0716193	0.305746	0.0716193	0.490805	0.490805	0.490805	0.296654	0.353602	0.490805	0.17992	0.48444	0.0526249	0.490369	0.0716193	0.490369	0.338119	0.0716193	0.337717	0.0872082	0.338119	0.427617	0.490369	0.437033
CGA10021_21	0.460494	0.42991	0.425236	0.367787	0.33706	0.338976	0.520258	0.358135	0.423716	0.532837	0.257129	0.444531	0.56852	0.681982	0.0501331	0.424119	0.44426	0.65164	0.681982	0.0501331	0.411805	0.0501331	0.454536	0.516782	0.473328	0.505572	0.454536	0.404713	0.505572	0.0534189	0.0534189	0.0534189	0.338976	0.345751	0.0534189	0.476383	0.617486	0.471811	0.0501331	0.454536	0.0501331	0.350452	0.454536	0.350063	0.506394	0.350452	0.751973	0.0501331	0.37657
CGA10031_21	0.307405	0.521832	0.516421	0.522068	0.453802	0.245595	0.574066	0.101432	0.324445	0.658588	0.265998	0.13331	0.251408	0.446072	0.353108	0.51604	0.282445	0.634549	0.446072	0.353108	0.0937152	0.353108	0.301448	0.363694	0.388294	0.189162	0.301448	0.305247	0.189162	0.350063	0.350063	0.350063	0.245595	0.261826	0.350063	0.389743	0.220438	0.318723	0.353108	0.301448	0.353108	0.0378627	0.301448	0.0378627	0.353306	0.0378627	0.71599	0.353108	0.249464
CGA10041_21	0.753547	0.0362934	0.0316393	0.490734	0.732161	0.512735	0.582425	0.537119	0.722727	0.284531	0.656643	0.62526	0.874501	0.294885	0.443127	0.030502	0.746752	0.261061	0.294885	0.443127	0.714298	0.443127	0.753547	0.815793	0.646063	0.80981	0.753547	0.805972	0.80981	0.446601	0.446601	0.446601	0.512735	0.519509	0.446601	0.739614	0.649099	0.507879	0.443127	0.753547	0.443127	0.527705	0.753547	0.527303	0.695661	0.527705	0.528673	0.443127	0.550329
CGA10051_20	0.460057	0.426436	0.421782	0.367351	0.336624	0.33854	0.519821	0.362925	0.42328	0.529363	0.260175	0.451066	0.575054	0.685027	0.0466587	0.420645	0.447305	0.651204	0.685027	0.0466587	0.414851	0.0466587	0.4541	0.516346	0.472892	0.510363	0.4541	0.409504	0.510363	0.0501331	0.0501331	0.0501331	0.33854	0.345314	0.0501331	0.475947	0.622276	0.471375	0.0466587	0.4541	0.0466587	0.35351	0.4541	0.353108	0.505958	0.35351	0.752632	0.0466587	0.376134
CGA10051_21	0.460494	0.42991	0.425236	0.367787	0.33706	0.338976	0.520258	0.358135	0.423716	0.532837	0.257129	0.444531	0.56852	0.681982	0.0501331	0.424119	0.44426	0.65164	0.681982	0.0501331	0.411805	0.0501331	0.454536	0.516782	0.473328	0.505572	0.454536	0.404713	0.505572	0.0534189	0.0534189	0.0534189	0.338976	0.345751	0.0534189	0.476383	0.617486	0.471811	0.0501331	0.454536	0.0501331	0.350452	0.454536	0.350063	0.506394	0.350452	0.751973	0.0501331	0.37657
CGA10071_20	0.406722	0.473387	0.539447	0.487967	0.422561	0.344911	0.574066	0.129277	0.293203	0.757904	0.234757	0.232626	0.220167	0.33854	0.376134	0.539066	0.251203	0.527018	0.33854	0.376134	0.193031	0.376134	0.400764	0.332452	0.357052	0.288478	0.400764	0.274006	0.288478	0.373089	0.373089	0.373089	0.344911	0.329987	0.373089	0.389743	0.223407	0.418036	0.376134	0.400764	0.376134	0.137179	0.400764	0.137179	0.45262	0.137179	0.718956	0.376134	0.141933
CGA10071_21	0.307405	0.355964	0.35131	0.468251	0.399985	0.191778	0.520249	0.216163	0.270628	0.49272	0.324467	0.304304	0.422402	0.614556	0.187241	0.350173	0.340914	0.580732	0.614556	0.187241	0.262199	0.187241	0.301448	0.363694	0.334477	0.357711	0.301448	0.473796	0.357711	0.190715	0.190715	0.190715	0.191778	0.208009	0.190715	0.335926	0.445184	0.318723	0.187241	0.301448	0.187241	0.206748	0.301448	0.206346	0.353306	0.206748	0.71599	0.187241	0.305663
CGA10081_21	0.513046	0.26076	0.300225	0.481005	0.642033	0.513425	0.568783	0.558918	0.672587	0.462027	0.726426	0.625951	0.744049	0.318762	0.70125	0.299845	0.742872	0.418354	0.318762	0.70125	0.610341	0.70125	0.513046	0.575292	0.603687	0.569309	0.513046	0.685394	0.569309	0.701686	0.701686	0.701686	0.513425	0.529655	0.701686	0.585523	0.484433	0.231108	0.70125	0.513046	0.70125	0.55489	0.513046	0.554488	0.41889	0.55489	0.367253	0.70125	0.653804
CGA10101_19	0.0413077	0.616933	0.611522	0.430244	0.361978	0.260385	0.341926	0.324018	0.194891	0.506759	0.479276	0.147881	0.378857	0.709657	0.4541	0.611142	0.312892	0.729651	0.709657	0.4541	0.245149	0.4541	0.0353501	0.097596	0.394736	0.0353501	0.0353501	0.269477	0.0353501	0.454536	0.454536	0.454536	0.260385	0.317332	0.454536	0.17992	0.48444	0.0526249	0.4541	0.0353501	0.4541	0.30185	0.0353501	0.301448	0.0872082	0.30185	0.427617	0.4541	0.400764
CGA10101_20	0.406722	0.473387	0.539447	0.487967	0.422561	0.344911	0.574066	0.129277	0.293203	0.757904	0.234757	0.232626	0.220167	0.33854	0.376134	0.539066	0.251203	0.527018	0.33854	0.376134	0.193031	0.376134	0.400764	0.332452	0.357052	0.288478	0.400764	0.274006	0.288478	0.373089	0.373089	0.373089	0.344911	0.329987	0.373089	0.389743	0.223407	0.418039	0.376134	0.400764	0.376134	0.137179	0.400764	0.137179	0.452622	0.137179	0.718959	0.376134	0.141933
CGA10104_19	0.19008	0.608326	0.647791	0.542748	0.431152	0.296654	0.341926	0.342146	0.343664	0.542605	0.515545	0.409179	0.415126	0.666327	0.490369	0.647411	0.349162	0.76592	0.666327	0.490369	0.281418	0.490369	0.184123	0.246369	0.412864	0.240386	0.184123	0.474513	0.240386	0.490805	0.490805	0.490805	0.296654	0.353602	0.490805	0.348686	0.48444	0.165128	0.490369	0.184123	0.490369	0.338119	0.184123	0.337717	0.199712	0.338119	0.427617	0.490369	0.437033
CGA10111_21	0.307807	0.522234	0.516822	0.52247	0.454204	0.245997	0.574468	0.101432	0.324847	0.65899	0.265998	0.13331	0.251408	0.446072	0.35351	0.516442	0.282445	0.634951	0.446072	0.35351	0.0937152	0.35351	0.30185	0.364096	0.388696	0.189162	0.30185	0.305247	0.189162	0.350452	0.350452	0.350452	0.245997	0.262227	0.350452	0.390145	0.220438	0.319125	0.35351	0.30185	0.35351	0.0378627	0.30185	0.0378627	0.353708	0.0378627	0.715331	0.35351	0.249866
CGA10114_19	0.307405	0.521832	0.516421	0.522068	0.453802	0.245595	0.574066	0.101432	0.324445	0.658588	0.265998	0.13331	0.251408	0.446072	0.353108	0.51604	0.282445	0.634549	0.446072	0.353108	0.0937152	0.353108	0.301448	0.363694	0.388294	0.189162	0.301448	0.305247	0.189162	0.350063	0.350063	0.350063	0.245595	0.261826	0.350063	0.389743	0.220438	0.318723	0.353108	0.301448	0.353108	0.0378627	0.301448	0.0378627	0.353306	0.0378627	0.71599	0.353108	0.249464
CGA10121_21	0.307405	0.521832	0.516421	0.522068	0.453802	0.245595	0.574066	0.101432	0.324445	0.658588	0.265998	0.13331	0.251408	0.446072	0.353108	0.51604	0.282445	0.634549	0.446072	0.353108	0.0937152	0.353108	0.301448	0.363694	0.388294	0.189162	0.301448	0.305247	0.189162	0.350063	0.350063	0.350063	0.245595	0.261826	0.350063	0.389743	0.220438	0.318723	0.353108	0.301448	0.353108	0.0378627	0.301448	0.0378627	0.353306	0.0378627	0.71599	0.353108	0.249464
CGA10131_21	0.307807	0.522234	0.516822	0.52247	0.454204	0.245997	0.574468	0.101432	0.324847	0.65899	0.265998	0.13331	0.251408	0.446072	0.35351	0.516442	0.282445	0.634951	0.446072	0.35351	0.0937152	0.35351	0.30185	0.364096	0.388696	0.189162	0.30185	0.305247	0.189162	0.350452	0.350452	0.350452	0.245997	0.262227	0.350452	0.390145	0.220438	0.319125	0.35351	0.30185	0.35351	0.0378627	0.30185	0.0378627	0.353708	0.0378627	0.715331	0.35351	0.249866
CGA10141_20	0.406722	0.473387	0.539447	0.487967	0.422561	0.344911	0.574066	0.144599	0.293203	0.757904	0.244965	0.253063	0.220145	0.348748	0.376134	0.539066	0.261411	0.527018	0.348748	0.376134	0.203239	0.376134	0.400764	0.332452	0.341708	0.303801	0.400764	0.289328	0.303801	0.373405	0.373405	0.373405	0.344911	0.329987	0.373405	0.389743	0.223385	0.418039	0.376134	0.400764	0.376134	0.147423	0.400764	0.147387	0.452622	0.147423	0.7183	0.376134	0.131703
CGA10151_20	0.406722	0.473387	0.539447	0.487967	0.422561	0.344911	0.574066	0.129277	0.293203	0.757904	0.234757	0.232626	0.220167	0.33854	0.376134	0.539066	0.251203	0.527018	0.33854	0.376134	0.193031	0.376134	0.400764	0.332452	0.357052	0.288478	0.400764	0.274006	0.288478	0.373089	0.373089	0.373089	0.344911	0.329987	0.373089	0.389743	0.223407	0.418039	0.376134	0.400764	0.376134	0.137179	0.400764	0.137179	0.452622	0.137179	0.718959	0.376134	0.141933
CGA10151_21	0.307405	0.521832	0.516421	0.522068	0.453802	0.245595	0.574066	0.101432	0.324445	0.658588	0.265998	0.13331	0.251408	0.446072	0.353108	0.51604	0.282445	0.634549	0.446072	0.353108	0.0937152	0.353108	0.301448	0.363694	0.388294	0.189162	0.301448	0.305247	0.189162	0.350063	0.350063	0.350063	0.245595	0.261826	0.350063	0.389743	0.220438	0.318723	0.353108	0.301448	0.353108	0.0378627	0.301448	0.0378627	0.353306	0.0378627	0.71599	0.353108	0.249464
CGA10164_19	0.0413077	0.616933	0.611522	0.430244	0.361978	0.260385	0.341926	0.324018	0.194891	0.506759	0.479276	0.147881	0.378857	0.709657	0.4541	0.611142	0.312892	0.729651	0.709657	0.4541	0.245149	0.4541	0.0353501	0.097596	0.394736	0.0353501	0.0353501	0.269477	0.0353501	0.454536	0.454536	0.454536	0.260385	0.317332	0.454536	0.17992	0.48444	0.0526249	0.4541	0.0353501	0.4541	0.30185	0.0353501	0.301448	0.0872082	0.30185	0.427617	0.4541	0.400764
CGA10171_20	0.406722	0.473387	0.539447	0.487967	0.422561	0.344911	0.574066	0.129277	0.293203	0.757904	0.234757	0.232626	0.220167	0.33854	0.376134	0.539066	0.251203	0.527018	0.33854	0.376134	0.193031	0.376134	0.400764	0.332452	0.357052	0.288478	0.400764	0.274006	0.288478	0.373089	0.373089	0.373089	0.344911	0.329987	0.373089	0.389743	0.223407	0.418039	0.376134	0.400764	0.376134	0.137179	0.400764	0.137179	0.452622	0.137179	0.718959	0.376134	0.141933
CGA10171_21	0.307405	0.521832	0.516421	0.522068	0.453802	0.245595	0.574066	0.101432	0.324445	0.658588	0.265998	0.13331	0.251408	0.446072	0.353108	0.51604	0.282445	0.634549	0.446072	0.353108	0.0937152	0.353108	0.301448	0.363694	0.388294	0.189162	0.301448	0.305247	0.189162	0.350063	0.350063	0.350063	0.245595	0.261826	0.350063	0.389743	0.220438	0.318723	0.353108	0.301448	0.353108	0.0378627	0.301448	0.0378627	0.353306	0.0378627	0.71599	0.353108	0.249464
CGA10191_21	0.307405	0.521832	0.516421	0.522068	0.453802	0.245595	0.574066	0.101432	0.324445	0.658588	0.265998	0.13331	0.251408	0.446072	0.353108	0.51604	0.282445	0.634549	0.446072	0.353108	0.0937152	0.353108	0.301448	0.363694	0.388294	0.189162	0.301448	0.305247	0.189162	0.350063	0.350063	0.350063	0.245595	0.261826	0.350063	0.389743	0.220438	0.318723	0.353108	0.301448	0.353108	0.0378627	0.301448	0.0378627	0.353306	0.0378627	0.71599	0.353108	0.249464
CGA10201_20	0.673388	0.0158061	0.0826229	0.43415	0.641367	0.563718	0.556029	0.516632	0.51201	0.320381	0.565849	0.676244	0.663785	0.215311	0.482891	0.0814856	0.582296	0.181487	0.215311	0.482891	0.634139	0.482891	0.673388	0.605076	0.541564	0.729651	0.673388	0.715178	0.729651	0.486365	0.486365	0.486365	0.563718	0.548794	0.486365	0.57277	0.448153	0.42772	0.482891	0.673388	0.482891	0.578688	0.673388	0.578286	0.615501	0.578688	0.468176	0.482891	0.470755
CGA10211_21	0.716314	0.109213	0.11035	0.470357	0.596413	0.475501	0.560466	0.492515	0.623248	0.31992	0.557164	0.588027	0.775022	0.275081	0.445113	0.109213	0.647273	0.277526	0.275081	0.445113	0.677065	0.445113	0.716314	0.716314	0.564608	0.772576	0.716314	0.706493	0.772576	0.448588	0.448588	0.448588	0.475501	0.471588	0.448588	0.718325	0.606837	0.501963	0.445113	0.716314	0.445113	0.490471	0.716314	0.490069	0.695178	0.490471	0.600886	0.445113	0.490069
CGA10221_21	0.404172	0.483252	0.483632	0.563434	0.546692	0.477371	0.489609	0.494384	0.364923	0.478748	0.507443	0.589896	0.291646	0.427054	0.507443	0.483252	0.365909	0.539515	0.427054	0.507443	0.308725	0.507443	0.404172	0.404172	0.364417	0.460434	0.404172	0.602955	0.460434	0.507879	0.507879	0.507879	0.477371	0.477371	0.507879	0.519566	0.272073	0.407193	0.507443	0.404172	0.507443	0.382326	0.404172	0.381924	0.404172	0.382326	0.493563	0.507443	0.269398
CGA10231_20	0.548677	0.0816718	0.0770177	0.529994	0.738034	0.523937	0.426404	0.548322	0.517857	0.161858	0.662516	0.636463	0.669631	0.340263	0.449	0.0758805	0.523355	0.30644	0.340263	0.449	0.509428	0.449	0.548677	0.610923	0.623993	0.60494	0.548677	0.811845	0.60494	0.452474	0.452474	0.452474	0.523937	0.580885	0.452474	0.572776	0.482261	0.303009	0.449	0.548677	0.449	0.538907	0.548677	0.538505	0.524178	0.538907	0.40604	0.449	0.561532
CGA10231_21	0.302412	0.521832	0.516421	0.522387	0.45976	0.251553	0.574234	0.107387	0.330402	0.658588	0.271956	0.139267	0.257366	0.446072	0.359066	0.51604	0.288402	0.634549	0.446072	0.359066	0.0996728	0.359066	0.307405	0.369651	0.394459	0.19512	0.307405	0.311205	0.19512	0.35602	0.35602	0.35602	0.251553	0.267617	0.35602	0.395593	0.220522	0.324655	0.359066	0.307405	0.359066	0.0438203	0.307405	0.0438203	0.423608	0.0438203	0.715799	0.359066	0.255422
CGA10251_21	0.307405	0.521832	0.516421	0.522068	0.453802	0.245595	0.574066	0.101432	0.324445	0.658588	0.265998	0.13331	0.251408	0.446072	0.353108	0.51604	0.282445	0.634549	0.446072	0.353108	0.0937152	0.353108	0.301448	0.363694	0.388294	0.189162	0.301448	0.305247	0.189162	0.350063	0.350063	0.350063	0.245595	0.261826	0.350063	0.389743	0.220438	0.318723	0.353108	0.301448	0.353108	0.0378627	0.301448	0.0378627	0.353306	0.0378627	0.71599	0.353108	0.249464
CGA10261_21	0.307405	0.521832	0.516421	0.522068	0.453802	0.245595	0.574066	0.101432	0.324445	0.658588	0.265998	0.13331	0.251408	0.446072	0.353108	0.51604	0.282445	0.634549	0.446072	0.353108	0.0937152	0.353108	0.301448	0.363694	0.388294	0.189162	0.301448	0.305247	0.189162	0.350063	0.350063	0.350063	0.245595	0.261826	0.350063	0.389743	0.220438	0.318723	0.353108	0.301448	0.353108	0.0378627	0.301448	0.0378627	0.353306	0.0378627	0.71599	0.353108	0.249464
CGA10271_21	0.643509	0.269889	0.380825	0.54971	0.676527	0.672587	0.513609	0.60736	0.535949	0.388786	0.680608	0.785112	0.687723	0.212605	0.78599	0.380444	0.541446	0.368395	0.212605	0.78599	0.548062	0.78599	0.643509	0.575197	0.623944	0.699772	0.643509	0.77612	0.699772	0.786426	0.786426	0.786426	0.672587	0.69838	0.786426	0.626593	0.354891	0.363321	0.78599	0.643509	0.78599	0.577542	0.643509	0.57714	0.549354	0.577542	0.385817	0.78599	0.545898
CGA10281_20	0.406722	0.473387	0.539447	0.487967	0.422561	0.344911	0.574066	0.129277	0.293203	0.757904	0.234757	0.232626	0.220167	0.33854	0.376134	0.539066	0.251203	0.527018	0.33854	0.376134	0.193031	0.376134	0.400764	0.332452	0.357052	0.288478	0.400764	0.274006	0.288478	0.373089	0.373089	0.373089	0.344911	0.329987	0.373089	0.389743	0.223407	0.418039	0.376134	0.400764	0.376134	0.137179	0.400764	0.137179	0.452622	0.137179	0.718959	0.376134	0.141933
CGA10281_21	0.460494	0.42991	0.425236	0.367787	0.33706	0.338976	0.520258	0.358135	0.423716	0.532837	0.257129	0.444531	0.56852	0.681982	0.0501331	0.424119	0.44426	0.65164	0.681982	0.0501331	0.411805	0.0501331	0.454536	0.516782	0.473328	0.505572	0.454536	0.404713	0.505572	0.0534189	0.0534189	0.0534189	0.338976	0.345751	0.0534189	0.476383	0.617486	0.471811	0.0501331	0.454536	0.0501331	0.350452	0.454536	0.350063	0.506394	0.350452	0.751973	0.0501331	0.37657
CGA10291_21	0.307405	0.521832	0.516421	0.522068	0.453802	0.245595	0.574066	0.101432	0.324445	0.658588	0.265998	0.13331	0.251408	0.446072	0.353108	0.51604	0.282445	0.634549	0.446072	0.353108	0.0937152	0.353108	0.301448	0.363694	0.388294	0.189162	0.301448	0.305247	0.189162	0.350063	0.350063	0.350063	0.245595	0.261826	0.350063	0.389743	0.220438	0.318723	0.353108	0.301448	0.353108	0.0378627	0.301448	0.0378627	0.353306	0.0378627	0.71599	0.353108	0.249464
CGA10301_21	0.574072	0.0642509	0.0595968	0.468251	0.672609	0.464402	0.556029	0.488787	0.543252	0.221065	0.597091	0.576928	0.695026	0.322842	0.459864	0.0584595	0.613537	0.289019	0.322842	0.459864	0.534823	0.459864	0.574072	0.636318	0.572805	0.630334	0.574072	0.746419	0.630334	0.463339	0.463339	0.463339	0.464402	0.480632	0.463339	0.57277	0.445184	0.328403	0.459864	0.574072	0.459864	0.479372	0.574072	0.47897	0.516185	0.479372	0.465207	0.459864	0.578286
CGA10311_20	0.406722	0.473387	0.539447	0.487967	0.422561	0.344911	0.574066	0.129277	0.293203	0.757904	0.234757	0.232626	0.220167	0.33854	0.376134	0.539066	0.251203	0.527018	0.33854	0.376134	0.193031	0.376134	0.400764	0.332452	0.357052	0.288478	0.400764	0.274006	0.288478	0.373089	0.373089	0.373089	0.344911	0.329987	0.373089	0.389743	0.223407	0.418039	0.376134	0.400764	0.376134	0.137179	0.400764	0.137179	0.452622	0.137179	0.718959	0.376134	0.141933
CGA10311_21	0.307405	0.521832	0.516421	0.522068	0.453802	0.245595	0.574066	0.101432	0.324445	0.658588	0.265998	0.13331	0.251408	0.446072	0.353108	0.51604	0.282445	0.634549	0.446072	0.353108	0.0937152	0.353108	0.301448	0.363694	0.388294	0.189162	0.301448	0.305247	0.189162	0.350063	0.350063	0.350063	0.245595	0.261826	0.350063	0.389743	0.220438	0.318723	0.353108	0.301448	0.353108	0.0378627	0.301448	0.0378627	0.353306	0.0378627	0.71599	0.353108	0.249464
CGA10331_21	0.374934	0.374239	0.370129	0.38255	0.284981	0.0581504	0.414748	0.0620997	0.37922	0.54688	0.285864	0.0581504	0.489931	0.654508	0.0923755	0.370132	0.403245	0.656954	0.654508	0.0923755	0.370791	0.0923755	0.368977	0.431223	0.358025	0.42524	0.368977	0.39413	0.42524	0.0975945	0.0975945	0.0975945	0.0581504	0.0649246	0.0975945	0.182708	0.558079	0.379755	0.0923755	0.368977	0.0923755	0.28297	0.368977	0.282568	0.414338	0.28297	0.723013	0.0923755	0.381885
CGA10341_21	0.307405	0.521832	0.516421	0.522068	0.453802	0.245595	0.574066	0.101432	0.324445	0.658588	0.265998	0.13331	0.251408	0.446072	0.353108	0.51604	0.282445	0.634549	0.446072	0.353108	0.0937152	0.353108	0.301448	0.363694	0.388294	0.189162	0.301448	0.305247	0.189162	0.350063	0.350063	0.350063	0.245595	0.261826	0.350063	0.389743	0.220438	0.318723	0.353108	0.301448	0.353108	0.0378627	0.301448	0.0378627	0.353306	0.0378627	0.71599	0.353108	0.249464
CGA10351_20	0.406722	0.473387	0.539447	0.487967	0.422561	0.344911	0.574066	0.129277	0.293203	0.757904	0.234757	0.232626	0.220167	0.33854	0.376134	0.539066	0.251203	0.527018	0.33854	0.376134	0.193031	0.376134	0.400764	0.332452	0.357052	0.288478	0.400764	0.274006	0.288478	0.373089	0.373089	0.373089	0.344911	0.329987	0.373089	0.389743	0.223407	0.418039	0.376134	0.400764	0.376134	0.137179	0.400764	0.137179	0.452622	0.137179	0.718959	0.376134	0.141933
CGA10371_21	0.458767	0.507459	0.502264	0.367351	0.335333	0.33725	0.555601	0.361635	0.42199	0.551183	0.258885	0.449775	0.445164	0.686014	0.201695	0.501668	0.446015	0.652191	0.686014	0.201695	0.413561	0.201695	0.45281	0.515056	0.375151	0.509072	0.45281	0.408213	0.509072	0.202999	0.202999	0.202999	0.33725	0.344024	0.202999	0.475947	0.488755	0.470085	0.201695	0.45281	0.201695	0.35222	0.45281	0.351818	0.468888	0.35222	0.714903	0.201695	0.386834
CGA10385_19	0.188597	0.553264	0.619324	0.315245	0.212768	0.268186	0.382604	0.260349	0.101574	0.609684	0.330066	0.155683	0.28554	0.640718	0.435448	0.618943	0.250896	0.606894	0.640718	0.435448	0.336206	0.435448	0.18264	0.114328	0.27198	0.18264	0.18264	0.230316	0.18264	0.435884	0.435884	0.435884	0.268186	0.265911	0.435884	0.153298	0.477534	0.199914	0.435448	0.18264	0.435448	0.363468	0.18264	0.363066	0.234498	0.363468	0.544243	0.435448	0.331825
CGA10441_21	0.460057	0.426436	0.421782	0.367351	0.336624	0.33854	0.519821	0.362925	0.42328	0.529363	0.260175	0.451066	0.575054	0.685027	0.0466587	0.420645	0.447305	0.651204	0.685027	0.0466587	0.414851	0.0466587	0.4541	0.516346	0.472892	0.510363	0.4541	0.409504	0.510363	0.0501331	0.0501331	0.0501331	0.33854	0.345314	0.0501331	0.475947	0.622276	0.471375	0.0466587	0.4541	0.0466587	0.35351	0.4541	0.353108	0.505958	0.35351	0.752632	0.0466587	0.376134
CGA10451_20	0.611142	0.025031	0.020377	0.468251	0.709679	0.501472	0.556029	0.525857	0.580322	0.258135	0.634161	0.613998	0.732096	0.283622	0.420645	0.0192397	0.650608	0.249799	0.283622	0.420645	0.571893	0.420645	0.611142	0.673388	0.609876	0.667405	0.611142	0.78349	0.667405	0.424119	0.424119	0.424119	0.501472	0.517703	0.424119	0.57277	0.482255	0.365474	0.420645	0.611142	0.420645	0.516442	0.611142	0.51604	0.553256	0.516442	0.502278	0.420645	0.539066
CGA10461_21	0.580018	0.222929	0.288989	0.495893	0.66604	0.582501	0.364952	0.535414	0.418641	0.204284	0.590522	0.695026	0.570415	0.310383	0.695904	0.288609	0.424139	0.27656	0.310383	0.695904	0.540769	0.695904	0.580018	0.511707	0.551999	0.636281	0.580018	0.73985	0.636281	0.69634	0.69634	0.69634	0.582501	0.608294	0.69634	0.572776	0.411089	0.33435	0.695904	0.580018	0.695904	0.596265	0.580018	0.597069	0.522132	0.596265	0.240029	0.695904	0.565827
CGA10481_21	0.557282	0.575459	0.686395	0.387067	0.277509	0.489582	0.609418	0.255807	0.443764	0.735106	0.168374	0.377296	0.370728	0.405889	0.386041	0.686014	0.355504	0.673965	0.405889	0.386041	0.343592	0.386041	0.551325	0.483013	0.475235	0.439039	0.551325	0.207623	0.439039	0.382996	0.382996	0.382996	0.489582	0.465202	0.382996	0.529764	0.326358	0.53233	0.386041	0.551325	0.386041	0.281849	0.551325	0.281849	0.531134	0.281849	0.681461	0.386041	0.362894
CGA10491_21	0.447314	0.533094	0.527683	0.545374	0.479263	0.259836	0.601095	0.115673	0.469829	0.684983	0.291459	0.147551	0.396792	0.457334	0.378569	0.527303	0.381568	0.645811	0.457334	0.378569	0.239099	0.378569	0.446832	0.509078	0.427669	0.334546	0.446832	0.330708	0.334546	0.375524	0.375524	0.375524	0.259836	0.266611	0.375524	0.55999	0.387871	0.464107	0.378569	0.446832	0.378569	0.0521038	0.446832	0.0521038	0.531201	0.0521038	0.742575	0.378569	0.263706
CGA10501_19	0.517772	0.121853	0.117199	0.529994	0.734352	0.520255	0.364952	0.544639	0.486952	0.0299878	0.658834	0.63278	0.638727	0.380444	0.521607	0.116062	0.49245	0.346621	0.380444	0.521607	0.478523	0.521607	0.517772	0.580018	0.620311	0.574035	0.517772	0.808162	0.574035	0.525082	0.525082	0.525082	0.520255	0.577202	0.525082	0.572776	0.445191	0.273854	0.521607	0.517772	0.521607	0.535225	0.517772	0.534823	0.459886	0.535225	0.325078	0.521607	0.634139
CGA10501_21	0.673388	0.127857	0.193916	0.43415	0.641367	0.563718	0.556029	0.516632	0.51201	0.432432	0.565849	0.676244	0.663785	0.215311	0.594941	0.193536	0.582296	0.012699	0.215311	0.594941	0.634139	0.594941	0.673388	0.605076	0.541564	0.729651	0.673388	0.715178	0.729651	0.595377	0.595377	0.595377	0.563718	0.548794	0.595377	0.57277	0.448153	0.42772	0.594941	0.673388	0.594941	0.578688	0.673388	0.578286	0.615501	0.578688	0.468176	0.594941	0.470755
CGA10511_21	0.591706	0.2852	0.28558	0.40573	0.537889	0.537889	0.40573	0.554903	0.49864	0.245219	0.49864	0.650414	0.650414	0.339017	0.53571	0.2852	0.49864	0.341463	0.339017	0.53571	0.552457	0.53571	0.591706	0.591706	0.572863	0.647969	0.591706	0.647969	0.647969	0.536146	0.536146	0.536146	0.537889	0.537889	0.536146	0.609337	0.461375	0.342511	0.53571	0.591706	0.53571	0.551653	0.591706	0.552457	0.549281	0.551653	0.493955	0.53571	0.589527
CIA10011_20	0.308561	0.524581	0.520609	0.523747	0.454795	0.249783	0.569739	0.104181	0.322972	0.655514	0.266985	0.137498	0.249935	0.447631	0.356724	0.520229	0.278829	0.636109	0.447631	0.356724	0.0948706	0.356724	0.302603	0.36222	0.389573	0.190318	0.302603	0.306234	0.190318	0.353678	0.353678	0.353678	0.249783	0.267224	0.353678	0.391595	0.221603	0.319878	0.356724	0.302603	0.356724	0.0420509	0.302603	0.0420509	0.354461	0.0420509	0.710809	0.356724	0.251024
CIA10051_19	0.460057	0.426436	0.421782	0.367351	0.336624	0.33854	0.519821	0.362925	0.42328	0.529363	0.260175	0.451066	0.575054	0.685027	0.0466587	0.420645	0.447305	0.651204	0.685027	0.0466587	0.414851	0.0466587	0.4541	0.516346	0.472892	0.510363	0.4541	0.409504	0.510363	0.0501331	0.0501331	0.0501331	0.33854	0.345314	0.0501331	0.475947	0.622276	0.471375	0.0466587	0.4541	0.0466587	0.35351	0.4541	0.353108	0.505958	0.35351	0.752632	0.0466587	0.376134
CIA10051_20	0.306713	0.523693	0.518282	0.524751	0.456485	0.247457	0.570312	0.103293	0.323752	0.654833	0.268681	0.135171	0.250716	0.447933	0.355791	0.517902	0.280326	0.63641	0.447933	0.355791	0.0930228	0.355791	0.300755	0.363001	0.389983	0.18847	0.300755	0.30793	0.18847	0.352745	0.352745	0.352745	0.247457	0.265517	0.352745	0.390674	0.221369	0.318005	0.355791	0.300755	0.355791	0.0397241	0.300755	0.0397241	0.352589	0.0397241	0.712211	0.355791	0.251326
CIA10054_19	0.314647	0.387117	0.407993	0.451646	0.306446	0.319163	0.441022	0.0863788	0.303694	0.349579	0.0920566	0.0943521	0.0770686	0.469964	0.138587	0.406095	0.0843808	0.677709	0.469964	0.138587	0.170044	0.138587	0.30869	0.299465	0.381196	0.0838787	0.30869	0.0878275	0.0838787	0.138579	0.138579	0.138579	0.319163	0.33334	0.138579	0.436332	0.300075	0.32428	0.138587	0.30869	0.138587	0.178102	0.30869	0.178102	0.358864	0.178102	0.434383	0.138587	0.430759
CIA10062_20	0.266342	0.507264	0.500712	0.427188	0.358922	0.0381912	0.366662	0.045562	0.309877	0.64402	0.363716	0.0381912	0.381339	0.653804	0.33854	0.501472	0.380162	0.619981	0.653804	0.33854	0.301448	0.33854	0.260385	0.322631	0.293414	0.316647	0.260385	0.432732	0.316647	0.338976	0.338976	0.338976	0.0381912	0.0544214	0.338976	0.126076	0.484433	0.277635	0.33854	0.260385	0.33854	0.245997	0.260385	0.245595	0.312218	0.245997	0.674902	0.33854	0.344911
CIA10093_18	0.0413077	0.673196	0.667785	0.430244	0.361978	0.316647	0.398189	0.15547	0.194891	0.563022	0.36699	0.147859	0.154046	0.597371	0.510363	0.667405	0.200607	0.785913	0.597371	0.510363	0.132863	0.510363	0.0353501	0.097596	0.450999	0.0353281	0.0353501	0.269455	0.0353281	0.505572	0.505572	0.505572	0.316647	0.373595	0.505572	0.17992	0.315891	0.0526249	0.510363	0.0353501	0.510363	0.189162	0.0353501	0.189162	0.0872082	0.189162	0.427617	0.510363	0.457027
CIA10101_19	0.460494	0.42991	0.425236	0.367787	0.33706	0.338976	0.520258	0.358135	0.423716	0.532837	0.257129	0.444531	0.56852	0.681982	0.0501331	0.424119	0.44426	0.65164	0.681982	0.0501331	0.411805	0.0501331	0.454536	0.516782	0.473328	0.505572	0.454536	0.404713	0.505572	0.0534189	0.0534189	0.0534189	0.338976	0.345751	0.0534189	0.476383	0.617486	0.471786	0.0501331	0.454536	0.0501331	0.350452	0.454536	0.350063	0.506369	0.350452	0.751948	0.0501331	0.37657
CIA10111_19	0.460057	0.426436	0.421782	0.367351	0.336624	0.33854	0.519821	0.362925	0.42328	0.529363	0.260175	0.451066	0.575054	0.685027	0.0466587	0.420645	0.447305	0.651204	0.685027	0.0466587	0.414851	0.0466587	0.4541	0.516346	0.472892	0.510363	0.4541	0.409504	0.510363	0.0501331	0.0501331	0.0501331	0.33854	0.345148	0.0501331	0.475947	0.622276	0.47135	0.0466587	0.4541	0.0466587	0.35351	0.4541	0.353108	0.505933	0.35351	0.752441	0.0466587	0.376134
CIA10111_20	0.307405	0.521832	0.516421	0.522068	0.453802	0.245595	0.574066	0.101432	0.324445	0.658588	0.265998	0.13331	0.251408	0.446072	0.353108	0.51604	0.282445	0.634549	0.446072	0.353108	0.0937152	0.353108	0.301448	0.363694	0.388294	0.189162	0.301448	0.305247	0.189162	0.350063	0.350063	0.350063	0.245595	0.261826	0.350063	0.389743	0.220438	0.318723	0.353108	0.301448	0.353108	0.0378627	0.301448	0.0378627	0.353306	0.0378627	0.71599	0.353108	0.249464
CIA10112_20	0.307405	0.521832	0.516421	0.522068	0.453802	0.245595	0.574066	0.101432	0.324445	0.658588	0.265998	0.13331	0.251408	0.446072	0.353108	0.51604	0.282445	0.634549	0.446072	0.353108	0.0937152	0.353108	0.301448	0.363694	0.388294	0.189162	0.301448	0.305247	0.189162	0.350063	0.350063	0.350063	0.245595	0.261826	0.350063	0.389743	0.220438	0.318723	0.353108	0.301448	0.353108	0.0378627	0.301448	0.0378627	0.353306	0.0378627	0.71599	0.353108	0.249464
CIA10113_20	0.307405	0.521832	0.516421	0.522068	0.453802	0.245595	0.574066	0.101432	0.324445	0.658588	0.265998	0.13331	0.251408	0.446072	0.353108	0.51604	0.282445	0.634549	0.446072	0.353108	0.0937152	0.353108	0.301448	0.363694	0.388294	0.189162	0.301448	0.305247	0.189162	0.350063	0.350063	0.350063	0.245595	0.261826	0.350063	0.389743	0.220438	0.318723	0.353108	0.301448	0.353108	0.0378627	0.301448	0.0378627	0.353306	0.0378627	0.71599	0.353108	0.249464
CIA10114_20	0.366672	0.506086	0.500675	0.518155	0.462896	0.264145	0.574066	0.119981	0.383712	0.637299	0.275092	0.151859	0.310675	0.430326	0.362202	0.500295	0.295452	0.618803	0.430326	0.362202	0.152982	0.362202	0.360715	0.422961	0.393837	0.248429	0.360715	0.314341	0.248429	0.359156	0.359156	0.359156	0.264145	0.270919	0.359156	0.45981	0.277498	0.375693	0.362202	0.360715	0.362202	0.0564123	0.360715	0.0564123	0.399566	0.0564123	0.694701	0.362202	0.268014
CIA10115_20	0.307405	0.521832	0.516421	0.522068	0.453802	0.245595	0.574066	0.101432	0.324445	0.658588	0.265998	0.13331	0.251408	0.446072	0.353108	0.51604	0.282445	0.634549	0.446072	0.353108	0.0937152	0.353108	0.301448	0.363694	0.388294	0.189162	0.301448	0.305247	0.189162	0.350063	0.350063	0.350063	0.245595	0.261826	0.350063	0.389743	0.220438	0.318723	0.353108	0.301448	0.353108	0.0378627	0.301448	0.0378627	0.353306	0.0378627	0.71599	0.353108	0.249464
CIA10121_19	0.460494	0.42991	0.425236	0.367787	0.33706	0.338976	0.520258	0.358135	0.423716	0.532837	0.257129	0.444531	0.56852	0.681982	0.0501331	0.424119	0.44426	0.65164	0.681982	0.0501331	0.411805	0.0501331	0.454536	0.516782	0.473328	0.505572	0.454536	0.404713	0.505572	0.0534189	0.0534189	0.0534189	0.338976	0.345584	0.0534189	0.476383	0.617486	0.471786	0.0501331	0.454536	0.0501331	0.350452	0.454536	0.350063	0.506369	0.350452	0.751782	0.0501331	0.37657
CIA10131_19	0.460057	0.426436	0.421782	0.367351	0.336624	0.33854	0.519821	0.362925	0.42328	0.529363	0.260175	0.451066	0.575054	0.685027	0.0466587	0.420645	0.447305	0.651204	0.685027	0.0466587	0.414851	0.0466587	0.4541	0.516346	0.472892	0.510363	0.4541	0.409504	0.510363	0.0501331	0.0501331	0.0501331	0.33854	0.345314	0.0501331	0.475947	0.622276	0.47135	0.0466587	0.4541	0.0466587	0.35351	0.4541	0.353108	0.505933	0.35351	0.752607	0.0466587	0.376134
CIA10131_20	0.322605	0.563526	0.556595	0.483451	0.415185	0.0381912	0.366662	0.0455604	0.36614	0.700282	0.25143	0.0381896	0.156528	0.541519	0.394803	0.557735	0.267877	0.676244	0.541519	0.394803	0.189162	0.394803	0.316647	0.378893	0.349676	0.148099	0.316647	0.264184	0.148099	0.390013	0.390013	0.390013	0.0381912	0.0544214	0.390013	0.126076	0.315885	0.333922	0.394803	0.316647	0.394803	0.13331	0.316647	0.13331	0.368505	0.13331	0.674926	0.394803	0.401174
CIA10141_20	0.447314	0.533094	0.527683	0.544551	0.479263	0.259836	0.600462	0.115673	0.469829	0.684983	0.291459	0.147551	0.396792	0.457334	0.378569	0.527303	0.381568	0.645811	0.457334	0.378569	0.239099	0.378569	0.446832	0.509078	0.42746	0.334546	0.446832	0.330708	0.334546	0.375524	0.375524	0.375524	0.259836	0.266444	0.375524	0.559566	0.387282	0.464082	0.378569	0.446832	0.378569	0.0521038	0.446832	0.0521038	0.530987	0.0521038	0.742194	0.378569	0.263706
CIA10143_19	0.3864	0.379627	0.37908	0.40573	0.373845	0.337576	0.40573	0.357854	0.298327	0.417586	0.298327	0.450101	0.450101	0.58008	0.147057	0.377943	0.298327	0.546256	0.58008	0.147057	0.352144	0.147057	0.391393	0.391393	0.410109	0.447656	0.391393	0.447656	0.447656	0.150531	0.150531	0.150531	0.337576	0.337576	0.150531	0.378451	0.498445	0.408668	0.147057	0.391393	0.147057	0.352546	0.391393	0.352144	0.493523	0.352546	0.604342	0.147057	0.312924
CIA10151_20	0.282538	0.552811	0.5474	0.583377	0.515111	0.276574	0.573638	0.132411	0.299578	0.65816	0.327307	0.164289	0.226541	0.477051	0.414417	0.54702	0.268378	0.665528	0.477051	0.414417	0.0688482	0.414417	0.276581	0.338827	0.410926	0.164295	0.276581	0.366556	0.164295	0.411371	0.411371	0.411371	0.276574	0.344322	0.411371	0.37942	0.210115	0.293856	0.414417	0.276581	0.414417	0.0688419	0.276581	0.0688419	0.328439	0.0688419	0.715562	0.414417	0.280444
CIA10161_19	0.460915	0.425247	0.420593	0.367351	0.337481	0.339397	0.520679	0.363782	0.424137	0.528701	0.261032	0.451923	0.575912	0.683839	0.047516	0.419456	0.448162	0.650015	0.683839	0.047516	0.415708	0.047516	0.454957	0.517203	0.473749	0.51122	0.454957	0.410361	0.51122	0.0509904	0.0509904	0.0509904	0.339397	0.346172	0.0509904	0.475947	0.622276	0.472207	0.047516	0.454957	0.047516	0.354367	0.454957	0.353966	0.506123	0.354367	0.752797	0.047516	0.376992
CIA10161_20	0.266342	0.507264	0.500712	0.427188	0.358922	0.0381912	0.366662	0.045562	0.309877	0.64402	0.363716	0.0381912	0.381339	0.653804	0.33854	0.501472	0.380162	0.619981	0.653804	0.33854	0.301448	0.33854	0.260385	0.322631	0.293414	0.316647	0.260385	0.432732	0.316647	0.338976	0.338976	0.338976	0.0381912	0.0544214	0.338976	0.126076	0.484433	0.277659	0.33854	0.260385	0.33854	0.245997	0.260385	0.245595	0.312243	0.245997	0.674926	0.33854	0.344911
CIA10171_19	0.460494	0.42991	0.425236	0.367787	0.33706	0.338976	0.520258	0.358135	0.423716	0.532837	0.257129	0.444531	0.56852	0.681982	0.0501331	0.424119	0.44426	0.65164	0.681982	0.0501331	0.411805	0.0501331	0.454536	0.516782	0.473328	0.505572	0.454536	0.404713	0.505572	0.0534189	0.0534189	0.0534189	0.338976	0.345751	0.0534189	0.476383	0.617486	0.471786	0.0501331	0.454536	0.0501331	0.350452	0.454536	0.350063	0.506369	0.350452	0.751948	0.0501331	0.37657
CIA10171_20	0.308246	0.522165	0.517261	0.522226	0.453717	0.246436	0.574465	0.101366	0.324359	0.659428	0.265514	0.133751	0.250924	0.445587	0.353949	0.516881	0.28196	0.634464	0.445587	0.353949	0.0941567	0.353949	0.302288	0.363608	0.388209	0.189604	0.302288	0.304763	0.189604	0.350891	0.350891	0.350891	0.246436	0.262279	0.350891	0.390142	0.220196	0.319561	0.353949	0.302288	0.353949	0.0383041	0.302288	0.0383042	0.354144	0.0383041	0.71492	0.353949	0.249379
CIA10173_19	0.287878	0.561318	0.555907	0.530628	0.492598	0.348251	0.327814	0.204087	0.247331	0.442231	0.304795	0.235965	0.174294	0.595573	0.329077	0.555527	0.140543	0.674035	0.595573	0.329077	0.126616	0.329077	0.278151	0.340396	0.482812	0.165865	0.278151	0.39786	0.165865	0.326032	0.326032	0.326032	0.348251	0.405198	0.326032	0.419897	0.390959	0.295425	0.329077	0.278151	0.329077	0.250533	0.278151	0.250533	0.329648	0.250533	0.552791	0.329077	0.399308
CIA10181_19	0.460057	0.426436	0.421782	0.367351	0.336624	0.33854	0.519821	0.362925	0.42328	0.529363	0.260175	0.451066	0.575054	0.685027	0.0466587	0.420645	0.447305	0.651204	0.685027	0.0466587	0.414851	0.0466587	0.4541	0.516346	0.472892	0.510363	0.4541	0.409504	0.510363	0.0501331	0.0501331	0.0501331	0.33854	0.345314	0.0501331	0.475947	0.622276	0.47135	0.0466587	0.4541	0.0466587	0.35351	0.4541	0.353108	0.505933	0.35351	0.752607	0.0466587	0.376134
CIA10191_20	0.263665	0.526018	0.51934	0.424512	0.356245	0.0381912	0.366662	0.0455617	0.3072	0.662774	0.352144	0.0381908	0.351906	0.642233	0.357294	0.520227	0.368591	0.638735	0.642233	0.357294	0.289876	0.357294	0.257708	0.319954	0.312168	0.278278	0.257708	0.394363	0.278278	0.35679	0.35679	0.35679	0.0381912	0.0544214	0.35679	0.126076	0.463931	0.274983	0.357294	0.257708	0.357294	0.234362	0.257708	0.234024	0.309566	0.234362	0.674267	0.357294	0.363666
CIA10201_20	0.263665	0.526018	0.51934	0.424512	0.356245	0.0381912	0.366662	0.0455617	0.3072	0.662774	0.352144	0.0381908	0.351906	0.642233	0.357294	0.520227	0.368591	0.638735	0.642233	0.357294	0.289876	0.357294	0.257708	0.319954	0.312168	0.278278	0.257708	0.394363	0.278278	0.35679	0.35679	0.35679	0.0381912	0.0544214	0.35679	0.126076	0.463931	0.274983	0.357294	0.257708	0.357294	0.234362	0.257708	0.234024	0.309566	0.234362	0.674267	0.357294	0.363666
CIA10212_20	0.263665	0.526018	0.51934	0.424512	0.356245	0.0381912	0.366662	0.0455617	0.3072	0.662774	0.352144	0.0381908	0.351906	0.642233	0.357294	0.520227	0.368591	0.638735	0.642233	0.357294	0.289876	0.357294	0.257708	0.319954	0.312168	0.278278	0.257708	0.394363	0.278278	0.35679	0.35679	0.35679	0.0381912	0.0544214	0.35679	0.126076	0.463931	0.274983	0.357294	0.257708	0.357294	0.234362	0.257708	0.234024	0.309566	0.234362	0.674267	0.357294	0.363666
CIA10221_19	0.460494	0.42991	0.425236	0.367787	0.33706	0.338976	0.520258	0.358135	0.423716	0.532837	0.257129	0.444531	0.56852	0.681982	0.0501331	0.424119	0.44426	0.65164	0.681982	0.0501331	0.411805	0.0501331	0.454536	0.516782	0.473328	0.505572	0.454536	0.404713	0.505572	0.0534189	0.0534189	0.0534189	0.338976	0.345751	0.0534189	0.476383	0.617486	0.471786	0.0501331	0.454536	0.0501331	0.350452	0.454536	0.350063	0.506369	0.350452	0.751948	0.0501331	0.37657
CIA10222_20	0.28129	0.552811	0.5474	0.583377	0.5166	0.278064	0.573638	0.1339	0.301067	0.65816	0.328796	0.165778	0.22803	0.477051	0.415906	0.54702	0.269867	0.665528	0.477051	0.415906	0.0703376	0.415906	0.27807	0.340316	0.412415	0.165785	0.27807	0.368045	0.165785	0.412861	0.412861	0.412861	0.278064	0.345645	0.412861	0.38091	0.210115	0.295345	0.415906	0.27807	0.415906	0.0703313	0.27807	0.0703313	0.346416	0.0703313	0.715585	0.415906	0.281933
CIA10231_20	0.295306	0.516738	0.51097	0.490484	0.422217	0.180564	0.509035	0.0871468	0.316744	0.653494	0.291158	0.108905	0.283797	0.509493	0.348015	0.510947	0.307605	0.63307	0.509493	0.348015	0.157136	0.348015	0.289348	0.351594	0.362931	0.220293	0.289348	0.336378	0.220293	0.345893	0.345893	0.345893	0.180564	0.196794	0.345893	0.307858	0.299415	0.306623	0.348015	0.289348	0.348015	0.101395	0.289348	0.101284	0.341206	0.101395	0.70323	0.348015	0.286246
CIA10241_19	0.460057	0.426436	0.421782	0.367351	0.336624	0.33854	0.519821	0.362925	0.42328	0.529363	0.260175	0.451066	0.575054	0.685027	0.0466587	0.420645	0.447305	0.651204	0.685027	0.0466587	0.414851	0.0466587	0.4541	0.516346	0.472892	0.510363	0.4541	0.409504	0.510363	0.0501331	0.0501331	0.0501331	0.33854	0.345314	0.0501331	0.475947	0.622276	0.471375	0.0466587	0.4541	0.0466587	0.35351	0.4541	0.353108	0.505958	0.35351	0.752632	0.0466587	0.376134
CIA10242_20	0.307405	0.521832	0.516421	0.522068	0.453802	0.245595	0.574066	0.101432	0.324445	0.658588	0.265998	0.13331	0.251408	0.446072	0.353108	0.51604	0.282445	0.634549	0.446072	0.353108	0.0937152	0.353108	0.301448	0.363694	0.388294	0.189162	0.301448	0.305247	0.189162	0.350063	0.350063	0.350063	0.245595	0.261826	0.350063	0.389743	0.220438	0.318723	0.353108	0.301448	0.353108	0.0378627	0.301448	0.0378627	0.353516	0.0378627	0.71599	0.353108	0.249464
CIA10243_18	0.611142	0.025031	0.020377	0.468251	0.709679	0.501472	0.556029	0.525857	0.580322	0.258135	0.634161	0.613998	0.732096	0.283622	0.420645	0.0192397	0.650608	0.249799	0.283622	0.420645	0.571893	0.420645	0.611142	0.673388	0.609876	0.667405	0.611142	0.78349	0.667405	0.424119	0.424119	0.424119	0.501472	0.517703	0.424119	0.57277	0.482255	0.365474	0.420645	0.611142	0.420645	0.516442	0.611142	0.51604	0.553256	0.516442	0.502278	0.420645	0.539066
CIA10251_19	0.460494	0.42991	0.425236	0.367787	0.33706	0.338976	0.520258	0.358135	0.423716	0.532837	0.257129	0.444531	0.56852	0.681982	0.0501331	0.424119	0.44426	0.65164	0.681982	0.0501331	0.411805	0.0501331	0.454536	0.516782	0.473328	0.505572	0.454536	0.404713	0.505572	0.0534189	0.0534189	0.0534189	0.338976	0.345751	0.0534189	0.476383	0.617486	0.471811	0.0501331	0.454536	0.0501331	0.350452	0.454536	0.350063	0.506394	0.350452	0.751973	0.0501331	0.37657
CIA10261_20	0.307405	0.521832	0.516421	0.522068	0.453802	0.245595	0.574066	0.101432	0.324445	0.658588	0.265998	0.13331	0.251408	0.446072	0.353108	0.51604	0.282445	0.634549	0.446072	0.353108	0.0937152	0.353108	0.301448	0.363694	0.388294	0.189162	0.301448	0.305247	0.189162	0.350063	0.350063	0.350063	0.245595	0.261826	0.350063	0.389743	0.220438	0.318723	0.353108	0.301448	0.353108	0.0378627	0.301448	0.0378627	0.353306	0.0378627	0.71599	0.353108	0.249464
CIA10271_20	0.322605	0.563526	0.556595	0.483451	0.415185	0.0381912	0.366662	0.045562	0.36614	0.700282	0.419979	0.0381912	0.437602	0.710067	0.394803	0.557735	0.436425	0.676244	0.710067	0.394803	0.357711	0.394803	0.316647	0.378893	0.349676	0.37291	0.316647	0.488995	0.37291	0.395239	0.395239	0.395239	0.0381912	0.0544214	0.395239	0.126076	0.540696	0.333922	0.394803	0.316647	0.394803	0.30226	0.316647	0.301858	0.368505	0.30226	0.674926	0.394803	0.401174
CIA10281_19	0.460057	0.426436	0.421782	0.367351	0.336624	0.33854	0.519821	0.362925	0.42328	0.529363	0.260175	0.451066	0.575054	0.685027	0.0466587	0.420645	0.447305	0.651204	0.685027	0.0466587	0.414851	0.0466587	0.4541	0.516346	0.472892	0.510363	0.4541	0.409504	0.510363	0.0501331	0.0501331	0.0501331	0.33854	0.345314	0.0501331	0.475947	0.622276	0.471375	0.0466587	0.4541	0.0466587	0.35351	0.4541	0.353108	0.505958	0.35351	0.752632	0.0466587	0.376134
CIA10281_20	0.263665	0.526018	0.51934	0.424512	0.356245	0.0381912	0.366662	0.0455617	0.3072	0.662774	0.352144	0.0381908	0.351906	0.642233	0.357294	0.520227	0.368591	0.638735	0.642233	0.357294	0.289876	0.357294	0.257708	0.319954	0.312168	0.278278	0.257708	0.394363	0.278278	0.35679	0.35679	0.35679	0.0381912	0.0542552	0.35679	0.126076	0.463931	0.274983	0.357294	0.257708	0.357294	0.234362	0.257708	0.234024	0.309566	0.234362	0.674101	0.357294	0.363666
CIA10291_19	0.460057	0.426436	0.421782	0.367351	0.336624	0.33854	0.519821	0.362925	0.42328	0.529363	0.260175	0.451066	0.575054	0.685027	0.0466587	0.420645	0.447305	0.651204	0.685027	0.0466587	0.414851	0.0466587	0.4541	0.516346	0.472892	0.510363	0.4541	0.409504	0.510363	0.0501331	0.0501331	0.0501331	0.33854	0.345314	0.0501331	0.475947	0.622276	0.471375	0.0466587	0.4541	0.0466587	0.35351	0.4541	0.353108	0.505958	0.35351	0.752632	0.0466587	0.376134
CIA10291_20	0.266342	0.507264	0.500712	0.427188	0.358922	0.0381912	0.366662	0.045562	0.309877	0.64402	0.363716	0.0381912	0.381339	0.653804	0.33854	0.501472	0.380162	0.619981	0.653804	0.33854	0.301448	0.33854	0.260385	0.322631	0.293414	0.316647	0.260385	0.432732	0.316647	0.338976	0.338976	0.338976	0.0381912	0.0544214	0.338976	0.126076	0.484433	0.277659	0.33854	0.260385	0.33854	0.245997	0.260385	0.245595	0.312243	0.245997	0.674926	0.33854	0.344911
CIA10293_19	0.268839	0.114192	0.120349	0.376427	0.496774	0.496319	0.344372	0.558948	0.335314	0.089526	0.675962	0.327553	0.614792	0.42272	0.406182	0.118832	0.509578	0.405654	0.42272	0.406182	0.52377	0.406182	0.268839	0.331085	0.595528	0.268839	0.268839	0.502966	0.268839	0.411401	0.411401	0.411401	0.496319	0.553267	0.411401	0.320837	0.566642	0.0657143	0.406182	0.268839	0.406182	0.580471	0.268839	0.580069	0.245049	0.580471	0.403575	0.406182	0.603096
CIA10302_18	0.237265	0.563116	0.557705	0.488931	0.420665	0.206568	0.382948	0.270201	0.280799	0.547782	0.425459	0.319093	0.352261	0.709657	0.400283	0.557325	0.286297	0.675834	0.709657	0.400283	0.27237	0.400283	0.231307	0.293553	0.340919	0.28757	0.231307	0.494475	0.28757	0.400719	0.400719	0.400719	0.206568	0.263515	0.400719	0.294869	0.48444	0.248582	0.400283	0.231307	0.400283	0.30185	0.231307	0.301448	0.283165	0.30185	0.578689	0.400283	0.400764
CIA10311_20	0.266342	0.507264	0.500712	0.427188	0.358922	0.0381912	0.366662	0.045562	0.309877	0.64402	0.363716	0.0381912	0.381339	0.653804	0.33854	0.501472	0.380162	0.619981	0.653804	0.33854	0.301448	0.33854	0.260385	0.322631	0.293414	0.316647	0.260385	0.432732	0.316647	0.338976	0.338976	0.338976	0.0381912	0.0544214	0.338976	0.126076	0.484433	0.277659	0.33854	0.260385	0.33854	0.245997	0.260385	0.245595	0.312243	0.245997	0.674926	0.33854	0.344911
CIA10321_20	0.322605	0.563526	0.556595	0.483451	0.415185	0.0381912	0.366662	0.0455604	0.36614	0.700282	0.25143	0.0381896	0.156528	0.541519	0.394803	0.557735	0.267877	0.676244	0.541519	0.394803	0.189162	0.394803	0.316647	0.378893	0.349676	0.148099	0.316647	0.264184	0.148099	0.390013	0.390013	0.390013	0.0381912	0.0544214	0.390013	0.126076	0.315885	0.333922	0.394803	0.316647	0.394803	0.13331	0.316647	0.13331	0.368505	0.13331	0.674926	0.394803	0.401174
CIA10361_20	0.383377	0.482134	0.479689	0.406811	0.349576	0.0911324	0.366662	0.0943963	0.300572	0.62289	0.354411	0.0911324	0.372034	0.570535	0.391481	0.480449	0.370858	0.536712	0.570535	0.391481	0.354389	0.391315	0.313326	0.313536	0.271102	0.369589	0.313326	0.423428	0.369798	0.391918	0.391918	0.391918	0.0911324	0.0966753	0.391918	0.157615	0.464057	0.326036	0.391481	0.313326	0.391481	0.298938	0.313326	0.298537	0.328653	0.298938	0.612124	0.391481	0.335607
CIA10371_20	0.153839	0.563526	0.556595	0.314685	0.246418	0.0381912	0.366662	0.045562	0.197373	0.700282	0.419979	0.0381896	0.437602	0.710067	0.394803	0.557735	0.436425	0.676244	0.710067	0.394803	0.357711	0.394803	0.147881	0.210127	0.349676	0.147881	0.147881	0.263966	0.147881	0.395239	0.395239	0.395239	0.0381912	0.0544214	0.395239	0.126074	0.540696	0.165156	0.394803	0.147881	0.394803	0.30226	0.147881	0.301858	0.199739	0.30226	0.674926	0.394803	0.401174
CIA10391_20	0.307405	0.521832	0.516421	0.522068	0.453802	0.245595	0.574066	0.101432	0.324445	0.658588	0.265998	0.13331	0.251408	0.446072	0.353108	0.51604	0.282445	0.634549	0.446072	0.353108	0.0937152	0.353108	0.301448	0.363694	0.388294	0.189162	0.301448	0.305247	0.189162	0.350063	0.350063	0.350063	0.245595	0.261826	0.350063	0.389743	0.220438	0.318723	0.353108	0.301448	0.353108	0.0378627	0.301448	0.0378627	0.353306	0.0378627	0.71599	0.353108	0.249464
CIA10401_20	0.307807	0.522234	0.516822	0.52247	0.454204	0.245997	0.574468	0.101432	0.324847	0.65899	0.265998	0.13331	0.251408	0.446072	0.35351	0.516442	0.282445	0.634951	0.446072	0.35351	0.0937152	0.35351	0.30185	0.364096	0.388696	0.189162	0.30185	0.305247	0.189162	0.350452	0.350452	0.350452	0.245997	0.262227	0.350452	0.390145	0.220438	0.319125	0.35351	0.30185	0.35351	0.0378627	0.30185	0.0378627	0.353708	0.0378627	0.715331	0.35351	0.249866
CIA10411_20	0.350724	0.524277	0.517346	0.483451	0.415185	0.0381912	0.366662	0.0454028	0.326891	0.661033	0.212181	0.0381896	0.156528	0.446072	0.355554	0.518486	0.228628	0.636995	0.446072	0.355554	0.0937152	0.355554	0.344766	0.407012	0.349676	0.176218	0.344766	0.292303	0.176218	0.350764	0.350764	0.350764	0.0381912	0.0544214	0.350764	0.126076	0.220438	0.362041	0.355554	0.344766	0.355554	0.0378627	0.344766	0.0378627	0.396624	0.0378627	0.703045	0.355554	0.305727
CIA10421_20	0.307807	0.522234	0.516822	0.52247	0.454204	0.245997	0.574468	0.101432	0.324847	0.65899	0.265998	0.13331	0.251408	0.446072	0.35351	0.516442	0.282445	0.634951	0.446072	0.35351	0.0937152	0.35351	0.30185	0.364096	0.388696	0.189162	0.30185	0.305247	0.189162	0.350452	0.350452	0.350452	0.245997	0.262227	0.350452	0.390145	0.220438	0.319125	0.35351	0.30185	0.35351	0.0378627	0.30185	0.0378627	0.353708	0.0378627	0.715331	0.35351	0.249866
CIA10431_20	0.449811	0.533094	0.527683	0.544551	0.476284	0.256858	0.600462	0.112694	0.46685	0.684983	0.288481	0.144572	0.393813	0.457334	0.375591	0.527303	0.37859	0.645811	0.457334	0.375591	0.23612	0.375591	0.443853	0.506099	0.424481	0.331567	0.443853	0.32773	0.331567	0.372545	0.372545	0.372545	0.256858	0.263632	0.372545	0.556587	0.387282	0.461128	0.375591	0.443853	0.375591	0.049125	0.443853	0.049125	0.495711	0.049125	0.742385	0.375591	0.260727
CIA10433_18	0.230637	0.341664	0.395468	0.509125	0.406196	0.343168	0.344318	0.374322	0.318707	0.308205	0.490588	0.455694	0.39017	0.342533	0.536884	0.395088	0.324205	0.442125	0.342533	0.536884	0.327932	0.536884	0.230637	0.221412	0.385611	0.2869	0.230637	0.449556	0.2869	0.53732	0.53732	0.53732	0.343168	0.398062	0.53732	0.388701	0.450817	0.177202	0.536884	0.230637	0.536884	0.384633	0.230637	0.384232	0.233453	0.384633	0.176429	0.536884	0.412077
CIA10451_20	0.266342	0.507264	0.500712	0.427188	0.358922	0.0381912	0.366662	0.045562	0.309877	0.64402	0.363716	0.0381912	0.381339	0.653804	0.33854	0.501472	0.380162	0.619981	0.653804	0.33854	0.301448	0.33854	0.260385	0.322631	0.293414	0.316647	0.260385	0.432732	0.316647	0.338976	0.338976	0.338976	0.0381912	0.0544214	0.338976	0.126076	0.484433	0.277659	0.33854	0.260385	0.33854	0.245997	0.260385	0.245595	0.312243	0.245997	0.674926	0.33854	0.344911
CIA10463_18	0.153811	0.616933	0.610382	0.542748	0.474482	0.147861	0.229402	0.155232	0.307395	0.506759	0.479276	0.147861	0.378857	0.709657	0.4541	0.611142	0.312892	0.729651	0.709657	0.4541	0.245149	0.4541	0.147854	0.2101	0.394736	0.204116	0.147854	0.438243	0.204116	0.454536	0.454536	0.454536	0.147861	0.204808	0.454536	0.179899	0.48444	0.165128	0.4541	0.147854	0.4541	0.30185	0.147854	0.301448	0.199712	0.30185	0.427617	0.4541	0.400764
CIA10471_20	0.408747	0.518526	0.511974	0.449671	0.381404	0.0494535	0.393058	0.0568243	0.452282	0.670415	0.386198	0.0494535	0.523744	0.665067	0.361022	0.512735	0.476307	0.631243	0.665067	0.361022	0.443853	0.361022	0.40279	0.465036	0.329601	0.459052	0.40279	0.455215	0.459052	0.361459	0.361459	0.361459	0.0494535	0.0562277	0.361459	0.29292	0.651278	0.420065	0.361022	0.40279	0.361022	0.25726	0.40279	0.256858	0.454648	0.25726	0.701322	0.361022	0.356174
CIA10473_18	0.251106	0.411817	0.407163	0.529994	0.461728	0.247631	0.329172	0.272016	0.214329	0.301643	0.38621	0.360156	0.366103	0.670408	0.248983	0.406025	0.219826	0.636585	0.670408	0.248983	0.2059	0.248983	0.245149	0.307395	0.381982	0.301411	0.245149	0.535538	0.301411	0.252458	0.252458	0.252458	0.247631	0.304579	0.252458	0.335932	0.445191	0.262423	0.248983	0.245149	0.248983	0.262601	0.245149	0.262199	0.297007	0.262601	0.524912	0.248983	0.361515
CIA10481_20	0.447314	0.533094	0.527683	0.544551	0.479263	0.259836	0.600462	0.115673	0.469829	0.684983	0.291459	0.147551	0.396792	0.457334	0.378569	0.527303	0.381568	0.645811	0.457334	0.378569	0.239099	0.378569	0.446832	0.509078	0.42746	0.334546	0.446832	0.330708	0.334546	0.375524	0.375524	0.375524	0.259836	0.266444	0.375524	0.559566	0.387282	0.464082	0.378569	0.446832	0.378569	0.0521038	0.446832	0.0521038	0.530987	0.0521038	0.742194	0.378569	0.263706
CIA10491_20	0.308246	0.522165	0.517261	0.522226	0.453717	0.246436	0.574465	0.101366	0.324359	0.659428	0.265514	0.133751	0.250924	0.445587	0.353949	0.516881	0.28196	0.634464	0.445587	0.353949	0.0941567	0.353949	0.302288	0.363608	0.388209	0.189604	0.302288	0.304763	0.189604	0.350891	0.350891	0.350891	0.246436	0.262279	0.350891	0.390142	0.220196	0.319563	0.353949	0.302288	0.353949	0.0383041	0.302288	0.0383042	0.354146	0.0383041	0.714923	0.353949	0.249379
CIA10501_20	0.307807	0.522234	0.516822	0.52247	0.454204	0.245997	0.574468	0.101432	0.324847	0.65899	0.265998	0.13331	0.251408	0.446072	0.35351	0.516442	0.282445	0.634951	0.446072	0.35351	0.0937152	0.35351	0.30185	0.364096	0.388696	0.189162	0.30185	0.305247	0.189162	0.350452	0.350452	0.350452	0.245997	0.262227	0.350452	0.390145	0.220438	0.319125	0.35351	0.30185	0.35351	0.0378627	0.30185	0.0378627	0.353708	0.0378627	0.715331	0.35351	0.249866
CIA10511_20	0.307807	0.522234	0.516822	0.52247	0.454204	0.245997	0.574468	0.101432	0.324847	0.65899	0.265998	0.13331	0.251408	0.446072	0.35351	0.516442	0.282445	0.634951	0.446072	0.35351	0.0937152	0.35351	0.30185	0.364096	0.388696	0.189162	0.30185	0.305247	0.189162	0.350452	0.350452	0.350452	0.245997	0.262227	0.350452	0.390145	0.220438	0.319125	0.35351	0.30185	0.35351	0.0378627	0.30185	0.0378627	0.353917	0.0378627	0.715331	0.35351	0.249866
CIA10521_20	0.307807	0.522234	0.516822	0.52247	0.454204	0.245997	0.574468	0.101432	0.324847	0.65899	0.265998	0.13331	0.251408	0.446072	0.35351	0.516442	0.282445	0.634951	0.446072	0.35351	0.0937152	0.35351	0.30185	0.364096	0.388696	0.189162	0.30185	0.305247	0.189162	0.350452	0.350452	0.350452	0.245997	0.262227	0.350452	0.390145	0.220438	0.319125	0.35351	0.30185	0.35351	0.0378627	0.30185	0.0378627	0.353897	0.0378627	0.71552	0.35351	0.249866
CIA10531_20	0.307807	0.522234	0.516822	0.52247	0.454204	0.245997	0.574468	0.101432	0.324847	0.65899	0.265998	0.13331	0.251408	0.446072	0.35351	0.516442	0.282445	0.634951	0.446072	0.35351	0.0937152	0.35351	0.30185	0.364096	0.388696	0.189162	0.30185	0.305247	0.189162	0.350452	0.350452	0.350452	0.245997	0.262227	0.350452	0.390145	0.220438	0.319125	0.35351	0.30185	0.35351	0.0378627	0.30185	0.0378627	0.353708	0.0378627	0.715331	0.35351	0.249866
CIA10541_20	0.307807	0.522234	0.516822	0.52247	0.454204	0.245997	0.574468	0.101432	0.324847	0.65899	0.265998	0.13331	0.251408	0.446072	0.35351	0.516442	0.282445	0.634951	0.446072	0.35351	0.0937152	0.35351	0.30185	0.364096	0.388696	0.189162	0.30185	0.305247	0.189162	0.350452	0.350452	0.350452	0.245997	0.262227	0.350452	0.390145	0.220438	0.319125	0.35351	0.30185	0.35351	0.0378627	0.30185	0.0378627	0.353708	0.0378627	0.715331	0.35351	0.249866
CIA10561_20	0.266342	0.507264	0.500712	0.427188	0.358922	0.0381912	0.366662	0.045562	0.309877	0.64402	0.363716	0.0381912	0.381339	0.653804	0.33854	0.501472	0.380162	0.619981	0.653804	0.33854	0.301448	0.33854	0.260385	0.322631	0.293414	0.316647	0.260385	0.432732	0.316647	0.338976	0.338976	0.338976	0.0381912	0.0544214	0.338976	0.126076	0.484433	0.277659	0.33854	0.260385	0.33854	0.245997	0.260385	0.245595	0.312243	0.245997	0.674926	0.33854	0.344911
CIA10571_20	0.307405	0.521832	0.516421	0.522068	0.453802	0.245595	0.574066	0.101432	0.324445	0.658588	0.265998	0.13331	0.251408	0.446072	0.353108	0.51604	0.282445	0.634549	0.446072	0.353108	0.0937152	0.353108	0.301448	0.363694	0.388294	0.189162	0.301448	0.305247	0.189162	0.350063	0.350063	0.350063	0.245595	0.261826	0.350063	0.389743	0.220438	0.318723	0.353108	0.301448	0.353108	0.0378627	0.301448	0.0378627	0.353306	0.0378627	0.71599	0.353108	0.249464
CIA10581_20	0.266342	0.507264	0.500712	0.427188	0.358922	0.0381912	0.366662	0.045562	0.309877	0.64402	0.363716	0.0381912	0.381339	0.653804	0.33854	0.501472	0.380162	0.619981	0.653804	0.33854	0.301448	0.33854	0.260385	0.322631	0.293414	0.316647	0.260385	0.432732	0.316647	0.338976	0.338976	0.338976	0.0381912	0.0544214	0.338976	0.126076	0.484433	0.277659	0.33854	0.260385	0.33854	0.245997	0.260385	0.245595	0.312243	0.245997	0.674926	0.33854	0.344911
CIA10583_18	0.236042	0.565562	0.560069	0.487708	0.419442	0.200452	0.376833	0.255529	0.279577	0.550228	0.424241	0.299529	0.348597	0.708439	0.402729	0.559771	0.285079	0.67828	0.708439	0.402729	0.271152	0.402729	0.230084	0.29233	0.343365	0.280237	0.230084	0.487142	0.280237	0.403052	0.403052	0.403052	0.200452	0.2574	0.403052	0.285084	0.481999	0.247359	0.402729	0.230084	0.402729	0.300623	0.230084	0.30023	0.281942	0.300623	0.57803	0.402729	0.40321
CIA10591_20	0.307405	0.521832	0.516421	0.522068	0.453802	0.245595	0.574066	0.101432	0.324445	0.658588	0.265998	0.13331	0.251408	0.446072	0.353108	0.51604	0.282445	0.634549	0.446072	0.353108	0.0937152	0.353108	0.301448	0.363694	0.388294	0.189162	0.301448	0.305247	0.189162	0.350063	0.350063	0.350063	0.245595	0.261826	0.350063	0.389743	0.220438	0.318723	0.353108	0.301448	0.353108	0.0378627	0.301448	0.0378627	0.353306	0.0378627	0.71599	0.353108	0.249464
CIA10601_20	0.307405	0.521832	0.516421	0.522068	0.453802	0.245595	0.574066	0.101432	0.324445	0.658588	0.265998	0.13331	0.251408	0.446072	0.353108	0.51604	0.282445	0.634549	0.446072	0.353108	0.0937152	0.353108	0.301448	0.363694	0.388294	0.189162	0.301448	0.305247	0.189162	0.350063	0.350063	0.350063	0.245595	0.261826	0.350063	0.389743	0.220438	0.318723	0.353108	0.301448	0.353108	0.0378627	0.301448	0.0378627	0.353306	0.0378627	0.71599	0.353108	0.249464
CIA10611_20	0.307405	0.521832	0.516421	0.522068	0.453802	0.245595	0.574066	0.101432	0.324445	0.658588	0.265998	0.13331	0.251408	0.446072	0.353108	0.51604	0.282445	0.634549	0.446072	0.353108	0.0937152	0.353108	0.301448	0.363694	0.388294	0.189162	0.301448	0.305247	0.189162	0.350063	0.350063	0.350063	0.245595	0.261826	0.350063	0.389743	0.220438	0.318723	0.353108	0.301448	0.353108	0.0378627	0.301448	0.0378627	0.353306	0.0378627	0.71599	0.353108	0.249464
CIA10621_20	0.307405	0.521832	0.516421	0.522068	0.453802	0.245595	0.574066	0.101432	0.324445	0.658588	0.265998	0.13331	0.251408	0.446072	0.353108	0.51604	0.282445	0.634549	0.446072	0.353108	0.0937152	0.353108	0.301448	0.363694	0.388294	0.189162	0.301448	0.305247	0.189162	0.350063	0.350063	0.350063	0.245595	0.261826	0.350063	0.389743	0.220438	0.318723	0.353108	0.301448	0.353108	0.0378627	0.301448	0.0378627	0.353306	0.0378627	0.71599	0.353108	0.249464
CIA10631_20	0.307405	0.521832	0.516421	0.522068	0.453802	0.245595	0.574066	0.101432	0.324445	0.658588	0.265998	0.13331	0.251408	0.446072	0.353108	0.51604	0.282445	0.634549	0.446072	0.353108	0.0937152	0.353108	0.301448	0.363694	0.388294	0.189162	0.301448	0.305247	0.189162	0.350063	0.350063	0.350063	0.245595	0.261826	0.350063	0.389743	0.220438	0.318723	0.353108	0.301448	0.353108	0.0378627	0.301448	0.0378627	0.353306	0.0378627	0.71599	0.353108	0.249464
CIA10641_20	0.307405	0.521832	0.516421	0.522068	0.453802	0.245595	0.574066	0.101432	0.324445	0.658588	0.265998	0.13331	0.251408	0.446072	0.353108	0.51604	0.282445	0.634549	0.446072	0.353108	0.0937152	0.353108	0.301448	0.363694	0.388294	0.189162	0.301448	0.305247	0.189162	0.350063	0.350063	0.350063	0.245595	0.261826	0.350063	0.389743	0.220438	0.318723	0.353108	0.301448	0.353108	0.0378627	0.301448	0.0378627	0.353306	0.0378627	0.71599	0.353108	0.249464
CIA10651_20	0.263665	0.526018	0.51934	0.424512	0.356245	0.0381912	0.366662	0.0455617	0.3072	0.662774	0.352144	0.0381908	0.351906	0.642233	0.357294	0.520227	0.368591	0.638735	0.642233	0.357294	0.289876	0.357294	0.257708	0.319954	0.312168	0.278278	0.257708	0.394363	0.278278	0.35679	0.35679	0.35679	0.0381912	0.0544214	0.35679	0.126076	0.463931	0.274983	0.357294	0.257708	0.357294	0.234362	0.257708	0.234024	0.309566	0.234362	0.674267	0.357294	0.363666
CIA10661_20	0.263665	0.526018	0.51934	0.424512	0.356245	0.0381912	0.366662	0.0455617	0.3072	0.662774	0.352144	0.0381908	0.351906	0.642233	0.357294	0.520227	0.368591	0.638735	0.642233	0.357294	0.289876	0.357294	0.257708	0.319954	0.312168	0.278278	0.257708	0.394363	0.278278	0.35679	0.35679	0.35679	0.0381912	0.0544214	0.35679	0.126076	0.463931	0.274983	0.357294	0.257708	0.357294	0.234362	0.257708	0.234024	0.309566	0.234362	0.674267	0.357294	0.363666
CIA10671_20	0.307405	0.521832	0.516421	0.522068	0.453802	0.245595	0.574066	0.101432	0.324445	0.658588	0.265998	0.13331	0.251408	0.446072	0.353108	0.51604	0.282445	0.634549	0.446072	0.353108	0.0937152	0.353108	0.301448	0.363694	0.388294	0.189162	0.301448	0.305247	0.189162	0.350063	0.350063	0.350063	0.245595	0.261826	0.350063	0.389743	0.220438	0.318723	0.353108	0.301448	0.353108	0.0378627	0.301448	0.0378627	0.353306	0.0378627	0.71599	0.353108	0.249464
CIA10681_20	0.266342	0.507264	0.500712	0.427188	0.358922	0.0381912	0.366662	0.045562	0.309877	0.64402	0.363716	0.0381912	0.381339	0.653804	0.33854	0.501472	0.380162	0.619981	0.653804	0.33854	0.301448	0.33854	0.260385	0.322631	0.293414	0.316647	0.260385	0.432732	0.316647	0.338976	0.338976	0.338976	0.0381912	0.0544214	0.338976	0.126076	0.484433	0.277659	0.33854	0.260385	0.33854	0.245997	0.260385	0.245595	0.312243	0.245997	0.674926	0.33854	0.344911
CIA10691_20	0.307405	0.521832	0.516421	0.522068	0.453802	0.245595	0.574066	0.101432	0.324445	0.658588	0.265998	0.13331	0.251408	0.446072	0.353108	0.51604	0.282445	0.634549	0.446072	0.353108	0.0937152	0.353108	0.301448	0.363694	0.388294	0.189162	0.301448	0.305247	0.189162	0.350063	0.350063	0.350063	0.245595	0.261826	0.350063	0.389743	0.220438	0.318723	0.353108	0.301448	0.353108	0.0378627	0.301448	0.0378627	0.353306	0.0378627	0.71599	0.353108	0.249464
CIA10701_20	0.377315	0.521832	0.516421	0.522068	0.459618	0.251411	0.574066	0.107247	0.330261	0.658588	0.271814	0.139125	0.257224	0.446072	0.358924	0.51604	0.288261	0.634549	0.446072	0.358924	0.0995309	0.358924	0.307264	0.369509	0.39411	0.194978	0.307264	0.311063	0.194978	0.355878	0.355878	0.355878	0.251411	0.267641	0.355878	0.395559	0.220438	0.324538	0.358924	0.307264	0.358924	0.0436784	0.307264	0.0436784	0.348314	0.0436784	0.71599	0.358924	0.25528
CIA10711_20	0.307405	0.521832	0.516421	0.522068	0.453802	0.245595	0.574066	0.101432	0.324445	0.658588	0.265998	0.13331	0.251408	0.446072	0.353108	0.51604	0.282445	0.634549	0.446072	0.353108	0.0937152	0.353108	0.301448	0.363694	0.388294	0.189162	0.301448	0.305247	0.189162	0.350063	0.350063	0.350063	0.245595	0.261826	0.350063	0.389743	0.220438	0.318723	0.353108	0.301448	0.353108	0.0378627	0.301448	0.0378627	0.353495	0.0378627	0.716179	0.353108	0.249464
CIA10722_20	0.307405	0.521832	0.516421	0.522068	0.453802	0.245595	0.574066	0.101432	0.324445	0.658588	0.265998	0.13331	0.251408	0.446072	0.353108	0.51604	0.282445	0.634549	0.446072	0.353108	0.0937152	0.353108	0.301448	0.363694	0.388294	0.189162	0.301448	0.305247	0.189162	0.350063	0.350063	0.350063	0.245595	0.261826	0.350063	0.389743	0.220438	0.318698	0.353108	0.301448	0.353108	0.0378627	0.301448	0.0378627	0.353281	0.0378627	0.715965	0.353108	0.249464
CIA10741_20	0.307405	0.521832	0.516421	0.522068	0.453802	0.245595	0.574066	0.101432	0.324445	0.658588	0.265998	0.13331	0.251408	0.446072	0.353108	0.51604	0.282445	0.634549	0.446072	0.353108	0.0937152	0.353108	0.301448	0.363694	0.388294	0.189162	0.301448	0.305247	0.189162	0.350063	0.350063	0.350063	0.245595	0.261826	0.350063	0.389743	0.220438	0.318723	0.353108	0.301448	0.353108	0.0378627	0.301448	0.0378627	0.353306	0.0378627	0.71599	0.353108	0.249464
CIA10751_20	0.266342	0.507264	0.500712	0.427188	0.358922	0.0381912	0.366662	0.045562	0.309877	0.64402	0.363716	0.0381912	0.381339	0.653804	0.33854	0.501472	0.380162	0.619981	0.653804	0.33854	0.301448	0.33854	0.260385	0.322631	0.293414	0.316647	0.260385	0.432732	0.316647	0.338976	0.338976	0.338976	0.0381912	0.0544214	0.338976	0.126076	0.484433	0.277659	0.33854	0.260385	0.33854	0.245997	0.260385	0.245595	0.312243	0.245997	0.674926	0.33854	0.344911
CIA10771_20	0.307405	0.521832	0.516421	0.522068	0.453802	0.245595	0.574066	0.101432	0.324445	0.658588	0.265998	0.13331	0.251408	0.446072	0.353108	0.51604	0.282445	0.634549	0.446072	0.353108	0.0937152	0.353108	0.301448	0.363694	0.388294	0.189162	0.301448	0.305247	0.189162	0.350063	0.350063	0.350063	0.245595	0.261826	0.350063	0.389743	0.220438	0.318723	0.353108	0.301448	0.353108	0.0378627	0.301448	0.0378627	0.353306	0.0378627	0.71599	0.353108	0.249464
CIA10781_20	0.459807	0.381364	0.378539	0.524383	0.554472	0.209078	0.380056	0.212183	0.379685	0.5449	0.351152	0.209077	0.209323	0.245019	0.5197	0.379679	0.292222	0.435942	0.245253	0.5197	0.208756	0.519534	0.459807	0.460016	0.436964	0.291258	0.459807	0.431273	0.291468	0.51491	0.51491	0.51491	0.209078	0.266138	0.51491	0.205252	0.204924	0.466304	0.5197	0.459807	0.5197	0.20875	0.459807	0.20875	0.466304	0.20875	0.550081	0.5197	0.377298
CIA10791_20	0.266342	0.507264	0.500712	0.427188	0.358922	0.0381912	0.366662	0.045562	0.309877	0.64402	0.363716	0.0381912	0.381339	0.653804	0.33854	0.501472	0.380162	0.619981	0.653804	0.33854	0.301448	0.33854	0.260385	0.322631	0.293414	0.316647	0.260385	0.432732	0.316647	0.338976	0.338976	0.338976	0.0381912	0.0544214	0.338976	0.126076	0.484433	0.277659	0.33854	0.260385	0.33854	0.245997	0.260385	0.245595	0.312432	0.245997	0.675116	0.33854	0.344911
CIA10802_20	0.266342	0.507264	0.500712	0.427188	0.358922	0.0381912	0.366662	0.045562	0.309877	0.64402	0.363716	0.0381912	0.381339	0.653804	0.33854	0.501472	0.380162	0.619981	0.653804	0.33854	0.301448	0.33854	0.260385	0.322631	0.293414	0.316647	0.260385	0.432732	0.316647	0.338976	0.338976	0.338976	0.0381912	0.0542552	0.338976	0.126076	0.484433	0.277659	0.33854	0.260385	0.33854	0.245997	0.260385	0.245595	0.312432	0.245997	0.67495	0.33854	0.344911
CIA10821_20	0.266342	0.507264	0.500712	0.427188	0.358922	0.0381912	0.366662	0.045562	0.309877	0.64402	0.363716	0.0381912	0.381339	0.653804	0.33854	0.501472	0.380162	0.619981	0.653804	0.33854	0.301448	0.33854	0.260385	0.322631	0.293414	0.316647	0.260385	0.432732	0.316647	0.338976	0.338976	0.338976	0.0381912	0.0544214	0.338976	0.126076	0.484433	0.277659	0.33854	0.260385	0.33854	0.245997	0.260385	0.245595	0.312243	0.245997	0.674926	0.33854	0.344911
CIA10831_20	0.611142	0.025031	0.020377	0.468251	0.709679	0.501472	0.556029	0.525857	0.580322	0.258135	0.634161	0.613998	0.732096	0.283622	0.420645	0.0192397	0.650608	0.249799	0.283622	0.420645	0.571893	0.420645	0.611142	0.673388	0.609876	0.667405	0.611142	0.78349	0.667405	0.424119	0.424119	0.424119	0.501472	0.517703	0.424119	0.57277	0.482255	0.365474	0.420645	0.611142	0.420645	0.516442	0.611142	0.51604	0.553256	0.516442	0.502278	0.420645	0.539066
CIA10851_20	0.406251	0.518526	0.511974	0.449671	0.384383	0.0524323	0.393058	0.0598031	0.455261	0.670415	0.389177	0.0524323	0.526723	0.665067	0.364001	0.512735	0.479286	0.631243	0.665067	0.364001	0.446832	0.364001	0.405769	0.468014	0.33258	0.462031	0.405769	0.458193	0.462031	0.364437	0.364437	0.364437	0.0524323	0.0592065	0.364437	0.295899	0.651278	0.423043	0.364001	0.405769	0.364001	0.260238	0.405769	0.259836	0.489949	0.260238	0.701322	0.364001	0.359153
CIA10861_20	0.342351	0.541897	0.565573	0.549927	0.468233	0.300705	0.532789	0.134139	0.337702	0.641833	0.300329	0.18842	0.264665	0.442685	0.420078	0.565193	0.270639	0.651062	0.442685	0.420078	0.139611	0.420078	0.347344	0.37695	0.408287	0.235058	0.347344	0.339578	0.235058	0.417032	0.417032	0.417032	0.300705	0.329675	0.417032	0.434832	0.251045	0.355527	0.420078	0.347344	0.420078	0.0929726	0.347344	0.0929726	0.454603	0.0929726	0.666185	0.420078	0.271935
CIA10881_20	0.263665	0.526018	0.51934	0.424512	0.356245	0.0381912	0.366662	0.0455617	0.3072	0.662774	0.352144	0.0381908	0.351906	0.642233	0.357294	0.520227	0.368591	0.638735	0.642233	0.357294	0.289876	0.357294	0.257708	0.319954	0.312168	0.278278	0.257708	0.394363	0.278278	0.35679	0.35679	0.35679	0.0381912	0.0544214	0.35679	0.126076	0.463931	0.274983	0.357294	0.257708	0.357294	0.234362	0.257708	0.234024	0.309776	0.234362	0.674267	0.357294	0.363666
CIA10891_20	0.307807	0.522234	0.516822	0.52247	0.454204	0.245997	0.574468	0.101432	0.324847	0.65899	0.265998	0.13331	0.251408	0.446072	0.35351	0.516442	0.282445	0.634951	0.446072	0.35351	0.0937152	0.35351	0.30185	0.364096	0.388696	0.189162	0.30185	0.305247	0.189162	0.350452	0.350452	0.350452	0.245997	0.262227	0.350452	0.390145	0.220438	0.319125	0.35351	0.30185	0.35351	0.0378627	0.30185	0.0378627	0.353708	0.0378627	0.715331	0.35351	0.249866
CIA10921_20	0.266342	0.507264	0.500712	0.427188	0.358922	0.0381912	0.366662	0.045562	0.309877	0.64402	0.363716	0.0381912	0.381339	0.653804	0.33854	0.501472	0.380162	0.619981	0.653804	0.33854	0.301448	0.33854	0.260385	0.322631	0.293414	0.316647	0.260385	0.432732	0.316647	0.338976	0.338976	0.338976	0.0381912	0.0544214	0.338976	0.126076	0.484433	0.277657	0.33854	0.260385	0.33854	0.245997	0.260385	0.245595	0.31224	0.245997	0.674924	0.33854	0.344911
CIA10951_20	0.342351	0.541897	0.565573	0.549927	0.468233	0.300705	0.532789	0.134139	0.337702	0.641833	0.300329	0.18842	0.264665	0.442685	0.420078	0.565193	0.270639	0.651062	0.442685	0.420078	0.139611	0.420078	0.347344	0.37695	0.408287	0.235058	0.347344	0.339578	0.235058	0.417032	0.417032	0.417032	0.300705	0.329675	0.417032	0.434832	0.251045	0.355527	0.420078	0.347344	0.420078	0.0929726	0.347344	0.0929726	0.454393	0.0929726	0.666185	0.420078	0.271935
CIA11031_20	0.460057	0.426436	0.421782	0.367351	0.336624	0.33854	0.519821	0.362925	0.42328	0.529363	0.260175	0.451066	0.575054	0.685027	0.0466587	0.420645	0.447305	0.651204	0.685027	0.0466587	0.414851	0.0466587	0.4541	0.516346	0.472892	0.510363	0.4541	0.409504	0.510363	0.0501331	0.0501331	0.0501331	0.33854	0.345314	0.0501331	0.475947	0.622276	0.471375	0.0466587	0.4541	0.0466587	0.35351	0.4541	0.353108	0.505958	0.35351	0.752632	0.0466587	0.376134
CIA11091_20	0.460057	0.426436	0.421782	0.367351	0.336624	0.33854	0.519821	0.362925	0.42328	0.529363	0.260175	0.451066	0.575054	0.685027	0.0466587	0.420645	0.447305	0.651204	0.685027	0.0466587	0.414851	0.0466587	0.4541	0.516346	0.472892	0.510363	0.4541	0.409504	0.510363	0.0501331	0.0501331	0.0501331	0.33854	0.345314	0.0501331	0.475947	0.622276	0.471375	0.0466587	0.4541	0.0466587	0.35351	0.4541	0.353108	0.505958	0.35351	0.752632	0.0466587	0.376134
CIA11092_18	0.518993	0.307388	0.417183	0.508647	0.635464	0.519	0.265182	0.436759	0.547976	0.333196	0.719857	0.519	0.619438	0.306302	0.825239	0.417944	0.553474	0.405895	0.306302	0.825239	0.616288	0.825239	0.518993	0.450681	0.582881	0.575255	0.518993	0.678825	0.575255	0.825675	0.825675	0.825675	0.519	0.544793	0.825675	0.416743	0.450338	0.237055	0.825239	0.518993	0.825239	0.672989	0.518993	0.672587	0.424837	0.672989	0.142734	0.825239	0.641345
CIA11563_18	0.611142	0.025031	0.020377	0.468251	0.709679	0.501472	0.556029	0.525857	0.580322	0.258135	0.634161	0.613998	0.732096	0.283622	0.420645	0.0192397	0.650608	0.249799	0.283622	0.420645	0.571893	0.420645	0.611142	0.673388	0.609876	0.667405	0.611142	0.78349	0.667405	0.424119	0.424119	0.424119	0.501472	0.517703	0.424119	0.57277	0.482255	0.365474	0.420645	0.611142	0.420645	0.516442	0.611142	0.51604	0.553256	0.516442	0.502278	0.420645	0.539066
CIL10011_20	0.306713	0.523693	0.518282	0.524751	0.456485	0.247457	0.570312	0.103293	0.323752	0.654833	0.268681	0.135171	0.250716	0.447933	0.355791	0.517902	0.280326	0.63641	0.447933	0.355791	0.0930228	0.355791	0.300755	0.363001	0.389983	0.18847	0.300755	0.30793	0.18847	0.352745	0.352745	0.352745	0.247457	0.265517	0.352745	0.390674	0.221369	0.318028	0.355791	0.300755	0.355791	0.0397241	0.300755	0.0397241	0.352611	0.0397241	0.712233	0.355791	0.251326
CIL10021_20	0.306713	0.523693	0.518282	0.524751	0.456485	0.247457	0.570312	0.103293	0.323752	0.654833	0.268681	0.135171	0.250716	0.447933	0.355791	0.517902	0.280326	0.63641	0.447933	0.355791	0.0930228	0.355791	0.300755	0.363001	0.389983	0.18847	0.300755	0.30793	0.18847	0.352745	0.352745	0.352745	0.247457	0.265517	0.352745	0.390674	0.221369	0.31803	0.355791	0.300755	0.355791	0.0397241	0.300755	0.0397241	0.352614	0.0397241	0.712235	0.355791	0.251326
CIL10031_20	0.263665	0.526018	0.51934	0.424512	0.356245	0.0381912	0.366662	0.0455617	0.3072	0.662774	0.352144	0.0381908	0.351906	0.642233	0.357294	0.520227	0.368591	0.638735	0.642233	0.357294	0.289876	0.357294	0.257708	0.319954	0.312168	0.278278	0.257708	0.394363	0.278278	0.35679	0.35679	0.35679	0.0381912	0.0542552	0.35679	0.126076	0.463931	0.274958	0.357294	0.257708	0.357294	0.234362	0.257708	0.234024	0.309541	0.234362	0.674076	0.357294	0.363666
CIL10033_19	0.365103	0.360572	0.429073	0.495459	0.377031	0.305322	0.533643	0.254972	0.197767	0.555346	0.337782	0.417847	0.349542	0.525492	0.331113	0.427936	0.278853	0.527938	0.525492	0.331113	0.319896	0.331113	0.359145	0.290833	0.305851	0.415408	0.359145	0.487111	0.415408	0.334588	0.334588	0.334588	0.305322	0.341915	0.334588	0.325603	0.400761	0.369923	0.331113	0.359145	0.331113	0.320292	0.359145	0.31989	0.390685	0.320292	0.681461	0.331113	0.288648
CIL10041_20	0.302412	0.521832	0.516421	0.522068	0.45976	0.251553	0.574066	0.107389	0.330402	0.658588	0.271956	0.139267	0.257366	0.446072	0.359066	0.51604	0.288402	0.634549	0.446072	0.359066	0.0996728	0.359066	0.307405	0.369651	0.394252	0.19512	0.307405	0.311205	0.19512	0.35602	0.35602	0.35602	0.251553	0.267617	0.35602	0.3957	0.220438	0.324655	0.359066	0.307405	0.359066	0.0438203	0.307405	0.0438203	0.423332	0.0438203	0.71514	0.359066	0.255422
CIL10041_21	0.315484	0.584392	0.650451	0.495893	0.393416	0.379626	0.327181	0.163992	0.148148	0.473948	0.205612	0.26734	0.0751116	0.55956	0.42328	0.650071	0.0413606	0.638022	0.55956	0.42328	0.157991	0.42328	0.309526	0.241214	0.38342	0.19724	0.309526	0.298678	0.19724	0.420234	0.420234	0.420234	0.379626	0.405419	0.420234	0.419321	0.32593	0.326801	0.42328	0.309526	0.42328	0.281909	0.309526	0.281909	0.361384	0.281909	0.48882	0.42328	0.362953
CIL10052_20	0.307405	0.521832	0.516421	0.522068	0.453802	0.245595	0.574066	0.101432	0.324445	0.658588	0.265998	0.13331	0.251408	0.446072	0.353108	0.51604	0.282445	0.634549	0.446072	0.353108	0.0937152	0.353108	0.301448	0.363694	0.388294	0.189162	0.301448	0.305247	0.189162	0.350063	0.350063	0.350063	0.245595	0.261826	0.350063	0.389743	0.220438	0.318723	0.353108	0.301448	0.353108	0.0378627	0.301448	0.0378627	0.353306	0.0378627	0.71599	0.353108	0.249464
CIL10061_19	0.349621	0.559852	0.670788	0.54971	0.403903	0.399963	0.382989	0.166187	0.236103	0.565602	0.295699	0.287677	0.163066	0.390283	0.513366	0.670408	0.129315	0.658359	0.390283	0.513366	0.135931	0.513366	0.343664	0.275352	0.385616	0.231378	0.343664	0.334947	0.231378	0.510321	0.510321	0.510321	0.399963	0.425756	0.510321	0.389749	0.186343	0.324669	0.513366	0.343664	0.513366	0.19223	0.343664	0.19223	0.359253	0.19223	0.490811	0.513366	0.273274
CIL10061_20	0.307405	0.521832	0.516421	0.522068	0.453802	0.245595	0.574066	0.101432	0.324445	0.658588	0.265998	0.13331	0.251408	0.446072	0.353108	0.51604	0.282445	0.634549	0.446072	0.353108	0.0937152	0.353108	0.301448	0.363694	0.388294	0.189162	0.301448	0.305247	0.189162	0.350063	0.350063	0.350063	0.245595	0.261826	0.350063	0.389743	0.220438	0.318723	0.353108	0.301448	0.353108	0.0378627	0.301448	0.0378627	0.353306	0.0378627	0.71599	0.353108	0.249464
CIL10061_21	0.513046	0.26076	0.300225	0.481005	0.642033	0.513425	0.568783	0.558918	0.672587	0.462027	0.726426	0.625951	0.744049	0.318762	0.70125	0.299845	0.742872	0.418354	0.318762	0.70125	0.610341	0.70125	0.513046	0.575292	0.603687	0.569309	0.513046	0.685394	0.569309	0.701686	0.701686	0.701686	0.513425	0.529655	0.701686	0.585523	0.484433	0.231108	0.70125	0.513046	0.70125	0.55489	0.513046	0.554488	0.41889	0.55489	0.367912	0.70125	0.653804
CIL10071_20	0.307405	0.521832	0.516421	0.522068	0.453802	0.245595	0.574066	0.101432	0.324445	0.658588	0.265998	0.13331	0.251408	0.446072	0.353108	0.51604	0.282445	0.634549	0.446072	0.353108	0.0937152	0.353108	0.301448	0.363694	0.388294	0.189162	0.301448	0.305247	0.189162	0.350063	0.350063	0.350063	0.245595	0.261659	0.350063	0.389743	0.220438	0.318723	0.353108	0.301448	0.353108	0.0378627	0.301448	0.0378627	0.353306	0.0378627	0.715823	0.353108	0.249464
CIL10073_18	0.517772	0.121853	0.117199	0.529994	0.734352	0.520255	0.364952	0.544639	0.486952	0.0299878	0.658834	0.63278	0.638727	0.380444	0.521607	0.116062	0.49245	0.346621	0.380444	0.521607	0.478523	0.521607	0.517772	0.580018	0.620311	0.574035	0.517772	0.808162	0.574035	0.525082	0.525082	0.525082	0.520255	0.577202	0.525082	0.572776	0.445191	0.273854	0.521607	0.517772	0.521607	0.535225	0.517772	0.534823	0.459886	0.535225	0.325078	0.521607	0.634139
CIL10081_20	0.153839	0.676052	0.66836	0.314685	0.246418	0.0381912	0.366662	0.0455604	0.197373	0.812808	0.25143	0.0381896	0.156528	0.541519	0.507328	0.670261	0.267877	0.788769	0.541519	0.507328	0.189162	0.507328	0.147881	0.210127	0.462202	0.147859	0.147881	0.263944	0.147859	0.499049	0.499049	0.499049	0.0381912	0.0544214	0.499049	0.126074	0.315885	0.165156	0.507328	0.147881	0.507328	0.13331	0.147881	0.13331	0.199739	0.13331	0.674926	0.507328	0.5137
CIL10091_20	0.331969	0.505523	0.499098	0.464697	0.39643	0.0756991	0.40417	0.0454827	0.308136	0.642279	0.212181	0.0382695	0.156528	0.446072	0.3368	0.499732	0.228628	0.618241	0.446072	0.3368	0.0937152	0.3368	0.326012	0.388258	0.330922	0.176218	0.326012	0.292303	0.176218	0.332591	0.332591	0.332591	0.0756991	0.0919294	0.332591	0.182338	0.220438	0.343287	0.3368	0.326012	0.3368	0.0378627	0.326012	0.0378627	0.37787	0.0378627	0.702386	0.3368	0.286973
CIL10091_21	0.315484	0.584392	0.650451	0.495893	0.393416	0.379626	0.327181	0.163992	0.148148	0.473948	0.205612	0.26734	0.0751116	0.55956	0.42328	0.650071	0.0413606	0.638022	0.55956	0.42328	0.157991	0.42328	0.309526	0.241214	0.38342	0.19724	0.309526	0.298678	0.19724	0.420234	0.420234	0.420234	0.379626	0.405419	0.420234	0.419321	0.32593	0.326801	0.42328	0.309526	0.42328	0.281909	0.309526	0.281909	0.361384	0.281909	0.48882	0.42328	0.362953
CIL10101_19	0.19008	0.608326	0.647791	0.542748	0.431152	0.296654	0.341926	0.342146	0.343664	0.542605	0.515545	0.409179	0.415126	0.666327	0.490369	0.647411	0.349162	0.76592	0.666327	0.490369	0.281418	0.490369	0.184123	0.246369	0.412864	0.240386	0.184123	0.474513	0.240386	0.490805	0.490805	0.490805	0.296654	0.353602	0.490805	0.348686	0.48444	0.165128	0.490369	0.184123	0.490369	0.338119	0.184123	0.337717	0.199712	0.338119	0.427617	0.490369	0.437033
CIL10101_20	0.307807	0.522234	0.516822	0.52247	0.454204	0.245997	0.574468	0.101432	0.324847	0.65899	0.265998	0.13331	0.251408	0.446072	0.35351	0.516442	0.282445	0.634951	0.446072	0.35351	0.0937152	0.35351	0.30185	0.364096	0.388696	0.189162	0.30185	0.305247	0.189162	0.350452	0.350452	0.350452	0.245997	0.262227	0.350452	0.390145	0.220438	0.319125	0.35351	0.30185	0.35351	0.0378627	0.30185	0.0378627	0.353708	0.0378627	0.715331	0.35351	0.249866
CIL10101_21	0.0413077	0.616933	0.611522	0.430478	0.361978	0.260385	0.34216	0.324018	0.194891	0.506759	0.479276	0.147881	0.378857	0.709657	0.4541	0.611142	0.312892	0.729651	0.709657	0.4541	0.245149	0.4541	0.0353501	0.097596	0.394736	0.0353501	0.0353501	0.269477	0.0353501	0.454536	0.454536	0.454536	0.260385	0.317332	0.454536	0.180154	0.48444	0.0526249	0.4541	0.0353501	0.4541	0.30185	0.0353501	0.301448	0.0872082	0.30185	0.427617	0.4541	0.400764
CIL10111_19	0.611142	0.025031	0.020377	0.468251	0.709679	0.501472	0.556029	0.525857	0.580322	0.258135	0.634161	0.613998	0.732096	0.283622	0.420645	0.0192397	0.650608	0.249799	0.283622	0.420645	0.571893	0.420645	0.611142	0.673388	0.609876	0.667405	0.611142	0.78349	0.667405	0.424119	0.424119	0.424119	0.501472	0.517703	0.424119	0.57277	0.482255	0.365474	0.420645	0.611142	0.420645	0.516442	0.611142	0.51604	0.553256	0.516442	0.502278	0.420645	0.539066
CIL10111_21	0.315484	0.584392	0.650451	0.495893	0.393416	0.379626	0.327181	0.163992	0.148148	0.473948	0.205612	0.26734	0.0751116	0.55956	0.42328	0.650071	0.0413606	0.638022	0.55956	0.42328	0.157991	0.42328	0.309526	0.241214	0.38342	0.19724	0.309526	0.298678	0.19724	0.420234	0.420234	0.420234	0.379626	0.405419	0.420234	0.419321	0.32593	0.326801	0.42328	0.309526	0.42328	0.281909	0.309526	0.281909	0.361384	0.281909	0.48882	0.42328	0.362953
CIL10121_19	0.611142	0.025031	0.020377	0.468251	0.709679	0.501472	0.556029	0.525857	0.580322	0.258135	0.634161	0.613998	0.732096	0.283622	0.420645	0.0192397	0.650608	0.249799	0.283622	0.420645	0.571893	0.420645	0.611142	0.673388	0.609876	0.667405	0.611142	0.78349	0.667405	0.424119	0.424119	0.424119	0.501472	0.517703	0.424119	0.57277	0.482255	0.365474	0.420645	0.611142	0.420645	0.516442	0.611142	0.51604	0.553256	0.516442	0.502278	0.420645	0.539066
CIL10121_20	0.282538	0.552811	0.5474	0.583377	0.515111	0.276574	0.573638	0.132411	0.299578	0.65816	0.327307	0.164289	0.226541	0.477051	0.414417	0.54702	0.268378	0.665528	0.477051	0.414417	0.0688482	0.414417	0.276581	0.338827	0.410926	0.164295	0.276581	0.366556	0.164295	0.411371	0.411371	0.411371	0.276574	0.344156	0.411371	0.37942	0.210115	0.293831	0.414417	0.276581	0.414417	0.0688419	0.276581	0.0688419	0.328414	0.0688419	0.714712	0.414417	0.280444
CIL10125_19	0.290308	0.554397	0.548986	0.529994	0.498798	0.35445	0.327181	0.210287	0.25353	0.448772	0.310994	0.242165	0.180494	0.588652	0.321814	0.548605	0.146743	0.667114	0.588652	0.321814	0.132816	0.321814	0.28435	0.346596	0.488802	0.172065	0.28435	0.40406	0.172065	0.318769	0.318769	0.318769	0.35445	0.411398	0.318769	0.419321	0.397101	0.301625	0.321814	0.28435	0.321814	0.256733	0.28435	0.256733	0.336208	0.256733	0.559991	0.321814	0.392045
CIL10131_20	0.266342	0.507264	0.500712	0.427188	0.358922	0.0381912	0.366662	0.045562	0.309877	0.64402	0.363716	0.0381912	0.381339	0.653804	0.33854	0.501472	0.380162	0.619981	0.653804	0.33854	0.301448	0.33854	0.260385	0.322631	0.293414	0.316647	0.260385	0.432732	0.316647	0.338976	0.338976	0.338976	0.0381912	0.0544214	0.338976	0.126076	0.484433	0.277659	0.33854	0.260385	0.33854	0.245997	0.260385	0.245595	0.312243	0.245997	0.674926	0.33854	0.344911
CIL10131_21	0.426778	0.0960647	0.10613	0.389991	0.301623	0.305261	0.626991	0.0904953	0.31853	0.274534	0.0566257	0.136712	0.18923	0.185239	0.103156	0.104612	0.174007	0.319964	0.185239	0.103156	0.213023	0.103156	0.42082	0.411596	0.365844	0.252272	0.42082	0.149692	0.252272	0.103149	0.103149	0.103149	0.305261	0.309981	0.103149	0.459599	0.299646	0.399634	0.103156	0.42082	0.103156	0.15128	0.42082	0.15128	0.465722	0.15128	0.480986	0.103156	0.347674
CIL10141_21	0.611142	0.025031	0.020377	0.468251	0.709679	0.501472	0.556029	0.525857	0.580322	0.258135	0.634161	0.613998	0.732096	0.283622	0.420645	0.0192397	0.650608	0.249799	0.283622	0.420645	0.571893	0.420645	0.611142	0.673388	0.609876	0.667405	0.611142	0.78349	0.667405	0.424119	0.424119	0.424119	0.501472	0.517703	0.424119	0.57277	0.482255	0.365474	0.420645	0.611142	0.420645	0.516442	0.611142	0.51604	0.553256	0.516442	0.502278	0.420645	0.539066
CIL10151_20	0.266342	0.507264	0.500712	0.427188	0.358922	0.0381912	0.366662	0.045562	0.309877	0.64402	0.363716	0.0381912	0.381339	0.653804	0.33854	0.501472	0.380162	0.619981	0.653804	0.33854	0.301448	0.33854	0.260385	0.322631	0.293414	0.316647	0.260385	0.432732	0.316647	0.338976	0.338976	0.338976	0.0381912	0.0544214	0.338976	0.126076	0.484433	0.277659	0.33854	0.260385	0.33854	0.245997	0.260385	0.245595	0.312243	0.245997	0.674926	0.33854	0.344911
CIL10151_21	0.522334	0.465879	0.467396	0.403237	0.300385	0.400817	0.576084	0.19302	0.423311	0.534953	0.0916577	0.232269	0.294011	0.519461	0.0918927	0.465879	0.278788	0.690455	0.519461	0.0918927	0.30858	0.0918927	0.516377	0.516377	0.469659	0.347828	0.516377	0.184724	0.347828	0.0918854	0.0918854	0.0918854	0.400817	0.396904	0.0918854	0.53221	0.411466	0.527155	0.0918927	0.516377	0.0918927	0.246837	0.516377	0.246837	0.561738	0.246837	0.71037	0.0918927	0.415385
CIL10161_20	0.322605	0.563526	0.556595	0.483451	0.415185	0.0381912	0.366662	0.0455604	0.36614	0.700282	0.25143	0.0381896	0.156528	0.541519	0.394803	0.557735	0.267877	0.676244	0.541519	0.394803	0.189162	0.394803	0.316647	0.378893	0.349676	0.148099	0.316647	0.264184	0.148099	0.390013	0.390013	0.390013	0.0381912	0.0544214	0.390013	0.126076	0.315885	0.333922	0.394803	0.316647	0.394803	0.13331	0.316647	0.13331	0.368505	0.13331	0.674926	0.394803	0.401174
CIL10161_21	0.447314	0.533094	0.527683	0.544993	0.479263	0.259836	0.600754	0.11567	0.469829	0.684983	0.291459	0.147551	0.396792	0.457334	0.378569	0.527303	0.381568	0.645811	0.457334	0.378569	0.239099	0.378569	0.446832	0.509078	0.427667	0.334546	0.446832	0.330708	0.334546	0.375524	0.375524	0.375524	0.259836	0.266444	0.375524	0.559459	0.387491	0.464082	0.378569	0.446832	0.378569	0.0521038	0.446832	0.0521038	0.530987	0.0521038	0.742194	0.378569	0.263706
CIL10171_21	0.574072	0.0642509	0.0595968	0.468251	0.672609	0.464402	0.556029	0.488787	0.543252	0.221065	0.597091	0.576928	0.695026	0.322842	0.459864	0.0584595	0.613537	0.289019	0.322842	0.459864	0.534823	0.459864	0.574072	0.636318	0.572805	0.630334	0.574072	0.746419	0.630334	0.463339	0.463339	0.463339	0.464402	0.480632	0.463339	0.57277	0.445184	0.328403	0.459864	0.574072	0.459864	0.479372	0.574072	0.47897	0.516185	0.479372	0.465207	0.459864	0.578286
CIL10172_20	0.307316	0.519963	0.514552	0.519915	0.451648	0.243441	0.571912	0.0995493	0.322576	0.656719	0.26413	0.131156	0.249254	0.447633	0.35124	0.514172	0.280576	0.63268	0.447633	0.35124	0.0952763	0.35124	0.301358	0.363604	0.38614	0.189072	0.301358	0.305157	0.189072	0.348194	0.348194	0.348194	0.243441	0.259672	0.348194	0.387589	0.221999	0.31863	0.35124	0.301358	0.35124	0.0394238	0.301358	0.0394238	0.353613	0.0394238	0.716087	0.35124	0.251025
CIL10181_20	0.263665	0.526018	0.51934	0.424512	0.356245	0.0381912	0.366662	0.0455617	0.3072	0.662774	0.352144	0.0381908	0.351906	0.642233	0.357294	0.520227	0.368591	0.638735	0.642233	0.357294	0.289876	0.357294	0.257708	0.319954	0.312168	0.278278	0.257708	0.394363	0.278278	0.35679	0.35679	0.35679	0.0381912	0.0542552	0.35679	0.126076	0.463931	0.274983	0.357294	0.257708	0.357294	0.234362	0.257708	0.234024	0.309566	0.234362	0.674101	0.357294	0.363666
CIL10181_21	0.452207	0.615768	0.681122	0.300224	0.198216	0.274428	0.430534	0.242478	0.365184	0.713875	0.20208	0.338728	0.436647	0.703222	0.307461	0.681447	0.38921	0.669398	0.703222	0.307461	0.487313	0.307461	0.44625	0.377938	0.334484	0.502513	0.44625	0.271096	0.502513	0.307898	0.307898	0.307898	0.274428	0.250048	0.307898	0.362547	0.598391	0.463525	0.307461	0.44625	0.307461	0.425972	0.44625	0.42557	0.498108	0.425972	0.639738	0.307461	0.394329
CIL10191_20	0.266342	0.507264	0.500712	0.427188	0.358922	0.0381912	0.366662	0.045562	0.309877	0.64402	0.363716	0.0381912	0.381339	0.653804	0.33854	0.501472	0.380162	0.619981	0.653804	0.33854	0.301448	0.33854	0.260385	0.322631	0.293414	0.316647	0.260385	0.432732	0.316647	0.338976	0.338976	0.338976	0.0381912	0.0544214	0.338976	0.126076	0.484433	0.277659	0.33854	0.260385	0.33854	0.245997	0.260385	0.245595	0.312243	0.245997	0.674926	0.33854	0.344911
CIL10191_21	0.290308	0.554397	0.548986	0.529994	0.498798	0.35445	0.327181	0.210287	0.25353	0.448772	0.310994	0.242165	0.180494	0.588652	0.321814	0.548605	0.146743	0.667114	0.588652	0.321814	0.132816	0.321814	0.28435	0.346596	0.488802	0.172065	0.28435	0.40406	0.172065	0.318769	0.318769	0.318769	0.35445	0.411398	0.318769	0.419321	0.397101	0.301625	0.321814	0.28435	0.321814	0.256733	0.28435	0.256733	0.336208	0.256733	0.559991	0.321814	0.392045
CIL10212_21	0.307405	0.468015	0.462604	0.468251	0.399985	0.191778	0.520249	0.0476146	0.270628	0.604771	0.212181	0.0794927	0.197591	0.50227	0.299291	0.462223	0.228628	0.580732	0.50227	0.299291	0.149913	0.299291	0.301448	0.363694	0.334477	0.189162	0.301448	0.305247	0.189162	0.296246	0.296246	0.296246	0.191778	0.208009	0.296246	0.335926	0.276636	0.318723	0.299291	0.301448	0.299291	0.0940608	0.301448	0.0940608	0.353306	0.0940608	0.71599	0.299291	0.305663
CIL10221_21	0.460202	0.425649	0.420995	0.368706	0.337405	0.338046	0.52158	0.362431	0.422488	0.527083	0.260272	0.450571	0.574263	0.68424	0.0495404	0.419858	0.446851	0.650417	0.68424	0.0495404	0.414059	0.0495404	0.453308	0.515554	0.472607	0.509571	0.453308	0.409601	0.509571	0.0530148	0.0530148	0.0530148	0.338046	0.344723	0.0530148	0.475264	0.620289	0.470583	0.0495404	0.453308	0.0495404	0.353016	0.453308	0.352614	0.50415	0.353016	0.751302	0.0495404	0.378424
CIL10222_21	0.460057	0.426436	0.421782	0.367351	0.336624	0.33854	0.519821	0.362925	0.42328	0.529363	0.260175	0.451066	0.575054	0.685027	0.0466587	0.420645	0.447305	0.651204	0.685027	0.0466587	0.414851	0.0466587	0.4541	0.516346	0.472892	0.510363	0.4541	0.409504	0.510363	0.0501331	0.0501331	0.0501331	0.33854	0.345314	0.0501331	0.475947	0.622276	0.471375	0.0466587	0.4541	0.0466587	0.35351	0.4541	0.353108	0.505958	0.35351	0.752632	0.0466587	0.376134
CIL10231_21	0.393725	0.572632	0.683568	0.508777	0.363733	0.415242	0.430377	0.181464	0.278868	0.610892	0.255296	0.302956	0.205831	0.406501	0.472963	0.683188	0.176362	0.671139	0.406501	0.472963	0.182134	0.472963	0.38811	0.319798	0.401102	0.275824	0.38811	0.296226	0.275824	0.469918	0.469918	0.469918	0.415242	0.42688	0.469918	0.425896	0.226062	0.369113	0.472963	0.38811	0.472963	0.210947	0.38811	0.210947	0.405046	0.210947	0.538465	0.472963	0.291991
CIL10232_21	0.349621	0.559852	0.670788	0.54971	0.403903	0.399963	0.382989	0.166187	0.236103	0.565602	0.295699	0.287677	0.163066	0.390283	0.513366	0.670408	0.129315	0.658359	0.390283	0.513366	0.135931	0.513366	0.343664	0.275352	0.385616	0.231378	0.343664	0.334947	0.231378	0.510321	0.510321	0.510321	0.399963	0.425756	0.510321	0.389749	0.186343	0.324669	0.513366	0.343664	0.513366	0.19223	0.343664	0.19223	0.359253	0.19223	0.490811	0.513366	0.273274
CIL10241_20	0.307405	0.521832	0.516421	0.522068	0.453802	0.245595	0.574066	0.101432	0.324445	0.658588	0.265998	0.13331	0.251408	0.446072	0.353108	0.51604	0.282445	0.634549	0.446072	0.353108	0.0937152	0.353108	0.301448	0.363694	0.388294	0.189162	0.301448	0.305247	0.189162	0.350063	0.350063	0.350063	0.245595	0.261826	0.350063	0.389743	0.220438	0.318723	0.353108	0.301448	0.353108	0.0378627	0.301448	0.0378627	0.353306	0.0378627	0.71599	0.353108	0.249464
CIL10241_21	0.109051	0.565943	0.633901	0.420169	0.317692	0.561704	0.509771	0.216531	0.132077	0.456011	0.322704	0.280391	0.0912318	0.599345	0.428321	0.631623	0.126607	0.900413	0.599345	0.428321	0.200607	0.428321	0.103094	0.0347822	0.565498	0.103072	0.103094	0.225169	0.103072	0.428313	0.428313	0.428313	0.561704	0.541237	0.428313	0.261005	0.362875	0.120369	0.428321	0.103094	0.428321	0.321694	0.103094	0.321694	0.154952	0.321694	0.392573	0.428321	0.571526
CIL10281_20	0.307405	0.521832	0.516421	0.522068	0.453802	0.245595	0.574066	0.101432	0.324445	0.658588	0.265998	0.13331	0.251408	0.446072	0.353108	0.51604	0.282445	0.634549	0.446072	0.353108	0.0937152	0.353108	0.301448	0.363694	0.388294	0.189162	0.301448	0.305247	0.189162	0.350063	0.350063	0.350063	0.245595	0.261826	0.350063	0.389743	0.220438	0.318723	0.353108	0.301448	0.353108	0.0378627	0.301448	0.0378627	0.353306	0.0378627	0.71599	0.353108	0.249464
CIL10291_20	0.403754	0.518526	0.511974	0.449671	0.387362	0.0554111	0.393058	0.0627819	0.45824	0.670415	0.392156	0.0554111	0.529702	0.665067	0.36698	0.512735	0.482265	0.631243	0.665067	0.36698	0.449811	0.36698	0.408747	0.470993	0.335558	0.46501	0.408747	0.461172	0.46501	0.367416	0.367416	0.367416	0.0554111	0.0621853	0.367416	0.298878	0.651278	0.426022	0.36698	0.408747	0.36698	0.263217	0.408747	0.262815	0.524699	0.263217	0.701322	0.36698	0.362131
CIL10301_20	0.307807	0.522234	0.516822	0.52247	0.454204	0.245997	0.574468	0.101432	0.324847	0.65899	0.265998	0.13331	0.251408	0.446072	0.35351	0.516442	0.282445	0.634951	0.446072	0.35351	0.0937152	0.35351	0.30185	0.364096	0.388696	0.189162	0.30185	0.305247	0.189162	0.350452	0.350452	0.350452	0.245997	0.262227	0.350452	0.390145	0.220438	0.319125	0.35351	0.30185	0.35351	0.0378627	0.30185	0.0378627	0.353708	0.0378627	0.715331	0.35351	0.249866
CIL10303_18	0.311031	0.0980802	0.117056	0.567834	0.467495	0.144696	0.177977	0.136721	0.306035	0.0731372	0.253105	0.144694	0.0794097	0.0966108	0.258855	0.117059	0.0867219	0.388673	0.0966108	0.258855	0.0880678	0.258855	0.311031	0.301806	0.429481	0.0862198	0.311031	0.248876	0.0862198	0.258848	0.258848	0.258848	0.144696	0.19959	0.258848	0.166097	0.189274	0.292181	0.258855	0.311031	0.258855	0.144367	0.311031	0.144367	0.348432	0.144367	0.178882	0.258855	0.356243
CIL10322_20	0.424583	0.386027	0.379095	0.54476	0.581811	0.173855	0.366234	0.181066	0.406708	0.52889	0.378174	0.173853	0.236345	0.307822	0.484477	0.380236	0.319245	0.498744	0.308055	0.484477	0.173533	0.484477	0.424583	0.487039	0.463986	0.256035	0.424583	0.458296	0.256245	0.479687	0.479687	0.479687	0.173855	0.241602	0.479687	0.205252	0.225301	0.43108	0.484477	0.424583	0.484477	0.173526	0.424583	0.173526	0.444902	0.173526	0.570458	0.484477	0.404321
CIL10331_20	0.403754	0.518526	0.511974	0.449671	0.387362	0.0554111	0.393058	0.0627819	0.45824	0.670415	0.392156	0.0554111	0.529702	0.665067	0.36698	0.512735	0.482265	0.631243	0.665067	0.36698	0.449811	0.36698	0.408747	0.470993	0.335558	0.46501	0.408747	0.461172	0.46501	0.367416	0.367416	0.367416	0.0554111	0.0621853	0.367416	0.298878	0.651278	0.425997	0.36698	0.408747	0.36698	0.263217	0.408747	0.262815	0.524864	0.263217	0.701487	0.36698	0.362131
CIL10341_20	0.315563	0.5184	0.518594	0.519762	0.451719	0.253753	0.574434	0.104717	0.322362	0.666745	0.264282	0.142569	0.248956	0.438372	0.355282	0.518214	0.280728	0.626483	0.438372	0.355282	0.102239	0.355282	0.309605	0.361611	0.385108	0.198053	0.309605	0.303899	0.198053	0.352248	0.352248	0.352248	0.253753	0.267373	0.352248	0.390111	0.220669	0.32688	0.355282	0.309605	0.355282	0.0463887	0.309605	0.0463861	0.361463	0.0463887	0.715397	0.355282	0.240663
CIL10381_20	0.263665	0.526018	0.51934	0.424512	0.356245	0.0381912	0.366662	0.0455617	0.3072	0.662774	0.352144	0.0381908	0.351906	0.642233	0.357294	0.520227	0.368591	0.638735	0.642233	0.357294	0.289876	0.357294	0.257708	0.319954	0.312168	0.278278	0.257708	0.394363	0.278278	0.35679	0.35679	0.35679	0.0381912	0.0544214	0.35679	0.126076	0.463931	0.274983	0.357294	0.257708	0.357294	0.234362	0.257708	0.234024	0.309566	0.234362	0.674267	0.357294	0.363666
CIL10401_20	0.306906	0.524425	0.519014	0.525512	0.457246	0.248189	0.570093	0.104784	0.323945	0.654614	0.26982	0.137042	0.250527	0.449044	0.356552	0.518634	0.280479	0.637143	0.449044	0.356552	0.0935944	0.356552	0.300948	0.363194	0.389521	0.189422	0.300948	0.309449	0.189422	0.353518	0.353518	0.353518	0.248189	0.2665	0.353518	0.391041	0.221355	0.318223	0.356552	0.300948	0.356552	0.0408377	0.300948	0.040835	0.352807	0.0408377	0.710977	0.356552	0.251298
CIL10431_20	0.302412	0.521832	0.516421	0.522068	0.45976	0.251553	0.574066	0.107389	0.330402	0.658588	0.271956	0.139267	0.257366	0.446072	0.359066	0.51604	0.288402	0.634549	0.446072	0.359066	0.0996728	0.359066	0.307405	0.369651	0.394252	0.19512	0.307405	0.311205	0.19512	0.35602	0.35602	0.35602	0.251553	0.267783	0.35602	0.3957	0.220438	0.324655	0.359066	0.307405	0.359066	0.0438203	0.307405	0.0438203	0.423332	0.0438203	0.715965	0.359066	0.255422
CIL10441_20	0.307807	0.522234	0.516822	0.52247	0.454204	0.245997	0.574468	0.101432	0.324847	0.65899	0.265998	0.13331	0.251408	0.446072	0.35351	0.516442	0.282445	0.634951	0.446072	0.35351	0.0937152	0.35351	0.30185	0.364096	0.388696	0.189162	0.30185	0.305247	0.189162	0.350452	0.350452	0.350452	0.245997	0.262227	0.350452	0.390145	0.220438	0.319125	0.35351	0.30185	0.35351	0.0378627	0.30185	0.0378627	0.353708	0.0378627	0.715331	0.35351	0.249866
CIL10461_20	0.611142	0.025031	0.020377	0.468251	0.709679	0.501472	0.556029	0.525857	0.580322	0.258135	0.634161	0.613998	0.732096	0.283622	0.420645	0.0192397	0.650608	0.249799	0.283622	0.420645	0.571893	0.420645	0.611142	0.673388	0.609876	0.667405	0.611142	0.78349	0.667405	0.424119	0.424119	0.424119	0.501472	0.517703	0.424119	0.57277	0.482255	0.365474	0.420645	0.611142	0.420645	0.516442	0.611142	0.51604	0.553256	0.516442	0.502278	0.420645	0.539066
CIL10471_20	0.444818	0.533094	0.527683	0.544551	0.482242	0.262815	0.600462	0.118652	0.472808	0.684983	0.294438	0.15053	0.399771	0.457334	0.381548	0.527303	0.384547	0.645811	0.457334	0.381548	0.242078	0.381548	0.449811	0.512056	0.430439	0.337525	0.449811	0.333687	0.337525	0.378503	0.378503	0.378503	0.262815	0.269589	0.378503	0.562545	0.387282	0.467061	0.381548	0.449811	0.381548	0.0550826	0.449811	0.0550826	0.565738	0.0550826	0.741701	0.381548	0.266684
CIL10481_20	0.307807	0.522234	0.516822	0.52247	0.454204	0.245997	0.574468	0.101432	0.324847	0.65899	0.265998	0.13331	0.251408	0.446072	0.35351	0.516442	0.282445	0.634951	0.446072	0.35351	0.0937152	0.35351	0.30185	0.364096	0.388696	0.189162	0.30185	0.305247	0.189162	0.350452	0.350452	0.350452	0.245997	0.262227	0.350452	0.390145	0.220438	0.319125	0.35351	0.30185	0.35351	0.0378627	0.30185	0.0378627	0.353708	0.0378627	0.715331	0.35351	0.249866
CIL10492_20	0.342351	0.541897	0.565573	0.549927	0.468233	0.300705	0.532789	0.134139	0.337702	0.641833	0.300329	0.18842	0.264665	0.442685	0.420078	0.565193	0.270639	0.651062	0.442685	0.420078	0.139611	0.420078	0.347344	0.37695	0.408287	0.235058	0.347344	0.339578	0.235058	0.417032	0.417032	0.417032	0.300705	0.329675	0.417032	0.434832	0.251045	0.355527	0.420078	0.347344	0.420078	0.0929726	0.347344	0.0929726	0.454393	0.0929726	0.666185	0.420078	0.271935
CIL10511_20	0.307405	0.521832	0.516421	0.522068	0.453802	0.245595	0.574066	0.101432	0.324445	0.658588	0.265998	0.13331	0.251408	0.446072	0.353108	0.51604	0.282445	0.634549	0.446072	0.353108	0.0937152	0.353108	0.301448	0.363694	0.388294	0.189162	0.301448	0.305247	0.189162	0.350063	0.350063	0.350063	0.245595	0.261826	0.350063	0.389743	0.220438	0.318723	0.353108	0.301448	0.353108	0.0378627	0.301448	0.0378627	0.353306	0.0378627	0.71599	0.353108	0.249464
CIL10571_20	0.307405	0.521832	0.516421	0.522068	0.453802	0.245595	0.574066	0.101432	0.324445	0.658588	0.265998	0.13331	0.251408	0.446072	0.353108	0.51604	0.282445	0.634549	0.446072	0.353108	0.0937152	0.353108	0.301448	0.363694	0.388294	0.189162	0.301448	0.305247	0.189162	0.350063	0.350063	0.350063	0.245595	0.261826	0.350063	0.389743	0.220438	0.318723	0.353108	0.301448	0.353108	0.0378627	0.301448	0.0378627	0.353306	0.0378627	0.71599	0.353108	0.249464
CIL10591_20	0.322605	0.563526	0.556595	0.483451	0.415185	0.0381912	0.366662	0.045562	0.36614	0.700282	0.419979	0.0381912	0.437602	0.710067	0.394803	0.557735	0.436425	0.676244	0.710067	0.394803	0.357711	0.394803	0.316647	0.378893	0.349676	0.37291	0.316647	0.488995	0.37291	0.395239	0.395239	0.395239	0.0381912	0.0544214	0.395239	0.126076	0.540696	0.333922	0.394803	0.316647	0.394803	0.30226	0.316647	0.301858	0.368505	0.30226	0.674926	0.394803	0.401174
CIL10611_20	0.266342	0.507264	0.500712	0.427188	0.358922	0.0381912	0.366662	0.045562	0.309877	0.64402	0.363716	0.0381912	0.381339	0.653804	0.33854	0.501472	0.380162	0.619981	0.653804	0.33854	0.301448	0.33854	0.260385	0.322631	0.293414	0.316647	0.260385	0.432732	0.316647	0.338976	0.338976	0.338976	0.0381912	0.0544214	0.338976	0.126076	0.484433	0.277659	0.33854	0.260385	0.33854	0.245997	0.260385	0.245595	0.312243	0.245997	0.674926	0.33854	0.344911
CIL10621_20	0.307405	0.521832	0.516421	0.522068	0.453802	0.245595	0.574066	0.101432	0.324445	0.658588	0.265998	0.13331	0.251408	0.446072	0.353108	0.51604	0.282445	0.634549	0.446072	0.353108	0.0937152	0.353108	0.301448	0.363694	0.388294	0.189162	0.301448	0.305247	0.189162	0.350063	0.350063	0.350063	0.245595	0.261826	0.350063	0.389743	0.220438	0.318723	0.353108	0.301448	0.353108	0.0378627	0.301448	0.0378627	0.353306	0.0378627	0.71599	0.353108	0.249464
CIL10631_20	0.307405	0.521832	0.516421	0.522068	0.453802	0.245595	0.574066	0.101432	0.324445	0.658588	0.265998	0.13331	0.251408	0.446072	0.353108	0.51604	0.282445	0.634549	0.446072	0.353108	0.0937152	0.353108	0.301448	0.363694	0.388294	0.189162	0.301448	0.305247	0.189162	0.350063	0.350063	0.350063	0.245595	0.261826	0.350063	0.389743	0.220438	0.318723	0.353108	0.301448	0.353108	0.0378627	0.301448	0.0378627	0.353306	0.0378627	0.71599	0.353108	0.249464
CIL10651_20	0.307405	0.521832	0.516421	0.522068	0.453802	0.245595	0.574066	0.101432	0.324445	0.658588	0.265998	0.13331	0.251408	0.446072	0.353108	0.51604	0.282445	0.634549	0.446072	0.353108	0.0937152	0.353108	0.301448	0.363694	0.388294	0.189162	0.301448	0.305247	0.189162	0.350063	0.350063	0.350063	0.245595	0.261826	0.350063	0.389743	0.220438	0.318723	0.353108	0.301448	0.353108	0.0378627	0.301448	0.0378627	0.353306	0.0378627	0.71599	0.353108	0.249464
CIL10652_20	0.307405	0.521832	0.516421	0.522068	0.453802	0.245595	0.574066	0.101432	0.324445	0.658588	0.265998	0.13331	0.251408	0.446072	0.353108	0.51604	0.282445	0.634549	0.446072	0.353108	0.0937152	0.353108	0.301448	0.363694	0.388294	0.189162	0.301448	0.305247	0.189162	0.350063	0.350063	0.350063	0.245595	0.261826	0.350063	0.389743	0.220438	0.318723	0.353108	0.301448	0.353108	0.0378627	0.301448	0.0378627	0.353306	0.0378627	0.71599	0.353108	0.249464
CIL10653_20	0.307405	0.521832	0.516421	0.522068	0.453802	0.245595	0.574066	0.101432	0.324445	0.658588	0.265998	0.13331	0.251408	0.446072	0.353108	0.51604	0.282445	0.634549	0.446072	0.353108	0.0937152	0.353108	0.301448	0.363694	0.388294	0.189162	0.301448	0.305247	0.189162	0.350063	0.350063	0.350063	0.245595	0.261826	0.350063	0.389743	0.220438	0.318723	0.353108	0.301448	0.353108	0.0378627	0.301448	0.0378627	0.353306	0.0378627	0.71599	0.353108	0.249464
CIL10654_20	0.307405	0.521832	0.516421	0.522068	0.453802	0.245595	0.574066	0.101432	0.324445	0.658588	0.265998	0.13331	0.251408	0.446072	0.353108	0.51604	0.282445	0.634549	0.446072	0.353108	0.0937152	0.353108	0.301448	0.363694	0.388294	0.189162	0.301448	0.305247	0.189162	0.350063	0.350063	0.350063	0.245595	0.261826	0.350063	0.389743	0.220438	0.318723	0.353108	0.301448	0.353108	0.0378627	0.301448	0.0378627	0.353306	0.0378627	0.71599	0.353108	0.249464
CIL10655_20	0.307405	0.521832	0.516421	0.522068	0.453802	0.245595	0.574066	0.101432	0.324445	0.658588	0.265998	0.13331	0.251408	0.446072	0.353108	0.51604	0.282445	0.634549	0.446072	0.353108	0.0937152	0.353108	0.301448	0.363694	0.388294	0.189162	0.301448	0.305247	0.189162	0.350063	0.350063	0.350063	0.245595	0.261826	0.350063	0.389743	0.220438	0.318723	0.353108	0.301448	0.353108	0.0378627	0.301448	0.0378627	0.353306	0.0378627	0.71599	0.353108	0.249464
CIL10661_20	0.307405	0.521832	0.516421	0.522068	0.453802	0.245595	0.574066	0.101432	0.324445	0.658588	0.265998	0.13331	0.251408	0.446072	0.353108	0.51604	0.282445	0.634549	0.446072	0.353108	0.0937152	0.353108	0.301448	0.363694	0.388294	0.189162	0.301448	0.305247	0.189162	0.350063	0.350063	0.350063	0.245595	0.261826	0.350063	0.389743	0.220438	0.318723	0.353108	0.301448	0.353108	0.0378627	0.301448	0.0378627	0.353306	0.0378627	0.71599	0.353108	0.249464
CIL10671_20	0.611142	0.025031	0.020377	0.468251	0.709679	0.501472	0.556029	0.525857	0.580322	0.258135	0.634161	0.613998	0.732096	0.283622	0.420645	0.0192397	0.650608	0.249799	0.283622	0.420645	0.571893	0.420645	0.611142	0.673388	0.609876	0.667405	0.611142	0.78349	0.667405	0.424119	0.424119	0.424119	0.501472	0.517703	0.424119	0.57277	0.482255	0.365474	0.420645	0.611142	0.420645	0.516442	0.611142	0.51604	0.553256	0.516442	0.502278	0.420645	0.539066
CIL10673_18	0.432378	0.307388	0.417183	0.508647	0.548849	0.544909	0.377706	0.51893	0.461361	0.333196	0.633242	0.657434	0.532823	0.306302	0.738624	0.417944	0.466859	0.405895	0.306302	0.738624	0.529673	0.738624	0.432378	0.364066	0.496266	0.488641	0.432378	0.59221	0.488641	0.73906	0.73906	0.73906	0.544909	0.570702	0.73906	0.498915	0.450338	0.236976	0.738624	0.432378	0.738624	0.586374	0.432378	0.585972	0.338222	0.586374	0.142734	0.738624	0.554731
CIL10691_20	0.611142	0.025031	0.020377	0.468251	0.709679	0.501472	0.556029	0.525857	0.580322	0.258135	0.634161	0.613998	0.732096	0.283622	0.420645	0.0192397	0.650608	0.249799	0.283622	0.420645	0.571893	0.420645	0.611142	0.673388	0.609876	0.667405	0.611142	0.78349	0.667405	0.424119	0.424119	0.424119	0.501472	0.517703	0.424119	0.57277	0.482255	0.365474	0.420645	0.611142	0.420645	0.516442	0.611142	0.51604	0.553256	0.516442	0.502278	0.420645	0.539066
CIL10703_18	0.103554	0.553891	0.619951	0.342326	0.239849	0.268814	0.288109	0.260976	0.0727623	0.515188	0.357147	0.15631	0.256728	0.669464	0.462529	0.619571	0.190764	0.607522	0.669464	0.462529	0.335513	0.462529	0.097596	0.0292843	0.272607	0.097596	0.097596	0.201165	0.097596	0.462965	0.462965	0.462965	0.268814	0.294607	0.462965	0.126103	0.478457	0.114871	0.462529	0.097596	0.462529	0.392214	0.097596	0.391812	0.149454	0.392214	0.393516	0.462529	0.360571
CIL10711_20	0.307405	0.521832	0.516421	0.522068	0.453802	0.245595	0.574066	0.101432	0.324445	0.658588	0.265998	0.13331	0.251408	0.446072	0.353108	0.51604	0.282445	0.634549	0.446072	0.353108	0.0937152	0.353108	0.301448	0.363694	0.388294	0.189162	0.301448	0.305247	0.189162	0.350063	0.350063	0.350063	0.245595	0.261826	0.350063	0.389743	0.220438	0.318723	0.353108	0.301448	0.353108	0.0378627	0.301448	0.0378627	0.353306	0.0378627	0.71599	0.353108	0.249464
CIL10741_20	0.266342	0.507264	0.500712	0.427188	0.358922	0.0381912	0.366662	0.045562	0.309877	0.64402	0.363716	0.0381912	0.381339	0.653804	0.33854	0.501472	0.380162	0.619981	0.653804	0.33854	0.301448	0.33854	0.260385	0.322631	0.293414	0.316647	0.260385	0.432732	0.316647	0.338976	0.338976	0.338976	0.0381912	0.0544214	0.338976	0.126076	0.484433	0.277659	0.33854	0.260385	0.33854	0.245997	0.260385	0.245595	0.312243	0.245997	0.674926	0.33854	0.344911
CIL10751_20	0.611142	0.025031	0.020377	0.468251	0.709679	0.501472	0.556029	0.525857	0.580322	0.258135	0.634161	0.613998	0.732096	0.283622	0.420645	0.0192397	0.650608	0.249799	0.283622	0.420645	0.571893	0.420645	0.611142	0.673388	0.609876	0.667405	0.611142	0.78349	0.667405	0.424119	0.424119	0.424119	0.501472	0.517703	0.424119	0.57277	0.482255	0.365474	0.420645	0.611142	0.420645	0.516442	0.611142	0.51604	0.553256	0.516442	0.502278	0.420645	0.539066
CIL10771_20	0.266342	0.507264	0.500712	0.427188	0.358922	0.0381912	0.366662	0.045562	0.309877	0.64402	0.363716	0.0381912	0.381339	0.653804	0.33854	0.501472	0.380162	0.619981	0.653804	0.33854	0.301448	0.33854	0.260385	0.322631	0.293414	0.316647	0.260385	0.432732	0.316647	0.338976	0.338976	0.338976	0.0381912	0.0544214	0.338976	0.126076	0.484433	0.277659	0.33854	0.260385	0.33854	0.245997	0.260385	0.245595	0.312243	0.245997	0.674926	0.33854	0.344911
CIL10781_20	0.375718	0.38803	0.45409	0.420169	0.590315	0.66554	0.376762	0.657703	0.404701	0.296407	0.707613	0.553036	0.588667	0.421667	0.812995	0.45371	0.511516	0.441661	0.421667	0.812995	0.585516	0.812995	0.375718	0.307406	0.635038	0.375718	0.375718	0.497814	0.375718	0.813431	0.813431	0.813431	0.66554	0.645073	0.813431	0.497849	0.531424	0.131799	0.812995	0.375718	0.812995	0.707005	0.375718	0.706603	0.317831	0.707005	0.192739	0.812995	0.675362
CIL10801_20	0.616288	0.268139	0.379075	0.54971	0.676527	0.672587	0.418769	0.438811	0.508727	0.293947	0.568322	0.560301	0.43569	0.0985697	0.78599	0.378695	0.401939	0.366646	0.0985697	0.78599	0.408555	0.78599	0.616288	0.547976	0.623944	0.504002	0.616288	0.607571	0.504002	0.782944	0.782944	0.782944	0.672587	0.69838	0.782944	0.626593	0.186343	0.33435	0.78599	0.616288	0.78599	0.464854	0.616288	0.464854	0.522132	0.464854	0.240029	0.78599	0.545898
CIL10841_20	0.611142	0.025031	0.020377	0.468251	0.709679	0.501472	0.556029	0.525857	0.580322	0.258135	0.634161	0.613998	0.732096	0.283622	0.420645	0.0192397	0.650608	0.249799	0.283622	0.420645	0.571893	0.420645	0.611142	0.673388	0.609876	0.667405	0.611142	0.78349	0.667405	0.424119	0.424119	0.424119	0.501472	0.517703	0.424119	0.57277	0.482255	0.365474	0.420645	0.611142	0.420645	0.516442	0.611142	0.51604	0.553256	0.516442	0.502278	0.420645	0.539066
CIL10973_18	0.313472	0.397255	0.391844	0.45427	0.658627	0.603294	0.376762	0.666928	0.473013	0.234161	0.775925	0.490791	0.656978	0.489979	0.750749	0.391464	0.579828	0.509973	0.489979	0.750749	0.52327	0.750749	0.313472	0.375718	0.70335	0.313472	0.313472	0.566126	0.313472	0.751185	0.751185	0.751185	0.603294	0.613981	0.751185	0.497849	0.565525	0.0695533	0.750749	0.313472	0.750749	0.644759	0.313472	0.644357	0.255585	0.644759	0.22684	0.750749	0.743673
CIL10982_20	0.611142	0.025031	0.020377	0.468251	0.709679	0.501472	0.556029	0.525857	0.580322	0.258135	0.634161	0.613998	0.732096	0.283622	0.420645	0.0192397	0.650608	0.249799	0.283622	0.420645	0.571893	0.420645	0.611142	0.673388	0.609876	0.667405	0.611142	0.78349	0.667405	0.424119	0.424119	0.424119	0.501472	0.517703	0.424119	0.57277	0.482255	0.365474	0.420645	0.611142	0.420645	0.516442	0.611142	0.51604	0.553256	0.516442	0.502278	0.420645	0.539066
CIL11081_20	0.611142	0.025031	0.020377	0.468251	0.709679	0.501472	0.556029	0.525857	0.580322	0.258135	0.634161	0.613998	0.732096	0.283622	0.420645	0.0192397	0.650608	0.249799	0.283622	0.420645	0.571893	0.420645	0.611142	0.673388	0.609876	0.667405	0.611142	0.78349	0.667405	0.424119	0.424119	0.424119	0.501472	0.517703	0.424119	0.57277	0.482255	0.365474	0.420645	0.611142	0.420645	0.516442	0.611142	0.51604	0.553256	0.516442	0.502278	0.420645	0.539066
CIL11091_20	0.307405	0.355964	0.35131	0.468251	0.399985	0.191778	0.520249	0.216163	0.270628	0.49272	0.324467	0.304304	0.422402	0.614556	0.187241	0.350173	0.340914	0.580732	0.614556	0.187241	0.262199	0.187241	0.301448	0.363694	0.334477	0.357711	0.301448	0.473796	0.357711	0.190715	0.190715	0.190715	0.191778	0.208009	0.190715	0.335926	0.445184	0.318723	0.187241	0.301448	0.187241	0.206748	0.301448	0.206346	0.353306	0.206748	0.71599	0.187241	0.305663
CIL11151_20	0.460057	0.426436	0.421782	0.367351	0.336624	0.33854	0.519821	0.362925	0.42328	0.529363	0.260175	0.451066	0.575054	0.685027	0.0466587	0.420645	0.447305	0.651204	0.685027	0.0466587	0.414851	0.0466587	0.4541	0.516346	0.472892	0.510363	0.4541	0.409504	0.510363	0.0501331	0.0501331	0.0501331	0.33854	0.345314	0.0501331	0.475947	0.622276	0.471375	0.0466587	0.4541	0.0466587	0.35351	0.4541	0.353108	0.505958	0.35351	0.752632	0.0466587	0.376134
CIL11161_20	0.460057	0.426436	0.421782	0.367351	0.336624	0.33854	0.519821	0.362925	0.42328	0.529363	0.260175	0.451066	0.575054	0.685027	0.0466587	0.420645	0.447305	0.651204	0.685027	0.0466587	0.414851	0.0466587	0.4541	0.516346	0.472892	0.510363	0.4541	0.409504	0.510363	0.0501331	0.0501331	0.0501331	0.33854	0.345314	0.0501331	0.475947	0.622276	0.471375	0.0466587	0.4541	0.0466587	0.35351	0.4541	0.353108	0.505958	0.35351	0.752632	0.0466587	0.376134
CIL11363_18	0.460057	0.426436	0.421782	0.367351	0.336624	0.33854	0.519821	0.362925	0.42328	0.529363	0.260175	0.451066	0.575054	0.685027	0.0466587	0.420645	0.447305	0.651204	0.685027	0.0466587	0.414851	0.0466587	0.4541	0.516346	0.472892	0.510363	0.4541	0.409504	0.510363	0.0501331	0.0501331	0.0501331	0.33854	0.345314	0.0501331	0.475947	0.622276	0.471375	0.0466587	0.4541	0.0466587	0.35351	0.4541	0.353108	0.505958	0.35351	0.752632	0.0466587	0.376134
CIL11433_18	0.290308	0.554397	0.548986	0.529994	0.498798	0.35445	0.327181	0.210287	0.25353	0.448772	0.310994	0.242165	0.180494	0.588652	0.321814	0.548605	0.146743	0.667114	0.588652	0.321814	0.132816	0.321814	0.28435	0.346596	0.488802	0.172065	0.28435	0.40406	0.172065	0.318769	0.318769	0.318769	0.35445	0.411398	0.318769	0.419321	0.397101	0.301625	0.321814	0.28435	0.321814	0.256733	0.28435	0.256733	0.336208	0.256733	0.559991	0.321814	0.392045
CIL11443_18	0.0894292	0.574988	0.571261	0.42981	0.352915	0.263151	0.532575	0.323521	0.253963	0.718667	0.506481	0.150648	0.437929	0.633127	0.444236	0.570881	0.447552	0.689389	0.633127	0.444236	0.304221	0.444236	0.0944222	0.156668	0.394239	0.0944222	0.0944222	0.296683	0.0944222	0.444672	0.444672	0.444672	0.263151	0.330899	0.444672	0.175548	0.489296	0.1052	0.444236	0.0944222	0.444236	0.304616	0.0944222	0.304214	0.203877	0.304616	0.633452	0.444236	0.36646
CIL11493_18	0.611142	0.025031	0.020377	0.468251	0.709679	0.501472	0.556029	0.525857	0.580322	0.258135	0.634161	0.613998	0.732096	0.283622	0.420645	0.0192397	0.650608	0.249799	0.283622	0.420645	0.571893	0.420645	0.611142	0.673388	0.609876	0.667405	0.611142	0.78349	0.667405	0.424119	0.424119	0.424119	0.501472	0.517703	0.424119	0.57277	0.482255	0.365474	0.420645	0.611142	0.420645	0.516442	0.611142	0.51604	0.553256	0.516442	0.502278	0.420645	0.539066
CIL11533_18	0.307405	0.521832	0.516421	0.522068	0.453802	0.245595	0.574066	0.101432	0.324445	0.658588	0.265998	0.13331	0.251408	0.446072	0.353108	0.51604	0.282445	0.634549	0.446072	0.353108	0.0937152	0.353108	0.301448	0.363694	0.388294	0.189162	0.301448	0.305247	0.189162	0.350063	0.350063	0.350063	0.245595	0.261826	0.350063	0.389743	0.220438	0.318723	0.353108	0.301448	0.353108	0.0378627	0.301448	0.0378627	0.353306	0.0378627	0.71599	0.353108	0.249464
CIL11543_18	0.206478	0.170833	0.246944	0.2721	0.14007	0.238215	0.266067	0.17311	0.136438	0.184568	0.149561	0.238215	0.134623	0.251961	0.254943	0.246944	0.141936	0.178632	0.251961	0.254943	0.286685	0.254943	0.20052	0.132209	0.182602	0.20052	0.20052	0.145332	0.20052	0.254943	0.254943	0.254943	0.238215	0.223291	0.254943	0.22495	0.358511	0.177649	0.254943	0.20052	0.254943	0.321965	0.20052	0.321965	0.243737	0.321965	0.144049	0.254943	0.290724
CIL11573_18	0.27442	0.623641	0.6897	0.45483	0.352353	0.338563	0.286118	0.330726	0.187397	0.513197	0.357147	0.451088	0.258859	0.711095	0.462529	0.68932	0.192895	0.677271	0.711095	0.462529	0.309526	0.462529	0.268463	0.200151	0.342357	0.324725	0.268463	0.426163	0.324725	0.462965	0.462965	0.462965	0.338563	0.364356	0.462965	0.378258	0.533727	0.285737	0.462529	0.268463	0.462529	0.433845	0.268463	0.433443	0.320321	0.433845	0.447757	0.462529	0.402202
CIL11593_18	0.269745	0.306241	0.32446	0.509125	0.490004	0.392254	0.377706	0.440701	0.367793	0.242653	0.539674	0.504779	0.439255	0.307388	0.585969	0.32522	0.373291	0.372258	0.307388	0.585969	0.377018	0.585969	0.279723	0.270498	0.419992	0.335986	0.279723	0.498642	0.335986	0.586405	0.586405	0.586405	0.392254	0.447148	0.586405	0.438984	0.450817	0.178758	0.585969	0.279723	0.585969	0.433719	0.279723	0.433317	0.300055	0.433719	0.143212	0.585969	0.461163
CIN10021_21	0.307807	0.522234	0.516822	0.52247	0.454204	0.245997	0.574468	0.101432	0.324847	0.65899	0.265998	0.13331	0.251408	0.446072	0.35351	0.516442	0.282445	0.634951	0.446072	0.35351	0.0937152	0.35351	0.30185	0.364096	0.388696	0.189162	0.30185	0.305247	0.189162	0.350452	0.350452	0.350452	0.245997	0.262227	0.350452	0.390145	0.220438	0.319125	0.35351	0.30185	0.35351	0.0378627	0.30185	0.0378627	0.353708	0.0378627	0.715331	0.35351	0.249866
CIN10031_21	0.307807	0.522234	0.516822	0.52247	0.454204	0.245997	0.574468	0.101432	0.324847	0.65899	0.265998	0.13331	0.251408	0.446072	0.35351	0.516442	0.282445	0.634951	0.446072	0.35351	0.0937152	0.35351	0.30185	0.364096	0.388696	0.189162	0.30185	0.305247	0.189162	0.350452	0.350452	0.350452	0.245997	0.262227	0.350452	0.390145	0.220438	0.319125	0.35351	0.30185	0.35351	0.0378627	0.30185	0.0378627	0.353708	0.0378627	0.715331	0.35351	0.249866
CIN10042_21	0.32816	0.505958	0.572018	0.392659	0.290182	0.22088	0.478758	0.213043	0.241137	0.705838	0.294976	0.333406	0.312599	0.593412	0.400358	0.571638	0.311423	0.559589	0.593412	0.400358	0.363266	0.400358	0.322203	0.253891	0.055886	0.378465	0.322203	0.363993	0.378465	0.400794	0.400794	0.400794	0.22088	0.205956	0.400794	0.294435	0.449904	0.339477	0.400358	0.322203	0.400358	0.316163	0.322203	0.315761	0.374061	0.316163	0.640397	0.400358	0.284519
CIN10052_21	0.307405	0.521832	0.516421	0.522068	0.453802	0.245595	0.574066	0.101432	0.324445	0.658588	0.265998	0.13331	0.251408	0.446072	0.353108	0.51604	0.282445	0.634549	0.446072	0.353108	0.0937152	0.353108	0.301448	0.363694	0.388294	0.189162	0.301448	0.305247	0.189162	0.350063	0.350063	0.350063	0.245595	0.261826	0.350063	0.389743	0.220438	0.318723	0.353108	0.301448	0.353108	0.0378627	0.301448	0.0378627	0.353306	0.0378627	0.71599	0.353108	0.249464
CIN10071_21	0.325346	0.541072	0.565951	0.51093	0.429003	0.302851	0.489118	0.131876	0.280156	0.604001	0.251104	0.190565	0.206412	0.473622	0.376227	0.565571	0.211646	0.637768	0.473622	0.376227	0.129322	0.376227	0.319093	0.335027	0.394004	0.206807	0.319093	0.305975	0.206807	0.373181	0.373181	0.373181	0.302851	0.32168	0.373181	0.402736	0.259738	0.332271	0.376227	0.319093	0.376227	0.12941	0.319093	0.12941	0.367941	0.12941	0.638714	0.376227	0.286402
CIN10072_21	0.349621	0.559852	0.670788	0.54971	0.403903	0.399963	0.382989	0.166187	0.236103	0.565602	0.295699	0.287677	0.163066	0.390283	0.513366	0.670408	0.129315	0.658359	0.390283	0.513366	0.135931	0.513366	0.343664	0.275352	0.385616	0.231378	0.343664	0.334947	0.231378	0.510321	0.510321	0.510321	0.399963	0.425756	0.510321	0.389749	0.186343	0.324669	0.513366	0.343664	0.513366	0.19223	0.343664	0.19223	0.359253	0.19223	0.490811	0.513366	0.273274
CIN10081_21	0.447932	0.419447	0.414793	0.37709	0.343237	0.326298	0.52043	0.350682	0.410258	0.526806	0.26621	0.438823	0.562033	0.678039	0.058029	0.413656	0.438489	0.644215	0.678039	0.058029	0.40183	0.058029	0.441078	0.503324	0.461559	0.497341	0.441078	0.415539	0.497341	0.0615034	0.0615034	0.0615034	0.326298	0.333932	0.0615034	0.46353	0.60729	0.458353	0.058029	0.441078	0.058029	0.341268	0.441078	0.340866	0.492995	0.341268	0.750076	0.058029	0.369227
CIN10082_21	0.307405	0.39671	0.39178	0.468251	0.399985	0.191778	0.520249	0.154873	0.270628	0.533466	0.283636	0.222554	0.340653	0.573724	0.227986	0.390918	0.300082	0.580732	0.573724	0.227986	0.221368	0.227986	0.301448	0.363694	0.334477	0.29642	0.301448	0.412505	0.29642	0.22909	0.22909	0.22909	0.191778	0.208009	0.22909	0.335926	0.383894	0.318723	0.227986	0.301448	0.227986	0.165771	0.301448	0.165515	0.353306	0.165771	0.715331	0.227986	0.305663
CIN10091_21	0.611142	0.025031	0.020377	0.468251	0.709679	0.501472	0.556029	0.525857	0.580322	0.258135	0.634161	0.613998	0.732096	0.283622	0.420645	0.0192397	0.650608	0.249799	0.283622	0.420645	0.571893	0.420645	0.611142	0.673388	0.609876	0.667405	0.611142	0.78349	0.667405	0.424119	0.424119	0.424119	0.501472	0.517703	0.424119	0.57277	0.482255	0.365474	0.420645	0.611142	0.420645	0.516442	0.611142	0.51604	0.553256	0.516442	0.502278	0.420645	0.539066
CIN10111_21	0.44417	0.60773	0.67265	0.292187	0.190178	0.210129	0.366234	0.146029	0.357147	0.705838	0.194042	0.210129	0.428609	0.695184	0.299424	0.67341	0.381172	0.661361	0.695184	0.299424	0.479276	0.299424	0.438212	0.369901	0.326446	0.494475	0.438212	0.263058	0.494475	0.29986	0.29986	0.29986	0.210129	0.185748	0.29986	0.266097	0.590353	0.455487	0.299424	0.438212	0.299424	0.417935	0.438212	0.417533	0.49007	0.417935	0.640397	0.299424	0.386291
CJK10011_21	0.332492	0.470277	0.464486	0.44339	0.447974	0.344343	0.436328	0.312465	0.295715	0.500995	0.276372	0.344343	0.334964	0.616818	0.174907	0.464486	0.366001	0.526731	0.616818	0.174907	0.287286	0.174907	0.326535	0.388781	0.422432	0.326535	0.326535	0.369438	0.326535	0.174907	0.174907	0.174907	0.344343	0.360574	0.174907	0.33819	0.484519	0.34381	0.174907	0.326535	0.174907	0.358911	0.326535	0.358911	0.342613	0.358911	0.657792	0.174907	0.381938
CJK10012_21	0.332492	0.470277	0.464486	0.44339	0.447974	0.344343	0.436328	0.312465	0.295715	0.500995	0.276372	0.344343	0.334964	0.616818	0.174907	0.464486	0.366001	0.526731	0.616818	0.174907	0.287286	0.174907	0.326535	0.388781	0.422432	0.326535	0.326535	0.369438	0.326535	0.174907	0.174907	0.174907	0.344343	0.360574	0.174907	0.33819	0.484519	0.34381	0.174907	0.326535	0.174907	0.358911	0.326535	0.358911	0.342613	0.358911	0.657792	0.174907	0.381938
CJK10013_21	0.332492	0.470277	0.464486	0.44339	0.447974	0.344343	0.436328	0.312465	0.295715	0.500995	0.276372	0.344343	0.334964	0.616818	0.174907	0.464486	0.366001	0.526731	0.616818	0.174907	0.287286	0.174907	0.326535	0.388781	0.422432	0.326535	0.326535	0.369438	0.326535	0.174907	0.174907	0.174907	0.344343	0.360574	0.174907	0.33819	0.484519	0.34381	0.174907	0.326535	0.174907	0.358911	0.326535	0.358911	0.342613	0.358911	0.657792	0.174907	0.381938
CJK10014_21	0.332492	0.470277	0.464486	0.44339	0.447974	0.344343	0.436328	0.312465	0.295715	0.500995	0.276372	0.344343	0.334964	0.616818	0.174907	0.464486	0.366001	0.526731	0.616818	0.174907	0.287286	0.174907	0.326535	0.388781	0.422432	0.326535	0.326535	0.369438	0.326535	0.174907	0.174907	0.174907	0.344343	0.360574	0.174907	0.33819	0.484519	0.34381	0.174907	0.326535	0.174907	0.358911	0.326535	0.358911	0.342613	0.358911	0.657792	0.174907	0.381938
CJK10021_21	0.498227	0.416639	0.410848	0.4663	0.470884	0.251457	0.557991	0.279438	0.500698	0.661906	0.434614	0.251457	0.500698	0.56318	0.333149	0.410848	0.524723	0.473094	0.56318	0.333149	0.492269	0.333149	0.492269	0.554515	0.362818	0.492269	0.492269	0.488431	0.492269	0.333149	0.333149	0.333149	0.251457	0.258231	0.333149	0.422074	0.607651	0.509544	0.333149	0.492269	0.333149	0.305274	0.492269	0.305274	0.508347	0.305274	0.779455	0.333149	0.3283
CJK10022_21	0.498227	0.416639	0.410848	0.4663	0.470884	0.251457	0.557991	0.279438	0.500698	0.661906	0.434614	0.251457	0.500698	0.56318	0.333149	0.410848	0.524723	0.473094	0.56318	0.333149	0.492269	0.333149	0.492269	0.554515	0.362818	0.492269	0.492269	0.488431	0.492269	0.333149	0.333149	0.333149	0.251457	0.258231	0.333149	0.422074	0.607651	0.509544	0.333149	0.492269	0.333149	0.305274	0.492269	0.305274	0.508347	0.305274	0.779455	0.333149	0.3283
CJK10023_21	0.498227	0.416639	0.410848	0.4663	0.470884	0.251457	0.557991	0.279438	0.500698	0.661906	0.434614	0.251457	0.500698	0.56318	0.333149	0.410848	0.524723	0.473094	0.56318	0.333149	0.492269	0.333149	0.492269	0.554515	0.362818	0.492269	0.492269	0.488431	0.492269	0.333149	0.333149	0.333149	0.251457	0.258231	0.333149	0.422074	0.607651	0.509544	0.333149	0.492269	0.333149	0.305274	0.492269	0.305274	0.508347	0.305274	0.779455	0.333149	0.3283
CJK10024_21	0.498227	0.416639	0.410848	0.4663	0.470884	0.251457	0.557991	0.279438	0.500698	0.661906	0.434614	0.251457	0.500698	0.56318	0.333149	0.410848	0.524723	0.473094	0.56318	0.333149	0.492269	0.333149	0.492269	0.554515	0.362818	0.492269	0.492269	0.488431	0.492269	0.333149	0.333149	0.333149	0.251457	0.258231	0.333149	0.422074	0.607651	0.509544	0.333149	0.492269	0.333149	0.305274	0.492269	0.305274	0.508347	0.305274	0.779455	0.333149	0.3283
CJK10043_21	0.622353	0.241008	0.239704	0.40573	0.604805	0.568536	0.427688	0.420265	0.529287	0.241362	0.417001	0.45625	0.45625	0.217124	0.529287	0.239324	0.417001	0.295586	0.217124	0.529287	0.470818	0.529287	0.622353	0.622353	0.606774	0.510067	0.622353	0.510067	0.510067	0.526242	0.526242	0.526242	0.568536	0.568536	0.526242	0.609337	0.308012	0.378435	0.529287	0.622353	0.529287	0.470818	0.622353	0.470818	0.564467	0.470818	0.382623	0.529287	0.583104
CJK10044_21	0.622353	0.241008	0.239704	0.40573	0.604805	0.568536	0.427688	0.420265	0.529287	0.241362	0.417001	0.45625	0.45625	0.217124	0.529287	0.239324	0.417001	0.295586	0.217124	0.529287	0.470818	0.529287	0.622353	0.622353	0.606774	0.510067	0.622353	0.510067	0.510067	0.526242	0.526242	0.526242	0.568536	0.568536	0.526242	0.609337	0.308012	0.378435	0.529287	0.622353	0.529287	0.470818	0.622353	0.470818	0.564467	0.470818	0.382623	0.529287	0.583104
CJK10051_21	0.458767	0.539474	0.534062	0.46391	0.431424	0.33725	0.555601	0.193086	0.42199	0.583198	0.147537	0.224964	0.348953	0.573729	0.234647	0.533682	0.333729	0.652191	0.573729	0.234647	0.301275	0.234647	0.45281	0.515056	0.471601	0.340524	0.45281	0.240603	0.340524	0.231602	0.231602	0.231602	0.33725	0.344024	0.231602	0.475947	0.416657	0.470085	0.234647	0.45281	0.234647	0.239532	0.45281	0.239532	0.468888	0.239532	0.715562	0.234647	0.451134
CJK10052_21	0.458767	0.539474	0.534062	0.46391	0.431424	0.33725	0.555601	0.193086	0.42199	0.583198	0.147537	0.224964	0.348953	0.573729	0.234647	0.533682	0.333729	0.652191	0.573729	0.234647	0.301275	0.234647	0.45281	0.515056	0.471601	0.340524	0.45281	0.240603	0.340524	0.231602	0.231602	0.231602	0.33725	0.344024	0.231602	0.475947	0.416657	0.470085	0.234647	0.45281	0.234647	0.239532	0.45281	0.239532	0.468888	0.239532	0.715562	0.234647	0.451134
CJK10053_21	0.458767	0.539474	0.534062	0.46391	0.431424	0.33725	0.555601	0.193086	0.42199	0.583198	0.147537	0.224964	0.348953	0.573729	0.234647	0.533682	0.333729	0.652191	0.573729	0.234647	0.301275	0.234647	0.45281	0.515056	0.471601	0.340524	0.45281	0.240603	0.340524	0.231602	0.231602	0.231602	0.33725	0.344024	0.231602	0.475947	0.416657	0.470085	0.234647	0.45281	0.234647	0.239532	0.45281	0.239532	0.468888	0.239532	0.715562	0.234647	0.451134
CJK10054_21	0.458767	0.539474	0.534062	0.46391	0.431424	0.33725	0.555601	0.193086	0.42199	0.583198	0.147537	0.224964	0.348953	0.573729	0.234647	0.533682	0.333729	0.652191	0.573729	0.234647	0.301275	0.234647	0.45281	0.515056	0.471601	0.340524	0.45281	0.240603	0.340524	0.231602	0.231602	0.231602	0.33725	0.344024	0.231602	0.475947	0.416657	0.470085	0.234647	0.45281	0.234647	0.239532	0.45281	0.239532	0.468888	0.239532	0.715562	0.234647	0.451134
CJK10071_21	0.458767	0.539474	0.534062	0.367351	0.335333	0.33725	0.555601	0.361635	0.42199	0.583198	0.258885	0.449775	0.348713	0.686014	0.233709	0.533682	0.446015	0.652191	0.686014	0.233709	0.413561	0.233709	0.45281	0.515056	0.302813	0.509072	0.45281	0.408213	0.509072	0.234145	0.234145	0.234145	0.33725	0.344024	0.234145	0.475947	0.416417	0.470085	0.233709	0.45281	0.233709	0.35222	0.45281	0.351818	0.468888	0.35222	0.715562	0.233709	0.338609
CJK10072_21	0.458767	0.539474	0.534062	0.367351	0.335333	0.33725	0.555601	0.361635	0.42199	0.583198	0.258885	0.449775	0.348713	0.686014	0.233709	0.533682	0.446015	0.652191	0.686014	0.233709	0.413561	0.233709	0.45281	0.515056	0.302813	0.509072	0.45281	0.408213	0.509072	0.234145	0.234145	0.234145	0.33725	0.344024	0.234145	0.475947	0.416417	0.470085	0.233709	0.45281	0.233709	0.35222	0.45281	0.351818	0.468888	0.35222	0.715562	0.233709	0.338609
CJK10073_21	0.458767	0.539474	0.534062	0.367351	0.335333	0.33725	0.555601	0.361635	0.42199	0.583198	0.258885	0.449775	0.348713	0.686014	0.233709	0.533682	0.446015	0.652191	0.686014	0.233709	0.413561	0.233709	0.45281	0.515056	0.302813	0.509072	0.45281	0.408213	0.509072	0.234145	0.234145	0.234145	0.33725	0.344024	0.234145	0.475947	0.416417	0.470085	0.233709	0.45281	0.233709	0.35222	0.45281	0.351818	0.468888	0.35222	0.715562	0.233709	0.338609
CJK10074_21	0.458767	0.539474	0.534062	0.367351	0.335333	0.33725	0.555601	0.361635	0.42199	0.583198	0.258885	0.449775	0.348713	0.686014	0.233709	0.533682	0.446015	0.652191	0.686014	0.233709	0.413561	0.233709	0.45281	0.515056	0.302813	0.509072	0.45281	0.408213	0.509072	0.234145	0.234145	0.234145	0.33725	0.344024	0.234145	0.475947	0.416417	0.470085	0.233709	0.45281	0.233709	0.35222	0.45281	0.351818	0.468888	0.35222	0.715562	0.233709	0.338609
CKS10011_20	0.302412	0.521832	0.516421	0.522068	0.45976	0.251553	0.574066	0.107389	0.330402	0.658588	0.271956	0.139267	0.257366	0.446072	0.359066	0.51604	0.288402	0.634549	0.446072	0.359066	0.0996728	0.359066	0.307405	0.369651	0.394252	0.19512	0.307405	0.311205	0.19512	0.35602	0.35602	0.35602	0.251553	0.267617	0.35602	0.3957	0.220438	0.32468	0.359066	0.307405	0.359066	0.0438203	0.307405	0.0438203	0.423357	0.0438203	0.715823	0.359066	0.255422
CKS10021_20	0.308246	0.522165	0.517261	0.522226	0.453717	0.246436	0.574465	0.101366	0.324359	0.659428	0.265514	0.133751	0.250924	0.445587	0.353949	0.516881	0.28196	0.634464	0.445587	0.353949	0.0941567	0.353949	0.302288	0.363608	0.388209	0.189604	0.302288	0.304763	0.189604	0.350891	0.350891	0.350891	0.246436	0.262279	0.350891	0.390142	0.220196	0.319563	0.353949	0.302288	0.353949	0.0383041	0.302288	0.0383042	0.354146	0.0383041	0.714923	0.353949	0.249379
CKS10031_20	0.460057	0.426436	0.421782	0.367351	0.336624	0.33854	0.519821	0.362925	0.42328	0.529363	0.260175	0.451066	0.575054	0.685027	0.0466587	0.420645	0.447305	0.651204	0.685027	0.0466587	0.414851	0.0466587	0.4541	0.516346	0.472892	0.510363	0.4541	0.409504	0.510363	0.0501331	0.0501331	0.0501331	0.33854	0.345314	0.0501331	0.475947	0.622276	0.471375	0.0466587	0.4541	0.0466587	0.35351	0.4541	0.353108	0.505958	0.35351	0.752632	0.0466587	0.376134
CKS10032_20	0.460057	0.426436	0.421782	0.367351	0.336624	0.33854	0.519821	0.362925	0.42328	0.529363	0.260175	0.451066	0.575054	0.685027	0.0466587	0.420645	0.447305	0.651204	0.685027	0.0466587	0.414851	0.0466587	0.4541	0.516346	0.472892	0.510363	0.4541	0.409504	0.510363	0.0501331	0.0501331	0.0501331	0.33854	0.345314	0.0501331	0.475947	0.622276	0.471375	0.0466587	0.4541	0.0466587	0.35351	0.4541	0.353108	0.505958	0.35351	0.752632	0.0466587	0.376134
CKS10033_20	0.460057	0.426436	0.421782	0.367351	0.336624	0.33854	0.519821	0.362925	0.42328	0.529363	0.260175	0.451066	0.575054	0.685027	0.0466587	0.420645	0.447305	0.651204	0.685027	0.0466587	0.414851	0.0466587	0.4541	0.516346	0.472892	0.510363	0.4541	0.409504	0.510363	0.0501331	0.0501331	0.0501331	0.33854	0.345314	0.0501331	0.475947	0.622276	0.471375	0.0466587	0.4541	0.0466587	0.35351	0.4541	0.353108	0.505958	0.35351	0.752632	0.0466587	0.376134
CKS10034_20	0.460057	0.426436	0.421782	0.367185	0.336624	0.33854	0.519655	0.362925	0.42328	0.529363	0.260175	0.451066	0.575054	0.685027	0.0466587	0.420645	0.447305	0.651204	0.685027	0.0466587	0.414851	0.0466587	0.4541	0.516346	0.472892	0.510363	0.4541	0.409504	0.510363	0.0501331	0.0501331	0.0501331	0.33854	0.345148	0.0501331	0.475781	0.62211	0.471375	0.0466587	0.4541	0.0466587	0.35351	0.4541	0.353108	0.505958	0.35351	0.752466	0.0466587	0.376134
CKS10035_20	0.460057	0.426436	0.421782	0.367351	0.336624	0.33854	0.519821	0.362925	0.42328	0.529363	0.260175	0.451066	0.575054	0.685027	0.0466587	0.420645	0.447305	0.651204	0.685027	0.0466587	0.414851	0.0466587	0.4541	0.516346	0.472892	0.510363	0.4541	0.409504	0.510363	0.0501331	0.0501331	0.0501331	0.33854	0.345314	0.0501331	0.475947	0.622276	0.471375	0.0466587	0.4541	0.0466587	0.35351	0.4541	0.353108	0.505958	0.35351	0.752632	0.0466587	0.376134
CKS10051_20	0.460057	0.426436	0.421782	0.367351	0.336624	0.33854	0.519821	0.362925	0.42328	0.529363	0.260175	0.451066	0.575054	0.685027	0.0466587	0.420645	0.447305	0.651204	0.685027	0.0466587	0.414851	0.0466587	0.4541	0.516346	0.472892	0.510363	0.4541	0.409504	0.510363	0.0501331	0.0501331	0.0501331	0.33854	0.345314	0.0501331	0.475947	0.622276	0.471375	0.0466587	0.4541	0.0466587	0.35351	0.4541	0.353108	0.505958	0.35351	0.752632	0.0466587	0.376134
CKS10061_20	0.636318	0.055026	0.121843	0.43415	0.604297	0.526648	0.556029	0.479562	0.47494	0.283311	0.528779	0.639174	0.626714	0.254531	0.52211	0.120705	0.545226	0.220707	0.254531	0.52211	0.597069	0.52211	0.636318	0.568006	0.504494	0.69258	0.636318	0.678108	0.69258	0.525585	0.525585	0.525585	0.526648	0.511724	0.525585	0.57277	0.411083	0.390649	0.52211	0.636318	0.52211	0.541618	0.636318	0.541216	0.578431	0.541618	0.431106	0.52211	0.509975
CKS10071_20	0.460057	0.426436	0.421782	0.367351	0.336624	0.33854	0.519821	0.362925	0.42328	0.529363	0.260175	0.451066	0.575054	0.685027	0.0466587	0.420645	0.447305	0.651204	0.685027	0.0466587	0.414851	0.0466587	0.4541	0.516346	0.472892	0.510363	0.4541	0.409504	0.510363	0.0501331	0.0501331	0.0501331	0.33854	0.345314	0.0501331	0.475947	0.622276	0.471375	0.0466587	0.4541	0.0466587	0.35351	0.4541	0.353108	0.505958	0.35351	0.752632	0.0466587	0.376134
CKS10081_20	0.460057	0.426436	0.421782	0.367351	0.336624	0.33854	0.519821	0.362925	0.42328	0.529363	0.260175	0.451066	0.575054	0.685027	0.0466587	0.420645	0.447305	0.651204	0.685027	0.0466587	0.414851	0.0466587	0.4541	0.516346	0.472892	0.510363	0.4541	0.409504	0.510363	0.0501331	0.0501331	0.0501331	0.33854	0.345314	0.0501331	0.475947	0.622276	0.471375	0.0466587	0.4541	0.0466587	0.35351	0.4541	0.353108	0.505958	0.35351	0.752632	0.0466587	0.376134
CMA10021_19	0.290308	0.554397	0.548986	0.529994	0.498798	0.35445	0.327181	0.210287	0.25353	0.448772	0.310994	0.242165	0.180494	0.588652	0.321814	0.548605	0.146743	0.667114	0.588652	0.321814	0.132816	0.321814	0.28435	0.346596	0.488802	0.172065	0.28435	0.40406	0.172065	0.318769	0.318769	0.318769	0.35445	0.411398	0.318769	0.419321	0.397101	0.3016	0.321814	0.28435	0.321814	0.256733	0.28435	0.256733	0.336184	0.256733	0.559967	0.321814	0.392045
CMA10051_19	0.589029	0.136602	0.132795	0.426106	0.615457	0.535212	0.427688	0.556333	0.558209	0.0961997	0.558209	0.647738	0.709984	0.377899	0.420983	0.131658	0.558209	0.362217	0.377899	0.420983	0.549781	0.420983	0.589029	0.651273	0.632432	0.645292	0.589029	0.707538	0.645292	0.424458	0.424458	0.424458	0.535212	0.5459	0.424458	0.609337	0.481752	0.342537	0.420983	0.589029	0.420983	0.550182	0.589029	0.549781	0.527879	0.550182	0.388453	0.420983	0.649097
CMA10073_19	0.51632	0.426436	0.422162	0.423614	0.392886	0.394803	0.576084	0.419188	0.479543	0.529363	0.316438	0.507328	0.631317	0.74129	0.0466587	0.420645	0.503568	0.707467	0.74129	0.0466587	0.471114	0.0466587	0.510363	0.572609	0.529154	0.566625	0.510363	0.465766	0.566625	0.051874	0.051874	0.051874	0.394803	0.401577	0.051874	0.53221	0.678538	0.527637	0.0466587	0.510363	0.0466587	0.409773	0.510363	0.409371	0.562221	0.409773	0.752632	0.0466587	0.432397
CMA10081_19	0.290308	0.554397	0.548986	0.529994	0.498798	0.35445	0.327181	0.210287	0.25353	0.448772	0.310994	0.242165	0.180494	0.588652	0.321814	0.548605	0.146743	0.667114	0.588652	0.321814	0.132816	0.321814	0.28435	0.346596	0.488802	0.172065	0.28435	0.40406	0.172065	0.318769	0.318769	0.318769	0.35445	0.411232	0.318769	0.419321	0.397101	0.3016	0.321814	0.28435	0.321814	0.256733	0.28435	0.256733	0.336184	0.256733	0.5598	0.321814	0.392045
CMA10093_19	0.360217	0.554397	0.548986	0.529994	0.504614	0.360266	0.327181	0.216102	0.259346	0.448772	0.31681	0.24798	0.186309	0.588652	0.32763	0.548605	0.152558	0.667114	0.588652	0.32763	0.138631	0.32763	0.290166	0.352412	0.494617	0.17788	0.290166	0.409876	0.17788	0.324584	0.324584	0.324584	0.360266	0.417214	0.324584	0.425137	0.397101	0.307441	0.32763	0.290166	0.32763	0.262548	0.290166	0.262548	0.331216	0.262548	0.559991	0.32763	0.39786
CMA10101_19	0.290308	0.554397	0.548986	0.529994	0.498798	0.35445	0.327181	0.210287	0.25353	0.448772	0.310994	0.242165	0.180494	0.588652	0.321814	0.548605	0.146743	0.667114	0.588652	0.321814	0.132816	0.321814	0.28435	0.346596	0.488802	0.172065	0.28435	0.40406	0.172065	0.318769	0.318769	0.318769	0.35445	0.411398	0.318769	0.419321	0.397101	0.3016	0.321814	0.28435	0.321814	0.256733	0.28435	0.256733	0.336184	0.256733	0.559308	0.321814	0.392045
CMA10121_19	0.412018	0.378672	0.374945	0.52956	0.572287	0.453034	0.436812	0.305606	0.381198	0.39842	0.420378	0.340748	0.308161	0.378342	0.431197	0.374565	0.349997	0.493074	0.378342	0.431197	0.260483	0.431197	0.412018	0.474448	0.571115	0.299732	0.412018	0.513443	0.299942	0.428152	0.428152	0.428152	0.453034	0.520781	0.428152	0.504461	0.392743	0.412018	0.431197	0.412018	0.431197	0.355316	0.412018	0.355316	0.412018	0.355316	0.508456	0.431197	0.490628
CMA10141_19	0.330161	0.624831	0.625211	0.533643	0.471645	0.472414	0.338018	0.320879	0.242088	0.467847	0.320452	0.360128	0.169051	0.566363	0.393517	0.624831	0.128859	0.681094	0.566363	0.393517	0.183619	0.393351	0.335154	0.335129	0.541255	0.222868	0.335154	0.413517	0.222868	0.390472	0.390472	0.390472	0.472414	0.472414	0.390472	0.506364	0.45781	0.345931	0.393517	0.335154	0.393517	0.374696	0.335154	0.374696	0.430787	0.374696	0.536631	0.393517	0.447762
CMA10143_19	0.133345	0.332443	0.346708	0.360906	0.2733	0.329729	0.367142	0.38327	0.225999	0.322471	0.435474	0.217226	0.409965	0.333081	0.440114	0.346328	0.338503	0.39795	0.333081	0.440114	0.343143	0.440114	0.133345	0.128704	0.39405	0.133345	0.133345	0.225675	0.133345	0.44055	0.44055	0.44055	0.329729	0.338363	0.44055	0.228033	0.487347	0.114495	0.440114	0.133345	0.440114	0.371194	0.133345	0.370793	0.170746	0.371194	0.278632	0.440114	0.366152
CMA10151_19	0.290308	0.554397	0.548986	0.529994	0.498798	0.35445	0.327181	0.210287	0.25353	0.448772	0.310994	0.242165	0.180494	0.588652	0.321814	0.548605	0.146743	0.667114	0.588652	0.321814	0.132816	0.321814	0.28435	0.346596	0.488802	0.172065	0.28435	0.40406	0.172065	0.318769	0.318769	0.318769	0.35445	0.411398	0.318769	0.419321	0.397101	0.3016	0.321814	0.28435	0.321814	0.256733	0.28435	0.256733	0.336583	0.256733	0.560156	0.321814	0.392045
CMA10161_19	0.290308	0.554397	0.548986	0.529994	0.498798	0.35445	0.327181	0.210287	0.25353	0.448772	0.310994	0.242165	0.180494	0.588652	0.321814	0.548605	0.146743	0.667114	0.588652	0.321814	0.132816	0.321814	0.28435	0.346596	0.488802	0.172065	0.28435	0.40406	0.172065	0.318769	0.318769	0.318769	0.35445	0.411398	0.318769	0.419321	0.397101	0.3016	0.321814	0.28435	0.321814	0.256733	0.28435	0.256733	0.336184	0.256733	0.559967	0.321814	0.392045
CMA10171_19	0.322669	0.526687	0.52296	0.52956	0.487741	0.368678	0.422991	0.22125	0.296842	0.529552	0.336022	0.256392	0.223805	0.526357	0.346842	0.52258	0.265641	0.641089	0.526357	0.346842	0.176127	0.346842	0.327662	0.390093	0.486759	0.215376	0.327662	0.429088	0.215586	0.343796	0.343796	0.343796	0.368678	0.436425	0.343796	0.433927	0.392743	0.336142	0.346842	0.327662	0.346842	0.27096	0.327662	0.27096	0.42411	0.27096	0.634513	0.346842	0.406272
CMA10181_19	0.314655	0.547975	0.544249	0.52956	0.468567	0.349713	0.422991	0.202286	0.277877	0.550631	0.317057	0.237428	0.204841	0.547646	0.327877	0.543869	0.246677	0.662377	0.547646	0.327877	0.157163	0.327877	0.308697	0.370918	0.480801	0.196412	0.308697	0.410123	0.196412	0.324831	0.324831	0.324831	0.349713	0.417461	0.324831	0.414962	0.392743	0.319475	0.327877	0.308697	0.327877	0.251996	0.308697	0.251996	0.354058	0.251996	0.655801	0.327877	0.387308
CMA10221_19	0.525608	0.0117635	0.0266579	0.45932	0.610805	0.472244	0.36538	0.481442	0.423317	0.0395802	0.557718	0.584769	0.575091	0.196001	0.451183	0.0255207	0.428815	0.184609	0.196001	0.451183	0.486359	0.451183	0.525608	0.516383	0.508328	0.58187	0.525608	0.707047	0.58187	0.454657	0.454657	0.454657	0.472244	0.48642	0.454657	0.573204	0.414449	0.279092	0.451183	0.525608	0.451183	0.487213	0.525608	0.486812	0.466874	0.487213	0.243388	0.451183	0.473877
CMA10263_19	0.231489	0.0438819	0.0628574	0.474092	0.344516	0.263226	0.346764	0.311515	0.220535	0.0412655	0.234597	0.375752	0.331246	0.295278	0.0717982	0.0628606	0.226033	0.278212	0.295278	0.0717982	0.311696	0.0717982	0.225531	0.216306	0.322962	0.281794	0.225531	0.28663	0.281794	0.0770172	0.0770172	0.0770172	0.263226	0.277403	0.0770172	0.36191	0.498402	0.20266	0.0717982	0.225531	0.0717982	0.347378	0.225531	0.346976	0.268748	0.347378	0.146981	0.0717982	0.334041
CMA10301_19	0.290308	0.554397	0.548986	0.529994	0.498798	0.35445	0.327181	0.210287	0.25353	0.448772	0.310994	0.242165	0.180494	0.588652	0.321814	0.548605	0.146743	0.667114	0.588652	0.321814	0.132816	0.321814	0.28435	0.346596	0.488802	0.172065	0.28435	0.40406	0.172065	0.318769	0.318769	0.318769	0.35445	0.411232	0.318769	0.419321	0.397101	0.3016	0.321814	0.28435	0.321814	0.256733	0.28435	0.256733	0.336184	0.256733	0.559141	0.321814	0.392045
CMA10314_19	0.266556	0.642017	0.636606	0.55402	0.506896	0.408809	0.324197	0.264645	0.240729	0.423904	0.319092	0.296523	0.167692	0.676273	0.369132	0.636226	0.1275	0.754735	0.676273	0.369132	0.120014	0.369132	0.271549	0.333794	0.54316	0.159263	0.271549	0.412158	0.159263	0.366086	0.366086	0.366086	0.408809	0.419496	0.366086	0.506364	0.456302	0.288823	0.369132	0.271549	0.369132	0.311091	0.271549	0.311091	0.3875	0.311091	0.535123	0.369132	0.485623
CMA10364_19	0.517772	0.121853	0.117199	0.530184	0.734352	0.520255	0.364952	0.544639	0.486952	0.0299878	0.658834	0.63278	0.638727	0.380444	0.521607	0.116062	0.49245	0.346621	0.380444	0.521607	0.478523	0.521607	0.517772	0.580018	0.620311	0.574035	0.517772	0.808162	0.574035	0.525082	0.525082	0.525082	0.520255	0.577202	0.525082	0.572966	0.44538	0.273854	0.521607	0.517772	0.521607	0.535225	0.517772	0.534823	0.460076	0.535225	0.325268	0.521607	0.634139
CMA10373_19	0.301999	0.450768	0.49396	0.521963	0.445336	0.489093	0.326338	0.474216	0.33908	0.472517	0.529729	0.489093	0.298016	0.45063	0.529729	0.49396	0.338136	0.49396	0.45063	0.529729	0.33908	0.529729	0.241785	0.241785	0.484498	0.241785	0.241785	0.432434	0.241785	0.529729	0.529729	0.529729	0.489093	0.489093	0.529729	0.458893	0.563026	0.168677	0.529729	0.241785	0.529729	0.530157	0.241785	0.530157	0.223336	0.530157	0.167984	0.529729	0.530157
CMA10383_19	0.173191	0.609846	0.610226	0.433893	0.420072	0.533003	0.336951	0.589266	0.270486	0.3971	0.573638	0.4205	0.454451	0.609846	0.573638	0.609846	0.382046	0.666109	0.609846	0.573638	0.382989	0.573638	0.173191	0.173191	0.588838	0.173191	0.173191	0.36384	0.173191	0.574075	0.574075	0.574075	0.533003	0.533003	0.574075	0.433893	0.643722	0.173191	0.573638	0.173191	0.573638	0.574468	0.173191	0.574066	0.187012	0.574468	0.270106	0.573638	0.574066
CMA10443_19	0.045578	0.732943	0.727532	0.430337	0.361978	0.376394	0.337986	0.440028	0.199161	0.502727	0.479276	0.263891	0.383127	0.825667	0.4541	0.727152	0.312652	0.84566	0.825667	0.4541	0.249419	0.4541	0.0396204	0.101866	0.510746	0.0396204	0.0396204	0.269477	0.0396204	0.454536	0.454536	0.454536	0.376394	0.387082	0.454536	0.320369	0.624981	0.0568952	0.4541	0.0396204	0.4541	0.417859	0.0396204	0.417458	0.0914785	0.417859	0.422927	0.4541	0.516774
CMA10473_19	0.460057	0.426436	0.421782	0.367351	0.336624	0.33854	0.519821	0.362925	0.42328	0.529363	0.260175	0.451066	0.575054	0.685027	0.0466587	0.420645	0.447305	0.651204	0.685027	0.0466587	0.414851	0.0466587	0.4541	0.516346	0.472892	0.510363	0.4541	0.409504	0.510363	0.0501331	0.0501331	0.0501331	0.33854	0.345314	0.0501331	0.475947	0.622276	0.471375	0.0466587	0.4541	0.0466587	0.35351	0.4541	0.353108	0.505958	0.35351	0.752632	0.0466587	0.376134
CMA10481_19	0.370803	0.253807	0.251095	0.464497	0.576274	0.429517	0.299455	0.431412	0.406123	0.165275	0.577345	0.429517	0.404309	0.364781	0.583983	0.251754	0.411621	0.282846	0.364781	0.583983	0.456967	0.583817	0.370803	0.402079	0.46018	0.370803	0.370803	0.573775	0.371012	0.583324	0.583324	0.583324	0.429517	0.475777	0.583324	0.408591	0.392613	0.192389	0.583983	0.370803	0.583983	0.512608	0.370803	0.513267	0.348845	0.512608	0.258675	0.583983	0.581428
CMA10483_19	0.601916	0.0342544	0.0296004	0.468799	0.700822	0.492353	0.556263	0.516738	0.571096	0.248964	0.625304	0.604879	0.722871	0.292846	0.43013	0.0284631	0.641437	0.259022	0.292846	0.43013	0.562667	0.43013	0.601916	0.664162	0.600757	0.658179	0.601916	0.774632	0.658179	0.433604	0.433604	0.433604	0.492353	0.508845	0.433604	0.572984	0.473064	0.356248	0.43013	0.601916	0.43013	0.507323	0.601916	0.506922	0.54403	0.507323	0.493107	0.43013	0.54829
CMA10541_19	0.517772	0.121853	0.117199	0.529994	0.734352	0.520255	0.364952	0.544639	0.486952	0.0299878	0.658834	0.63278	0.638727	0.380444	0.521607	0.116062	0.49245	0.346621	0.380444	0.521607	0.478523	0.521607	0.517772	0.580018	0.620311	0.574035	0.517772	0.808162	0.574035	0.525082	0.525082	0.525082	0.520255	0.577202	0.525082	0.572776	0.445191	0.273854	0.521607	0.517772	0.521607	0.535225	0.517772	0.534823	0.459886	0.535225	0.325078	0.521607	0.634139
CMA10544_19	0.586275	0.0589805	0.0543265	0.530004	0.770988	0.532451	0.556045	0.556836	0.555455	0.254796	0.69547	0.644977	0.707229	0.317572	0.481953	0.0531892	0.63654	0.283748	0.317572	0.481953	0.547026	0.481953	0.586275	0.648521	0.632717	0.642538	0.586275	0.844798	0.642538	0.485428	0.485428	0.485428	0.532451	0.600199	0.485428	0.562681	0.472142	0.343577	0.481953	0.586275	0.481953	0.547421	0.586275	0.54702	0.528598	0.547421	0.679315	0.481953	0.570046
CMA10574_19	0.518993	0.307388	0.417183	0.508881	0.635464	0.519	0.265416	0.436759	0.547976	0.333196	0.719857	0.519	0.619438	0.306302	0.825239	0.417944	0.553474	0.405895	0.306302	0.825239	0.616288	0.825239	0.518993	0.450681	0.582881	0.575255	0.518993	0.678825	0.575255	0.825675	0.825675	0.825675	0.519	0.544793	0.825675	0.416977	0.450338	0.237055	0.825239	0.518993	0.825239	0.672989	0.518993	0.672587	0.424837	0.672989	0.142734	0.825239	0.641345
CMA10584_19	0.458767	0.427423	0.422769	0.367351	0.335333	0.33725	0.555601	0.361635	0.42199	0.471147	0.258885	0.449775	0.573764	0.686014	0.121659	0.421632	0.446015	0.652191	0.686014	0.121659	0.413561	0.121659	0.45281	0.515056	0.471601	0.509072	0.45281	0.408213	0.509072	0.125133	0.125133	0.125133	0.33725	0.344024	0.125133	0.475947	0.585206	0.470085	0.121659	0.45281	0.121659	0.35222	0.45281	0.351818	0.468888	0.35222	0.715562	0.121659	0.451134
CMA10591_19	0.313214	0.576505	0.576885	0.509617	0.433799	0.388307	0.327181	0.236773	0.225141	0.475907	0.282605	0.276022	0.152104	0.518036	0.355671	0.576505	0.118353	0.632767	0.518036	0.355671	0.166673	0.355505	0.318207	0.318182	0.457149	0.205921	0.318207	0.375671	0.205921	0.352625	0.352625	0.352625	0.388307	0.434568	0.352625	0.425279	0.376725	0.328985	0.355671	0.318207	0.355671	0.29059	0.318207	0.29059	0.427662	0.29059	0.539615	0.355671	0.363655
CMA10611_19	0.517772	0.121853	0.117199	0.529994	0.734352	0.520255	0.364952	0.544639	0.486952	0.0299878	0.658834	0.63278	0.638727	0.380444	0.521607	0.116062	0.49245	0.346621	0.380444	0.521607	0.478523	0.521607	0.517772	0.580018	0.620311	0.574035	0.517772	0.808162	0.574035	0.525082	0.525082	0.525082	0.520255	0.577202	0.525082	0.572776	0.445191	0.273854	0.521607	0.517772	0.521607	0.535225	0.517772	0.534823	0.459886	0.535225	0.325078	0.521607	0.634139
CMA10621_19	0.525402	0.313785	0.309131	0.55402	0.758377	0.66029	0.362017	0.684674	0.494582	0.204247	0.682859	0.772815	0.646356	0.572376	0.545632	0.307994	0.493638	0.538553	0.572376	0.545632	0.486153	0.545632	0.525402	0.587648	0.760346	0.581664	0.525402	0.832187	0.581664	0.549107	0.549107	0.549107	0.66029	0.670977	0.549107	0.73725	0.609665	0.346284	0.545632	0.525402	0.545632	0.67526	0.525402	0.674858	0.467515	0.67526	0.320105	0.545632	0.774174
CMA10661_19	0.360217	0.554397	0.548986	0.529994	0.504614	0.360266	0.327181	0.216102	0.259346	0.448772	0.31681	0.24798	0.186309	0.588652	0.32763	0.548605	0.152558	0.667114	0.588652	0.32763	0.138631	0.32763	0.290166	0.352412	0.494617	0.17788	0.290166	0.409876	0.17788	0.324584	0.324584	0.324584	0.360266	0.417214	0.324584	0.425137	0.397101	0.307441	0.32763	0.290166	0.32763	0.262548	0.290166	0.262548	0.331216	0.262548	0.559332	0.32763	0.39786
CMA10673_19	0.237265	0.563116	0.557705	0.488931	0.420665	0.206568	0.382948	0.270201	0.280799	0.547782	0.425459	0.319093	0.352261	0.709657	0.400283	0.557325	0.286297	0.675834	0.709657	0.400283	0.27237	0.400283	0.231307	0.293553	0.340919	0.28757	0.231307	0.494475	0.28757	0.400719	0.400719	0.400719	0.206568	0.263515	0.400719	0.294869	0.48444	0.248582	0.400283	0.231307	0.400283	0.30185	0.231307	0.301448	0.283165	0.30185	0.578689	0.400283	0.400764
CMA10713_19	0.0413077	0.616933	0.611522	0.430244	0.361978	0.260385	0.341926	0.324018	0.194891	0.506759	0.479276	0.147881	0.378857	0.709657	0.4541	0.611142	0.312892	0.729651	0.709657	0.4541	0.245149	0.4541	0.0353501	0.097596	0.394736	0.0353501	0.0353501	0.269477	0.0353501	0.454536	0.454536	0.454536	0.260385	0.317332	0.454536	0.17992	0.48444	0.0526249	0.4541	0.0353501	0.4541	0.30185	0.0353501	0.301448	0.0872082	0.30185	0.427617	0.4541	0.400764
CMA10721_19	0.517772	0.121853	0.117199	0.529994	0.734352	0.520255	0.364952	0.544639	0.486952	0.0299878	0.658834	0.63278	0.638727	0.380444	0.521607	0.116062	0.49245	0.346621	0.380444	0.521607	0.478523	0.521607	0.517772	0.580018	0.620311	0.574035	0.517772	0.808162	0.574035	0.525082	0.525082	0.525082	0.520255	0.577202	0.525082	0.572776	0.445191	0.273854	0.521607	0.517772	0.521607	0.535225	0.517772	0.534823	0.459886	0.535225	0.325078	0.521607	0.634139
CMA10731_19	0.517772	0.121853	0.117199	0.529994	0.734352	0.520255	0.364952	0.544639	0.486952	0.0299878	0.658834	0.63278	0.638727	0.380444	0.521607	0.116062	0.49245	0.346621	0.380444	0.521607	0.478523	0.521607	0.517772	0.580018	0.620311	0.574035	0.517772	0.808162	0.574035	0.525082	0.525082	0.525082	0.520255	0.577202	0.525082	0.572776	0.445191	0.273854	0.521607	0.517772	0.521607	0.535225	0.517772	0.534823	0.459886	0.535225	0.32442	0.521607	0.634139
CMA10741_19	0.517772	0.121853	0.117199	0.529994	0.734352	0.520255	0.364952	0.544639	0.486952	0.0299878	0.658834	0.63278	0.638727	0.380444	0.521607	0.116062	0.49245	0.346621	0.380444	0.521607	0.478523	0.521607	0.517772	0.580018	0.620311	0.574035	0.517772	0.808162	0.574035	0.525082	0.525082	0.525082	0.520255	0.577202	0.525082	0.572776	0.445191	0.273854	0.521607	0.517772	0.521607	0.535225	0.517772	0.534823	0.459886	0.535225	0.325078	0.521607	0.634139
CMA10751_19	0.517772	0.121853	0.117199	0.529994	0.734352	0.520255	0.364952	0.544639	0.486952	0.0299878	0.658834	0.63278	0.638727	0.380444	0.521607	0.116062	0.49245	0.346621	0.380444	0.521607	0.478523	0.521607	0.517772	0.580018	0.620311	0.574035	0.517772	0.808162	0.574035	0.525082	0.525082	0.525082	0.520255	0.577202	0.525082	0.572776	0.445191	0.273854	0.521607	0.517772	0.521607	0.535225	0.517772	0.534823	0.459886	0.535225	0.325078	0.521607	0.634139
CMA10763_19	0.460057	0.426436	0.421782	0.367351	0.336624	0.33854	0.519821	0.362925	0.42328	0.529363	0.260175	0.451066	0.575054	0.685027	0.0466587	0.420645	0.447305	0.651204	0.685027	0.0466587	0.414851	0.0466587	0.4541	0.516346	0.472892	0.510363	0.4541	0.409504	0.510363	0.0501331	0.0501331	0.0501331	0.33854	0.345314	0.0501331	0.475947	0.622276	0.471375	0.0466587	0.4541	0.0466587	0.35351	0.4541	0.353108	0.505958	0.35351	0.752632	0.0466587	0.376134
CMA10781_19	0.54168	0.401624	0.400965	0.509209	0.678405	0.67894	0.335543	0.639691	0.448614	0.332376	0.638604	0.67894	0.487863	0.455441	0.639263	0.401624	0.44767	0.401624	0.455675	0.639263	0.502431	0.639097	0.54168	0.541655	0.657223	0.54168	0.54168	0.732329	0.54168	0.638604	0.638604	0.638604	0.67894	0.67894	0.638604	0.656553	0.523777	0.356065	0.639263	0.54168	0.639263	0.692849	0.54168	0.693508	0.477297	0.692849	0.312873	0.639263	0.693508
CMA10791_19	0.517772	0.121853	0.117199	0.529994	0.734352	0.520255	0.364952	0.544639	0.486952	0.0299878	0.658834	0.63278	0.638727	0.380444	0.521607	0.116062	0.49245	0.346621	0.380444	0.521607	0.478523	0.521607	0.517772	0.580018	0.620311	0.574035	0.517772	0.808162	0.574035	0.525082	0.525082	0.525082	0.520255	0.577202	0.525082	0.572776	0.445191	0.273854	0.521607	0.517772	0.521607	0.535225	0.517772	0.534823	0.459886	0.535225	0.32442	0.521607	0.634139
CMA10811_19	0.517772	0.121853	0.117199	0.529994	0.734352	0.520255	0.364952	0.544639	0.486952	0.0299878	0.658834	0.63278	0.638727	0.380444	0.521607	0.116062	0.49245	0.346621	0.380444	0.521607	0.478523	0.521607	0.517772	0.580018	0.620311	0.574035	0.517772	0.808162	0.574035	0.525082	0.525082	0.525082	0.520255	0.577202	0.525082	0.572776	0.445191	0.273854	0.521607	0.517772	0.521607	0.535225	0.517772	0.534823	0.459886	0.535225	0.325078	0.521607	0.634139
CMA10821_19	0.517772	0.121853	0.117199	0.529994	0.734352	0.520255	0.364952	0.544639	0.486952	0.0299878	0.658834	0.63278	0.638727	0.380444	0.521607	0.116062	0.49245	0.346621	0.380444	0.521607	0.478523	0.521607	0.517772	0.580018	0.620311	0.574035	0.517772	0.808162	0.574035	0.525082	0.525082	0.525082	0.520255	0.577202	0.525082	0.572776	0.445191	0.273854	0.521607	0.517772	0.521607	0.535225	0.517772	0.534823	0.459886	0.535225	0.325078	0.521607	0.634139
CMA10831_19	0.517772	0.121853	0.117199	0.529994	0.734352	0.520255	0.364952	0.544639	0.486952	0.0299878	0.658834	0.63278	0.638727	0.380444	0.521607	0.116062	0.49245	0.346621	0.380444	0.521607	0.478523	0.521607	0.517772	0.580018	0.620311	0.574035	0.517772	0.808162	0.574035	0.525082	0.525082	0.525082	0.520255	0.577202	0.525082	0.572776	0.445191	0.273854	0.521607	0.517772	0.521607	0.535225	0.517772	0.534823	0.459886	0.535225	0.325078	0.521607	0.634139
CMA10871_19	0.517772	0.121853	0.117199	0.529994	0.734352	0.520255	0.364952	0.544639	0.486952	0.0299878	0.658834	0.63278	0.638727	0.380444	0.521607	0.116062	0.49245	0.346621	0.380444	0.521607	0.478523	0.521607	0.517772	0.580018	0.620311	0.574035	0.517772	0.808162	0.574035	0.525082	0.525082	0.525082	0.520255	0.577202	0.525082	0.572776	0.445191	0.273854	0.521607	0.517772	0.521607	0.535225	0.517772	0.534823	0.459886	0.535225	0.325078	0.521607	0.634139
CMA10891_19	0.517772	0.121853	0.117199	0.529994	0.734352	0.520255	0.364952	0.544639	0.486952	0.0299878	0.658834	0.63278	0.638727	0.380444	0.521607	0.116062	0.49245	0.346621	0.380444	0.521607	0.478523	0.521607	0.517772	0.580018	0.620311	0.574035	0.517772	0.808162	0.574035	0.525082	0.525082	0.525082	0.520255	0.577202	0.525082	0.572776	0.445191	0.273854	0.521607	0.517772	0.521607	0.535225	0.517772	0.534823	0.459886	0.535225	0.32442	0.521607	0.634139
CMA10911_19	0.645768	0.283996	0.285133	0.533643	0.68742	0.688189	0.456808	0.705202	0.552702	0.148977	0.648512	0.800714	0.704476	0.449863	0.573531	0.283996	0.551759	0.452309	0.449863	0.573531	0.606519	0.573365	0.645768	0.645743	0.722735	0.702031	0.645768	0.79784	0.702031	0.577006	0.577006	0.577006	0.688189	0.688189	0.577006	0.73725	0.589288	0.395352	0.573531	0.645768	0.573531	0.703159	0.645768	0.702757	0.581385	0.703159	0.396557	0.573531	0.739827
CMA10921_19	0.517772	0.121853	0.117199	0.529994	0.734352	0.520255	0.364952	0.544639	0.486952	0.0299878	0.658834	0.63278	0.638727	0.380444	0.521607	0.116062	0.49245	0.346621	0.380444	0.521607	0.478523	0.521607	0.517772	0.580018	0.620311	0.574035	0.517772	0.808162	0.574035	0.525082	0.525082	0.525082	0.520255	0.577202	0.525082	0.572776	0.445191	0.273829	0.521607	0.517772	0.521607	0.535225	0.517772	0.534823	0.459861	0.535225	0.325054	0.521607	0.634139
CMA10931_19	0.611142	0.025031	0.020377	0.468251	0.709679	0.501472	0.556029	0.525857	0.580322	0.258135	0.634161	0.613998	0.732096	0.283622	0.420645	0.0192397	0.650608	0.249799	0.283622	0.420645	0.571893	0.420645	0.611142	0.673388	0.609876	0.667405	0.611142	0.78349	0.667405	0.424119	0.424119	0.424119	0.501472	0.517703	0.424119	0.57277	0.482255	0.365474	0.420645	0.611142	0.420645	0.516442	0.611142	0.51604	0.553256	0.516442	0.502278	0.420645	0.539066
CMD10013_19	0.349404	0.559852	0.670788	0.549803	0.404162	0.400222	0.383082	0.166446	0.236362	0.565602	0.295958	0.287936	0.163325	0.390283	0.513625	0.670408	0.129574	0.658359	0.390283	0.513625	0.13619	0.513625	0.343923	0.275611	0.385875	0.231637	0.343923	0.335207	0.231637	0.51058	0.51058	0.51058	0.400222	0.426015	0.51058	0.390008	0.186436	0.324928	0.513625	0.343923	0.513625	0.192489	0.343923	0.192489	0.362298	0.192489	0.490811	0.513625	0.273533
CME35521_14	0.313352	0.568459	0.634519	0.54971	0.447233	0.363694	0.382989	0.316608	0.199834	0.529756	0.371715	0.476219	0.351608	0.545898	0.477097	0.634139	0.205332	0.62209	0.545898	0.477097	0.211948	0.477097	0.307395	0.239083	0.367488	0.363657	0.307395	0.467227	0.363657	0.477533	0.477533	0.477533	0.363694	0.389487	0.477533	0.389749	0.354891	0.324669	0.477097	0.307395	0.477097	0.268649	0.307395	0.268247	0.359253	0.268649	0.490811	0.477097	0.237005
CMI10011_19	0.606441	0.0587822	0.0578664	0.492509	0.661855	0.496772	0.580286	0.515839	0.544467	0.2744	0.502223	0.609297	0.696241	0.253688	0.359081	0.0567291	0.614752	0.256134	0.253922	0.359081	0.567192	0.358914	0.606441	0.637508	0.570756	0.662704	0.606441	0.651551	0.662704	0.362555	0.362555	0.362555	0.496772	0.502314	0.362555	0.57277	0.46037	0.357246	0.359081	0.606441	0.359081	0.511742	0.606441	0.51134	0.542058	0.511742	0.682115	0.359081	0.542431
CMI10021_21	0.307405	0.521832	0.516421	0.522068	0.453802	0.245595	0.574066	0.101432	0.324445	0.658588	0.265998	0.13331	0.251408	0.446072	0.353108	0.51604	0.282445	0.634549	0.446072	0.353108	0.0937152	0.353108	0.301448	0.363694	0.388294	0.189162	0.301448	0.305247	0.189162	0.350063	0.350063	0.350063	0.245595	0.261826	0.350063	0.389743	0.220438	0.318723	0.353108	0.301448	0.353108	0.0378627	0.301448	0.0378627	0.353306	0.0378627	0.71599	0.353108	0.249464
CMI10031_19	0.377203	0.108543	0.118117	0.410195	0.377954	0.277512	0.531595	0.228031	0.284891	0.357222	0.338071	0.277512	0.32414	0.163368	0.308735	0.118776	0.355177	0.109551	0.163368	0.308735	0.347933	0.308735	0.387182	0.377932	0.286916	0.387182	0.387182	0.431796	0.387182	0.308076	0.308076	0.308076	0.277512	0.291689	0.308076	0.281943	0.367935	0.343562	0.308735	0.387182	0.308735	0.291421	0.387182	0.29208	0.466286	0.291421	0.46997	0.308735	0.243636
CMI10031_21	0.315484	0.584392	0.650451	0.495893	0.393416	0.379626	0.327181	0.163992	0.148148	0.473948	0.205612	0.26734	0.0751116	0.55956	0.42328	0.650071	0.0413606	0.638022	0.55956	0.42328	0.157991	0.42328	0.309526	0.241214	0.38342	0.19724	0.309526	0.298678	0.19724	0.420234	0.420234	0.420234	0.379626	0.405419	0.420234	0.419321	0.32593	0.326801	0.42328	0.309526	0.42328	0.281909	0.309526	0.281909	0.361384	0.281909	0.48882	0.42328	0.362953
CMI10041_19	0.602277	0.0348743	0.0304002	0.468534	0.700276	0.491759	0.555464	0.515766	0.571457	0.24984	0.625296	0.603719	0.723232	0.292556	0.430679	0.0292744	0.641743	0.259271	0.292556	0.430679	0.563028	0.430679	0.602277	0.664523	0.600915	0.65854	0.602277	0.774625	0.65854	0.434138	0.434138	0.434138	0.491759	0.50799	0.434138	0.571921	0.473286	0.35648	0.430679	0.602277	0.430679	0.507578	0.602277	0.507176	0.544262	0.507578	0.492343	0.430679	0.548538
CMI10051_19	0.611522	0.0261683	0.0214988	0.468632	0.710059	0.500712	0.555269	0.524717	0.580702	0.259272	0.634541	0.612477	0.732476	0.284003	0.421782	0.020377	0.650988	0.250179	0.284003	0.421782	0.572273	0.421782	0.611522	0.673768	0.610256	0.667785	0.611522	0.78387	0.667785	0.425236	0.425236	0.425236	0.500712	0.516942	0.425236	0.571629	0.482635	0.365854	0.421782	0.611522	0.421782	0.516822	0.611522	0.516421	0.553636	0.516822	0.501619	0.421782	0.539447
CMI10061_19	0.611522	0.0261683	0.0214988	0.468632	0.710059	0.500712	0.555269	0.524717	0.580702	0.259272	0.634541	0.612477	0.732476	0.284003	0.421782	0.020377	0.650988	0.250179	0.284003	0.421782	0.572273	0.421782	0.611522	0.673768	0.610256	0.667785	0.611522	0.78387	0.667785	0.425236	0.425236	0.425236	0.500712	0.516942	0.425236	0.571629	0.482635	0.365829	0.421782	0.611522	0.421782	0.516822	0.611522	0.516421	0.553611	0.516822	0.501594	0.421782	0.539447
CMI10061_21	0.315484	0.584392	0.650451	0.495893	0.393416	0.379626	0.327181	0.163992	0.148148	0.473948	0.205612	0.26734	0.0751116	0.55956	0.42328	0.650071	0.0413606	0.638022	0.55956	0.42328	0.157991	0.42328	0.309526	0.241214	0.38342	0.19724	0.309526	0.298678	0.19724	0.420234	0.420234	0.420234	0.379626	0.405419	0.420234	0.419321	0.32593	0.326801	0.42328	0.309526	0.42328	0.281909	0.309526	0.281909	0.361384	0.281909	0.48882	0.42328	0.362953
CMI10071_19	0.611142	0.0280014	0.0233473	0.468251	0.709679	0.501472	0.556029	0.525857	0.580322	0.255224	0.634161	0.613998	0.732096	0.286593	0.420645	0.02221	0.650608	0.252769	0.286593	0.420645	0.571893	0.420645	0.611142	0.673388	0.609876	0.667405	0.611142	0.78349	0.667405	0.424119	0.424119	0.424119	0.501472	0.517703	0.424119	0.57277	0.482255	0.368419	0.420645	0.611142	0.420645	0.516442	0.611142	0.51604	0.55342	0.516442	0.679908	0.420645	0.539066
CMI10071_21	0.306607	0.561568	0.601033	0.542314	0.451719	0.292782	0.532575	0.338274	0.396097	0.74844	0.536112	0.405307	0.467559	0.619569	0.473866	0.600653	0.477182	0.719162	0.619569	0.473866	0.333851	0.473866	0.236556	0.298802	0.408992	0.292819	0.236556	0.49508	0.292819	0.474302	0.474302	0.474302	0.292782	0.360529	0.474302	0.344173	0.489296	0.217562	0.473866	0.236556	0.473866	0.334247	0.236556	0.333845	0.241337	0.334247	0.633452	0.473866	0.396091
CMI10081_19	0.729113	0.12688	0.12043	0.4663	0.707727	0.488301	0.557991	0.456423	0.698293	0.369236	0.63155	0.488301	0.737542	0.273421	0.530744	0.121089	0.722318	0.183335	0.273421	0.530744	0.689864	0.530744	0.729113	0.791359	0.565366	0.729113	0.729113	0.725275	0.729113	0.530085	0.530085	0.530085	0.488301	0.495075	0.530085	0.658917	0.568402	0.486415	0.530744	0.729113	0.530744	0.50221	0.729113	0.502869	0.671227	0.50221	0.706139	0.530744	0.525895
CMI10081_21	0.460057	0.426436	0.421782	0.367351	0.336624	0.33854	0.519821	0.362925	0.42328	0.529363	0.260175	0.451066	0.575054	0.685027	0.0466587	0.420645	0.447305	0.651204	0.685027	0.0466587	0.414851	0.0466587	0.4541	0.516346	0.472892	0.510363	0.4541	0.409504	0.510363	0.0501331	0.0501331	0.0501331	0.33854	0.345314	0.0501331	0.475947	0.622276	0.471375	0.0466587	0.4541	0.0466587	0.35351	0.4541	0.353108	0.505958	0.35351	0.752632	0.0466587	0.376134
CMI10091_19	0.611142	0.025031	0.020377	0.468251	0.709679	0.501472	0.556029	0.525857	0.580322	0.258135	0.634161	0.613998	0.732096	0.283622	0.420645	0.0192397	0.650608	0.249799	0.283622	0.420645	0.571893	0.420645	0.611142	0.673388	0.609876	0.667405	0.611142	0.78349	0.667405	0.424119	0.424119	0.424119	0.501472	0.517703	0.424119	0.57277	0.482255	0.365449	0.420645	0.611142	0.420645	0.516442	0.611142	0.51604	0.553231	0.516442	0.502253	0.420645	0.539066
CMI10091_21	0.0413077	0.616933	0.611522	0.430244	0.361978	0.260385	0.341926	0.324018	0.194891	0.506759	0.479276	0.147881	0.378857	0.709657	0.4541	0.611142	0.312892	0.729651	0.709657	0.4541	0.245149	0.4541	0.0353501	0.097596	0.394736	0.0353501	0.0353501	0.269477	0.0353501	0.454536	0.454536	0.454536	0.260385	0.317332	0.454536	0.17992	0.48444	0.0526249	0.4541	0.0353501	0.4541	0.30185	0.0353501	0.301448	0.0872082	0.30185	0.427617	0.4541	0.400764
CMI10101_19	0.611142	0.0280014	0.0233473	0.468251	0.709679	0.501472	0.556029	0.525857	0.580322	0.255224	0.634161	0.613998	0.732096	0.286593	0.420645	0.02221	0.650608	0.252769	0.286593	0.420645	0.571893	0.420645	0.611142	0.673388	0.609876	0.667405	0.611142	0.78349	0.667405	0.424119	0.424119	0.424119	0.501472	0.517536	0.424119	0.57277	0.482255	0.368419	0.420645	0.611142	0.420645	0.516442	0.611142	0.51604	0.55342	0.516442	0.679083	0.420645	0.539066
CMI10101_21	0.517772	0.285971	0.28056	0.583811	0.788169	0.574072	0.418769	0.598456	0.540769	0.195855	0.71265	0.686597	0.467493	0.322497	0.687475	0.28018	0.546267	0.398688	0.322497	0.687475	0.422325	0.687475	0.517772	0.580018	0.505339	0.574035	0.517772	0.808162	0.574035	0.687911	0.687911	0.687911	0.574072	0.631019	0.687911	0.626593	0.220204	0.272104	0.687475	0.517772	0.687475	0.479027	0.517772	0.478625	0.459886	0.479027	0.27413	0.687475	0.465415
CMI10111_19	0.611142	0.0280014	0.0233473	0.468251	0.709679	0.501472	0.556029	0.525857	0.580322	0.255224	0.634161	0.613998	0.732096	0.286593	0.420645	0.02221	0.650608	0.252769	0.286593	0.420645	0.571893	0.420645	0.611142	0.673388	0.609876	0.667405	0.611142	0.78349	0.667405	0.424119	0.424119	0.424119	0.501472	0.517703	0.424119	0.57277	0.482255	0.368419	0.420645	0.611142	0.420645	0.516442	0.611142	0.51604	0.55342	0.516442	0.679908	0.420645	0.539066
CMI10111_21	0.0413077	0.616933	0.611522	0.430244	0.361978	0.260385	0.341926	0.324018	0.194891	0.506759	0.479276	0.147881	0.378857	0.709657	0.4541	0.611142	0.312892	0.729651	0.709657	0.4541	0.245149	0.4541	0.0353501	0.097596	0.394736	0.0353501	0.0353501	0.269477	0.0353501	0.454536	0.454536	0.454536	0.260385	0.317332	0.454536	0.17992	0.48444	0.0526249	0.4541	0.0353501	0.4541	0.30185	0.0353501	0.301448	0.0872082	0.30185	0.427617	0.4541	0.400764
[truncated: 1,290 more rows]
[truncated: 1,824 more columns]

## Sheet: epi_links
Seq_ID	Epi_Links
CFL10121_21	2021 August Butter lettuce 1
CFL10181_21	2021 August Butter lettuce 1
CFL10231_21	2021 August Butter lettuce 1
CFL10301_21	2021 August Butter lettuce 1
CFL10311_21	2021 August Butter lettuce 1
CFL10441_21	2021 August Butter lettuce 1
CFL10571_21	2021 August Butter lettuce 1
[truncated: 1,889 more rows]
